# Supplementary material for: Importance of mobile genetic elements for dissemination of antimicrobial resistance in metagenomic sewage samples across the world
Source: PLoS One. 2023 Oct 19;18(10):e0293169. doi: 10.1371/journal.pone.0293169 (PMC10586675; doi:10.1371/journal.pone.0293169)
Supplement: S1 Appendix — (XLSX) [file pone.0293169.s013.xlsx]

## Sheet: Sheet1
sample_id	country	city	year	instrument_model	ena_run_acc	ena_sample_acc	ena_experiment_acc
DTU_2017_306_1_MG_PT_LI	Portugal	Lisbon	17	Illumina NovaSeq 6000	ERR2683203	ERS2597408	ERX2697817
DTU_2017_307_1_MG_ES_BA	Spain	Barcelona	17	Illumina NovaSeq 6000	ERR2683214	ERS2597419	ERX2697828
DTU_2017_308_1_MG_GR_AT	Greece	Athens	17	Illumina NovaSeq 6000	ERR2683225	ERS2597430	ERX2697839
DTU_2017_309_1_MG_GB_FA	United Kingdom	Falmouth	17	Illumina NovaSeq 6000	ERR2683236	ERS2597441	ERX2697850
DTU_2017_310_1_MG_GB_CA	United Kingdom	Camborne	17	Illumina NovaSeq 6000	ERR2683247	ERS2597452	ERX2697861
DTU_2017_311_1_MG_TD_ND	Chad	N'Djamena	17	Illumina NovaSeq 6000	ERR2683258	ERS2597463	ERX2697872
DTU_2017_312_1_MG_CI_AB	Cote d'Ivoire	Abidjan	17	Illumina NovaSeq 6000	ERR2683269	ERS2597474	ERX2697883
DTU_2017_313_1_MG_CI_BO_a	Cote d'Ivoire	Bwake	17	Illumina NovaSeq 6000	ERR2683280	ERS2597485	ERX2697894
DTU_2017_314_1_MG_CI_YA	Cote d'Ivoire	Yamoussoukro	17	Illumina NovaSeq 6000	ERR2683123	ERS2597328	ERX2697737
DTU_2017_315_1_MG_MY_KL	Malaysia	Kuala Lumpur	17	Illumina NovaSeq 6000	ERR2683134	ERS2597339	ERX2697748
DTU_2017_316_1_MG_MY_KG	Malaysia	Klang	17	Illumina NovaSeq 6000	ERR2683145	ERS2597350	ERX2697759
DTU_2017_317_1_MG_CM_YA	Cameroon	Yaounde	17	Illumina NovaSeq 6000	ERR2683156	ERS2597361	ERX2697770
DTU_2017_318_1_MG_HK_HK	Hong Kong	Hong Kong	17	Illumina NovaSeq 6000	ERR2683167	ERS2597372	ERX2697781
DTU_2017_319_1_MG_VN_HO	Viet Nam	Hanoi	17	Illumina NovaSeq 6000	ERR2683178	ERS2597383	ERX2697792
DTU_2017_320_1_MG_BR_BE	Brazil	Belem	17	Illumina NovaSeq 6000	ERR2683188	ERS2597393	ERX2697802
DTU_2017_321_1_MG_US_PO	USA	Portland	17	Illumina NovaSeq 6000	ERR2683189	ERS2597394	ERX2697803
DTU_2017_322_1_MG_GL_SI	Greenland	Sisimiut	17	Illumina NovaSeq 6000	ERR2683190	ERS2597395	ERX2697804
DTU_2017_323_1_MG_MY_AS	Malaysia	Sungai Petani	17	Illumina NovaSeq 6000	ERR2683191	ERS2597396	ERX2697805
DTU_2017_324_1_MG_MY_PG	Malaysia	George Town	17	Illumina NovaSeq 6000	ERR2683193	ERS2597398	ERX2697807
DTU_2017_325_1_MG_MY_IP	Malaysia	Ipoh	17	Illumina NovaSeq 6000	ERR2683194	ERS2597399	ERX2697808
DTU_2017_326_1_MG_MY_PB	Malaysia	Butterworth	17	Illumina NovaSeq 6000	ERR2683195	ERS2597400	ERX2697809
DTU_2017_327_1_MG_JP_JP	Japan	Anonymous	17	Illumina NovaSeq 6000	ERR2683196	ERS2597401	ERX2697810
DTU_2017_328_1_MG_DK_AV	Denmark	Avedore	17	Illumina NovaSeq 6000	ERR2683197	ERS2597402	ERX2697811
DTU_2017_329_1_MG_NL_AM	Netherlands	Amsterdam	17	Illumina NovaSeq 6000	ERR2683198	ERS2597403	ERX2697812
DTU_2017_330_1_MG_NL_UT	Netherlands	Utrecht	17	Illumina NovaSeq 6000	ERR2683199	ERS2597404	ERX2697813
DTU_2017_331_1_MG_UY_MV	Uruguay	Montevideo	17	Illumina NovaSeq 6000	ERR2683200	ERS2597405	ERX2697814
DTU_2017_339_1_MG_DE_DR	Germany	Dresden	17	Illumina NovaSeq 6000	ERR2683209	ERS2597414	ERX2697823
DTU_2017_340_1_MG_AL_TI	Albania	Tirana	17	Illumina NovaSeq 6000	ERR2683210	ERS2597415	ERX2697824
DTU_2017_341_1_MG_GH_AC	Ghana	Accra	17	Illumina NovaSeq 6000	ERR2683211	ERS2597416	ERX2697825
DTU_2017_342_1_MG_GH_KU	Ghana	Kumasi	17	Illumina NovaSeq 6000	ERR2683212	ERS2597417	ERX2697826
DTU_2017_343_1_MG_NZ_CH	New Zealand	Christchurch	17	Illumina NovaSeq 6000	ERR2683213	ERS2597418	ERX2697827
DTU_2017_344_1_MG_PH_QU	Philippines	Manila	17	Illumina NovaSeq 6000	ERR2683215	ERS2597420	ERX2697829
DTU_2017_345_1_MG_FR_NA	France	Nantes	17	Illumina NovaSeq 6000	ERR2683216	ERS2597421	ERX2697830
DTU_2017_346_1_MG_FR_AU	France	Saint Philibert	17	Illumina NovaSeq 6000	ERR2683217	ERS2597422	ERX2697831
DTU_2017_347_1_MG_CH_BR	Switzerland	Bern	17	Illumina NovaSeq 6000	ERR2683218	ERS2597423	ERX2697832
DTU_2017_348_1_MG_SI_LJ	Slovenia	Ljubljana	17	Illumina NovaSeq 6000	ERR2683219	ERS2597424	ERX2697833
DTU_2017_349_1_MG_SE_UP	Sweden	Uppsala	17	Illumina NovaSeq 6000	ERR2683220	ERS2597425	ERX2697834
DTU_2017_350_1_MG_IT_VE	Italy	Verbania	17	Illumina NovaSeq 6000	ERR2683221	ERS2597426	ERX2697835
DTU_2017_351_1_MG_IT_CA	Italy	Cannobio	17	Illumina NovaSeq 6000	ERR2683222	ERS2597427	ERX2697836
DTU_2017_352_1_MG_IT_NO	Italy	Novara	17	Illumina NovaSeq 6000	ERR2683223	ERS2597428	ERX2697837
DTU_2017_353_1_MG_IE_GA	Ireland	Galway	17	Illumina NovaSeq 6000	ERR2683224	ERS2597429	ERX2697838
DTU_2017_354_1_MG_AT_VI	Austria	Vienna	17	Illumina NovaSeq 6000	ERR2683226	ERS2597431	ERX2697840
DTU_2017_355_1_MG_SN_DA	Senegal	Dakar	17	Illumina NovaSeq 6000	ERR2683227	ERS2597432	ERX2697841
DTU_2017_356_1_MG_ME_PO	Montenegro	Podgorica	17	Illumina NovaSeq 6000	ERR2683228	ERS2597433	ERX2697842
DTU_2017_357_1_MG_ET_AD	Ethiopia	Addis Ababa	17	Illumina NovaSeq 6000	ERR2683229	ERS2597434	ERX2697843
DTU_2017_358_1_MG_RS_BE	Serbia	Belgrade	17	Illumina NovaSeq 6000	ERR2683230	ERS2597435	ERX2697844
DTU_2017_359_1_MG_FI_TU	Finland	Turku	17	Illumina NovaSeq 6000	ERR2683231	ERS2597436	ERX2697845
DTU_2017_360_1_MG_FI_OU	Finland	Oulu	17	Illumina NovaSeq 6000	ERR2683232	ERS2597437	ERX2697846
DTU_2017_361_1_MG_FI_HE	Finland	Helsinki	17	Illumina NovaSeq 6000	ERR2683233	ERS2597438	ERX2697847
DTU_2017_362_1_MG_CZ_PR	Czech Republic	Praha	17	Illumina NovaSeq 6000	ERR2683234	ERS2597439	ERX2697848
DTU_2017_363_1_MG_CZ_BR	Czech Republic	Brno	17	Illumina NovaSeq 6000	ERR2683235	ERS2597440	ERX2697849
DTU_2017_364_1_MG_TZ_MW	Tanzania	Mwanza	17	Illumina NovaSeq 6000	ERR2683237	ERS2597442	ERX2697851
DTU_2017_365_1_MG_TZ_MO	Tanzania	Morogoro	17	Illumina NovaSeq 6000	ERR2683238	ERS2597443	ERX2697852
DTU_2017_366_1_MG_PY_SL	Paraguay	San Lorenzo	17	Illumina NovaSeq 6000	ERR2683239	ERS2597444	ERX2697853
DTU_2017_367_1_MG_PY_AS	Paraguay	Asuncion	17	Illumina NovaSeq 6000	ERR2683240	ERS2597445	ERX2697854
DTU_2017_368_1_MG_BB_BR	Barbados	Bridgetown	17	Illumina NovaSeq 6000	ERR2683241	ERS2597446	ERX2697855
DTU_2017_369_1_MG_BB_WO	Barbados	Worthing	17	Illumina NovaSeq 6000	ERR2683242	ERS2597447	ERX2697856
DTU_2017_370_1_MG_US_WA	USA	Waco	17	Illumina NovaSeq 6000	ERR2683243	ERS2597448	ERX2697857
DTU_2017_371_1_MG_US_AU	USA	Austin	17	Illumina NovaSeq 6000	ERR2683244	ERS2597449	ERX2697858
DTU_2017_372_1_MG_US_HO_a	USA	Houston	17	Illumina NovaSeq 6000	ERR2683245	ERS2597450	ERX2697859
DTU_2017_373_1_MG_BD_DH	Bangladesh	Dhaka	17	Illumina NovaSeq 6000	ERR2683246	ERS2597451	ERX2697860
DTU_2017_374_2_MG_US_HO_b	USA	Houston	17	Illumina NovaSeq 6000	ERR2683248	ERS2597453	ERX2697862
DTU_2017_375_1_MG_SK_BR	Slovakia	Bratislava	17	Illumina NovaSeq 6000	ERR2683249	ERS2597454	ERX2697863
DTU_2017_376_1_MG_SE_GO	Sweden	Gothenburg	17	Illumina NovaSeq 6000	ERR2683250	ERS2597455	ERX2697864
DTU_2017_377_1_MG_LV_RI	Latvia	Riga	17	Illumina NovaSeq 6000	ERR2683251	ERS2597456	ERX2697865
DTU_2017_378_1_MG_LV_LI	Latvia	Liepaja	17	Illumina NovaSeq 6000	ERR2683252	ERS2597457	ERX2697866
DTU_2017_379_1_MG_DE_BE	Germany	Berlin	17	Illumina NovaSeq 6000	ERR2683253	ERS2597458	ERX2697867
DTU_2017_380_1_MG_MU_PL	Mauritius	Beau Bassin Rose-Hill	17	Illumina NovaSeq 6000	ERR2683254	ERS2597459	ERX2697868
DTU_2017_381_1_MG_IL_BE	Israel	Beer-Sheva	17	Illumina NovaSeq 6000	ERR2683255	ERS2597460	ERX2697869
DTU_2017_382_1_MG_BA_BL	Bosnia and Herzegovina	Banja Luka	17	Illumina NovaSeq 6000	ERR2683256	ERS2597461	ERX2697870
DTU_2017_383_1_MG_AU_MA	Australia	Maningrida	17	Illumina NovaSeq 6000	ERR2683257	ERS2597462	ERX2697871
DTU_2017_384_1_MG_AU_DD	Australia	Darwin	17	Illumina NovaSeq 6000	ERR2683259	ERS2597464	ERX2697873
DTU_2017_385_1_MG_MT_MS	Malta	Xghajra	17	Illumina NovaSeq 6000	ERR2683260	ERS2597465	ERX2697874
DTU_2017_386_1_MG_MT_MN	Malta	Cirkewwa	17	Illumina NovaSeq 6000	ERR2683261	ERS2597466	ERX2697875
DTU_2017_387_1_MG_MT_GO	Malta	Ghajnsielem	17	Illumina NovaSeq 6000	ERR2683262	ERS2597467	ERX2697876
DTU_2017_388_1_MG_HU_BU	Hungary	Budapest	17	Illumina NovaSeq 6000	ERR2683263	ERS2597468	ERX2697877
DTU_2017_389_1_MG_SA_KA	Saudi Arabia	Thuwal	17	Illumina NovaSeq 6000	ERR2683264	ERS2597469	ERX2697878
DTU_2017_390_1_MG_LC_CA	Saint Lucia	Castries	17	Illumina NovaSeq 6000	ERR2683265	ERS2597470	ERX2697879
DTU_2017_391_1_MG_LC_GR	Saint Lucia	Gros Islet	17	Illumina NovaSeq 6000	ERR2683266	ERS2597471	ERX2697880
DTU_2017_392_1_MG_IN_CO	India	Kochi	17	Illumina NovaSeq 6000	ERR2683267	ERS2597472	ERX2697881
DTU_2017_393_1_MG_TG_LO	Togo	Lome	17	Illumina NovaSeq 6000	ERR2683268	ERS2597473	ERX2697882
DTU_2017_394_1_MG_NG_LA	Nigeria	Lagos	17	Illumina NovaSeq 6000	ERR2683270	ERS2597475	ERX2697884
DTU_2017_395_2_MG_CI_BO_b	Cote d'Ivoire	Bwake	17	Illumina NovaSeq 6000	ERR2683271	ERS2597476	ERX2697885
DTU_2017_396_1_MG_BW_GA	Botswana	Gaborone	17	Illumina NovaSeq 6000	ERR2683272	ERS2597477	ERX2697886
DTU_2017_397_1_MG_TW_TA	Taiwan	Taipei	17	Illumina NovaSeq 6000	ERR2683273	ERS2597478	ERX2697887
DTU_2017_398_1_MG_US_SE	USA	Seattle	17	Illumina NovaSeq 6000	ERR2683274	ERS2597479	ERX2697888
DTU_2017_399_1_MG_US_WO	USA	Woodinville WA	17	Illumina NovaSeq 6000	ERR2683275	ERS2597480	ERX2697889
DTU_2017_400_1_MG_EC_QU	Ecuador	Quito	17	Illumina NovaSeq 6000	ERR2683276	ERS2597481	ERX2697890
DTU_2017_401_1_MG_PE_PI	Peru	Piura City	17	Illumina NovaSeq 6000	ERR2683277	ERS2597482	ERX2697891
DTU_2017_402_1_MG_EC_GY	Ecuador	Guayaquil	17	Illumina NovaSeq 6000	ERR2683278	ERS2597483	ERX2697892
DTU_2017_403_1_MG_EC_CU	Ecuador	Cuenca	17	Illumina NovaSeq 6000	ERR2683279	ERS2597484	ERX2697893
DTU_2017_404_1_MG_EC_GA	Ecuador	Galapagos	17	Illumina NovaSeq 6000	ERR2683114	ERS2597319	ERX2697728
DTU_2017_405_1_MG_MW_KA	Malawi	Kasungu	17	Illumina NovaSeq 6000	ERR2683115	ERS2597320	ERX2697729
DTU_2017_406_1_MG_MW_MZ	Malawi	Mzuzu	17	Illumina NovaSeq 6000	ERR2683116	ERS2597321	ERX2697730
DTU_2017_407_1_MG_MW_ZO	Malawi	Zomba	17	Illumina NovaSeq 6000	ERR2683117	ERS2597322	ERX2697731
DTU_2017_408_1_MG_MW_BL	Malawi	Blantyre	17	Illumina NovaSeq 6000	ERR2683118	ERS2597323	ERX2697732
DTU_2017_409_1_MG_IS_RE	Iceland	Reykjavik	17	Illumina NovaSeq 6000	ERR2683119	ERS2597324	ERX2697733
DTU_2017_410_1_MG_PL_PL	Poland	Pulawy	17	Illumina NovaSeq 6000	ERR2683120	ERS2597325	ERX2697734
DTU_2017_411_1_MG_NG_IL_a	Nigeria	Ilorin	17	Illumina NovaSeq 6000	ERR2683121	ERS2597326	ERX2697735
DTU_2017_412_2_MG_NG_IL_b	Nigeria	Ilorin	17	Illumina NovaSeq 6000	ERR2683122	ERS2597327	ERX2697736
DTU_2017_414_4_MG_NG_IL_d	Nigeria	Ilorin	17	Illumina NovaSeq 6000	ERR2683124	ERS2597329	ERX2697738
DTU_2017_415_1_MG_NG_ZA_a	Nigeria	Zaria	17	Illumina NovaSeq 6000	ERR2683125	ERS2597330	ERX2697739
DTU_2017_416_2_MG_NG_ZA_b	Nigeria	Zaria	17	Illumina NovaSeq 6000	ERR2683126	ERS2597331	ERX2697740
DTU_2017_417_3_MG_NG_ZA_c	Nigeria	Zaria	17	Illumina NovaSeq 6000	ERR2683127	ERS2597332	ERX2697741
DTU_2017_418_1_MG_NG_IB_a	Nigeria	Ibadan	17	Illumina NovaSeq 6000	ERR2683128	ERS2597333	ERX2697742
DTU_2017_419_2_MG_NG_IB_b	Nigeria	Ibadan	17	Illumina NovaSeq 6000	ERR2683129	ERS2597334	ERX2697743
DTU_2017_420_1_MG_NI_MN	Nicaragua	Managua	17	Illumina NovaSeq 6000	ERR2683130	ERS2597335	ERX2697744
DTU_2017_421_1_MG_NI_MT	Nicaragua	Matagalpa	17	Illumina NovaSeq 6000	ERR2683131	ERS2597336	ERX2697745
DTU_2017_422_1_MG_NI_GR	Nicaragua	Granada	17	Illumina NovaSeq 6000	ERR2683132	ERS2597337	ERX2697746
DTU_2017_423_1_MG_NI_MS	Nicaragua	Masaya	17	Illumina NovaSeq 6000	ERR2683133	ERS2597338	ERX2697747
DTU_2017_424_1_MG_TZ_MS	Tanzania	Moshi	17	Illumina NovaSeq 6000	ERR2683135	ERS2597340	ERX2697749
DTU_2017_425_1_MG_EE_TA	Estonia	Tartu	17	Illumina NovaSeq 6000	ERR2683136	ERS2597341	ERX2697750
DTU_2017_426_1_MG_EE_TL	Estonia	Tallinn	17	Illumina NovaSeq 6000	ERR2683137	ERS2597342	ERX2697751
DTU_2017_427_1_MG_EE_PR	Estonia	Parnu	17	Illumina NovaSeq 6000	ERR2683138	ERS2597343	ERX2697752
DTU_2017_428_1_MG_EE_NA	Estonia	Narva	17	Illumina NovaSeq 6000	ERR2683139	ERS2597344	ERX2697753
DTU_2017_429_1_MG_TH_PA	Thailand	Pathum Thani	17	Illumina NovaSeq 6000	ERR2683140	ERS2597345	ERX2697754
DTU_2017_430_1_MG_GE_KU	Georgia	Kutaisi	17	Illumina NovaSeq 6000	ERR2683141	ERS2597346	ERX2697755
DTU_2017_431_1_MG_HR_ZA	Croatia	Zagreb	17	Illumina NovaSeq 6000	ERR2683142	ERS2597347	ERX2697756
DTU_2017_432_1_MG_ZA_PR	South Africa	Pretoria	17	Illumina NovaSeq 6000	ERR2683143	ERS2597348	ERX2697757
DTU_2017_433_1_MG_LU_LU	Luxembourg	Luxembourg	17	Illumina NovaSeq 6000	ERR2683144	ERS2597349	ERX2697758
DTU_2017_434_1_MG_IT_RO	Italy	Rome	17	Illumina NovaSeq 6000	ERR2683146	ERS2597351	ERX2697760
DTU_2017_435_1_MG_KR_GW	South Korea	Gwangju	17	Illumina NovaSeq 6000	ERR2683147	ERS2597352	ERX2697761
DTU_2017_436_1_MG_GR_TH	Greece	Thessaloniki	17	Illumina NovaSeq 6000	ERR2683148	ERS2597353	ERX2697762
DTU_2017_437_1_MG_AU_ME	Australia	Melbourne	17	Illumina NovaSeq 6000	ERR2683149	ERS2597354	ERX2697763
DTU_2017_438_1_MG_PT_PO	Portugal	Porto	17	Illumina NovaSeq 6000	ERR2683150	ERS2597355	ERX2697764
DTU_2017_439_1_MG_GB_ED	United Kingdom	Edinburgh	17	Illumina NovaSeq 6000	ERR2683151	ERS2597356	ERX2697765
DTU_2017_440_1_MG_CA_RE	Canada	Regina	17	Illumina NovaSeq 6000	ERR2683152	ERS2597357	ERX2697766
DTU_2017_441_1_MG_CA_VA	Canada	Vancouver	17	Illumina NovaSeq 6000	ERR2683153	ERS2597358	ERX2697767
DTU_2017_442_1_MG_CA_CA	Canada	Calgary	17	Illumina NovaSeq 6000	ERR2683154	ERS2597359	ERX2697768
DTU_2017_443_1_MG_CA_OT	Canada	Ottawa	17	Illumina NovaSeq 6000	ERR2683155	ERS2597360	ERX2697769
DTU_2017_444_1_MG_BG_SO	Bulgaria	Sofia	17	Illumina NovaSeq 6000	ERR2683157	ERS2597362	ERX2697771
DTU_2017_445_1_MG_GB_NC	United Kingdom	Newcastle Upon Tyne	17	Illumina NovaSeq 6000	ERR2683158	ERS2597363	ERX2697772
DTU_2017_446_1_MG_CA_TO	Canada	Toronto	17	Illumina NovaSeq 6000	ERR2683159	ERS2597364	ERX2697773
DTU_2017_447_1_MG_UG_KA	Uganda	Kampala	17	Illumina NovaSeq 6000	ERR2683160	ERS2597365	ERX2697774
DTU_2017_448_1_MG_IN_MP	India	Udupi	17	Illumina NovaSeq 6000	ERR2683161	ERS2597366	ERX2697775
DTU_2017_449_1_MG_NO_OS	Norway	Oslo	17	Illumina NovaSeq 6000	ERR2683162	ERS2597367	ERX2697776
DTU_2017_450_1_MG_PK_KA	Pakistan	Karachi	17	Illumina NovaSeq 6000	ERR2683163	ERS2597368	ERX2697777
DTU_2017_451_1_MG_PK_HY	Pakistan	Hyderabad	17	Illumina NovaSeq 6000	ERR2683164	ERS2597369	ERX2697778
DTU_2017_452_1_MG_BF_OU	Burkina Faso	Ouagadougou	17	Illumina NovaSeq 6000	ERR2683165	ERS2597370	ERX2697779
DTU_2017_453_1_MG_BF_BO	Burkina Faso	Bobo Dioulasso	17	Illumina NovaSeq 6000	ERR2683166	ERS2597371	ERX2697780
DTU_2017_454_1_MG_SG_JU	Singapore	Singapore	17	Illumina NovaSeq 6000	ERR2683168	ERS2597373	ERX2697782
DTU_2017_455_1_MG_PY_CO	Paraguay	Costanera	17	Illumina NovaSeq 6000	ERR2683169	ERS2597374	ERX2697783
DTU_2017_456_1_MG_NP_KA	Nepal	Kathmandu	17	Illumina NovaSeq 6000	ERR2683170	ERS2597375	ERX2697784
DTU_2017_457_1_MG_KH_PP	Cambodia	Phnom Penh	17	Illumina NovaSeq 6000	ERR2683171	ERS2597376	ERX2697785
DTU_2017_458_1_MG_GT_GU	Guatemala	Guatemala City	17	Illumina NovaSeq 6000	ERR2683172	ERS2597377	ERX2697786
DTU_2017_459_1_MG_LT_VI	Lithuania	Vilnius	17	Illumina NovaSeq 6000	ERR2683173	ERS2597378	ERX2697787
DTU_2017_460_1_MG_KE_NA	Kenya	Nairobi	17	Illumina NovaSeq 6000	ERR2683174	ERS2597379	ERX2697788
DTU_2017_461_1_MG_KZ_AL	Kazakhstan	Almaty	17	Illumina NovaSeq 6000	ERR2683175	ERS2597380	ERX2697789
DTU_2017_462_1_MG_US_CH	USA	Chapel Hill	17	Illumina NovaSeq 6000	ERR2683176	ERS2597381	ERX2697790
DTU_2017_463_1_MG_MK_SK	Macedonia	Skopje	17	Illumina NovaSeq 6000	ERR2683177	ERS2597382	ERX2697791
DTU_2017_464_1_MG_GH_TA	Ghana	Tamale	17	Illumina NovaSeq 6000	ERR2683179	ERS2597384	ERX2697793
DTU_2017_465_1_MG_IR_TH	Iran	Tehran	17	Illumina NovaSeq 6000	ERR2683180	ERS2597385	ERX2697794
DTU_2017_466_1_MG_MA_CA	Morocco	Casablanca	17	Illumina NovaSeq 6000	ERR2683181	ERS2597386	ERX2697795
DTU_2017_467_1_MG_LK_RA	Sri Lanka	Raddolugama	17	Illumina NovaSeq 6000	ERR2683182	ERS2597387	ERX2697796
DTU_2017_468_1_MG_LK_MO	Sri Lanka	Rathmalana	17	Illumina NovaSeq 6000	ERR2683183	ERS2597388	ERX2697797
DTU_2017_469_1_MG_LK_BO	Sri Lanka	Colombo	17	Illumina NovaSeq 6000	ERR2683184	ERS2597389	ERX2697798
DTU_2017_470_1_MG_LK_CO	Sri Lanka	Colombo	17	Illumina NovaSeq 6000	ERR2683185	ERS2597390	ERX2697799
DTU_2017_471_1_MG_LK_MA	Sri Lanka	Colombo	17	Illumina NovaSeq 6000	ERR2683186	ERS2597391	ERX2697800
DTU_2017_472_1_MG_IR_SH	Iran	Shiraz	17	Illumina NovaSeq 6000	ERR2683187	ERS2597392	ERX2697801
DTU_2017_487_1_MG_CN_GU_183	China	Guangzhou	17	Illumina NovaSeq 6000	ERR9834200	SAMEA14509402	ERX9379706
DTU_2017_558_1_MG_AU_ME_254	Australia	Melbourne	17	Illumina NovaSeq 6000	ERR9833719	SAMEA14509403	ERX9379245
DTU_2017_488_1_MG_TH_ST_184	Thailand	Surat Thani	17	Illumina NovaSeq 6000	ERR4682329	ERS5186452	ERX4603781
DTU_2017_489_1_MG_IT_NO_185	Italy	Novara	17	Illumina NovaSeq 6000	ERR4682330	ERS5186453	ERX4603782
DTU_2017_490_1_MG_IT_VE_186	Italy	Verbania	17	Illumina NovaSeq 6000	ERR4682331	ERS5186454	ERX4603783
DTU_2017_491_1_MG_IT_CA_187	Italy	Cannobio	17	Illumina NovaSeq 6000	ERR4682332	ERS5186455	ERX4603784
DTU_2017_492_1_MG_SE_GO_188	Sweden	Gothenburg	17	Illumina NovaSeq 6000	ERR4682333	ERS5186456	ERX4603785
DTU_2017_493_1_MG_AT_VI_189	Austria	Vienna	17	Illumina NovaSeq 6000	ERR4682334	ERS5186457	ERX4603786
DTU_2017_494_1_MG_PT_LI_190	Portugal	Lisbon	17	Illumina NovaSeq 6000	ERR4682335	ERS5186458	ERX4603787
DTU_2017_495_1_MG_KH_PP_191	Cambodia	Phnom Penh	17	Illumina NovaSeq 6000	ERR4682336	ERS5186459	ERX4603788
DTU_2017_496_1_MG_HR_ZA_192	Croatia	Zagreb	17	Illumina NovaSeq 6000	ERR4682337	ERS5186460	ERX4603789
DTU_2017_497_1_MG_GR_AT_193	Greece	Athens	17	Illumina NovaSeq 6000	ERR4682338	ERS5186461	ERX4603790
DTU_2017_498_1_MG_NI_LE_194	Nicaragua	Leon	17	Illumina NovaSeq 6000	ERR4682339	ERS5186462	ERX4603791
DTU_2017_499_1_MG_CH_BR_195	Switzerland	Bern	17	Illumina NovaSeq 6000	ERR4682340	ERS5186463	ERX4603792
DTU_2017_500_1_MG_AU_DD_196	Australia	Darwin	17	Illumina NovaSeq 6000	ERR4682341	ERS5186464	ERX4603793
DTU_2017_501_1_MG_AU_MA_197	Australia	Maningrida	17	Illumina NovaSeq 6000	ERR4682342	ERS5186465	ERX4603794
DTU_2017_502_1_MG_BE_GE_198	Belgium	Ghent	17	Illumina NovaSeq 6000	ERR4682343	ERS5186466	ERX4603795
DTU_2017_503_1_MG_BE_BR_199	Belgium	Bruges	17	Illumina NovaSeq 6000	ERR4682344	ERS5186467	ERX4603796
DTU_2017_504_1_MG_BE_AN_200	Belgium	Antwerp South	17	Illumina NovaSeq 6000	ERR4682345	ERS5186468	ERX4603797
DTU_2017_505_1_MG_BE_DE_201	Belgium	Deurne	17	Illumina NovaSeq 6000	ERR4682346	ERS5186469	ERX4603798
DTU_2017_506_1_MG_FR_NA_202	France	Nantes	17	Illumina NovaSeq 6000	ERR4682347	ERS5186470	ERX4603799
DTU_2017_507_1_MG_FR_SA_203	France	Saint Philibert	17	Illumina NovaSeq 6000	ERR4682348	ERS5186471	ERX4603800
DTU_2017_508_1_MG_ME_PO_204	Montenegro	Podgorica	17	Illumina NovaSeq 6000	ERR4682349	ERS5186472	ERX4603801
DTU_2017_509_1_MG_CZ_PR_205	Czech Republic	Praha	17	Illumina NovaSeq 6000	ERR4682350	ERS5186473	ERX4603802
DTU_2017_510_1_MG_CZ_BR_206	Czech Republic	Brno	17	Illumina NovaSeq 6000	ERR4682351	ERS5186474	ERX4603803
DTU_2017_511_1_MG_GT_GU_207	Guatemala	San Miguel Petapa	17	Illumina NovaSeq 6000	ERR4682352	ERS5186475	ERX4603804
DTU_2017_512_1_MG_ZA_PR_208	South Africa	Pretoria	17	Illumina NovaSeq 6000	ERR4682353	ERS5186476	ERX4603805
DTU_2017_513_1_MG_BA_BL_209	Bosnia and Herzegovina	Banja Luka	17	Illumina NovaSeq 6000	ERR4682354	ERS5186477	ERX4603806
DTU_2017_514_1_MG_TZ_MW_210	Tanzania	Mwanza	17	Illumina NovaSeq 6000	ERR4682355	ERS5186478	ERX4603807
DTU_2017_515_1_MG_TZ_MO_211	Tanzania	Morogoro	17	Illumina NovaSeq 6000	ERR4682356	ERS5186479	ERX4603808
DTU_2017_519_1_MG_BJ_SB_215	Benin	Cotonou	17	Illumina NovaSeq 6000	ERR4682357	ERS5186480	ERX4603809
DTU_2017_521_1_MG_KR_DA_217	South Korea	Daejeon	17	Illumina NovaSeq 6000	ERR4682358	ERS5186481	ERX4603810
DTU_2017_522_1_MG_CI_AB_218	Cote d'Ivoire	Abidjan	17	Illumina NovaSeq 6000	ERR4682359	ERS5186482	ERX4603811
DTU_2017_523_1_MG_CI_BO_219	Cote d'Ivoire	Bouake	17	Illumina NovaSeq 6000	ERR4682360	ERS5186483	ERX4603812
DTU_2017_524_1_MG_CI_YA_220	Cote d'Ivoire	Yamoussoukro	17	Illumina NovaSeq 6000	ERR4682361	ERS5186484	ERX4603813
DTU_2017_525_1_MG_SA_KA_221	Saudi Arabia	Thuwal	17	Illumina NovaSeq 6000	ERR4682362	ERS5186485	ERX4603814
DTU_2017_526_1_MG_SI_LJ_222	Slovenia	Ljubljana	17	Illumina NovaSeq 6000	ERR4682363	ERS5186486	ERX4603815
DTU_2017_527_1_MG_ES_BA_223	Spain	Barcelona	17	Illumina NovaSeq 6000	ERR4682364	ERS5186487	ERX4603816
DTU_2017_528_1_MG_SK_BR_224	Slovakia	Bratislava	17	Illumina NovaSeq 6000	ERR4682365	ERS5186488	ERX4603817
DTU_2017_529_1_MG_GR_TH_225	Greece	Thessaloniki	17	Illumina NovaSeq 6000	ERR4682366	ERS5186489	ERX4603818
DTU_2017_530_1_MG_HK_HK_226	Hong Kong	Hong Kong	17	Illumina NovaSeq 6000	ERR4682367	ERS5186490	ERX4603819
DTU_2017_531_1_MG_UG_KA_227	Uganda	Kampala	17	Illumina NovaSeq 6000	ERR4682368	ERS5186491	ERX4603820
DTU_2017_532_1_MG_IS_RE_228	Iceland	Reykjavik	17	Illumina NovaSeq 6000	ERR4682369	ERS5186492	ERX4603821
DTU_2017_533_1_MG_NO_OS_229	Norway	Oslo	17	Illumina NovaSeq 6000	ERR4682370	ERS5186493	ERX4603822
DTU_2017_534_1_MG_MY_KL_230	Malaysia	Kuala Lumpur	17	Illumina NovaSeq 6000	ERR4682371	ERS5186494	ERX4603823
DTU_2017_535_1_MG_MY_KG_231	Malaysia	Klang	17	Illumina NovaSeq 6000	ERR4682372	ERS5186495	ERX4603824
DTU_2017_536_1_MG_MY_IP_232	Malaysia	Ipoh	17	Illumina NovaSeq 6000	ERR4682373	ERS5186496	ERX4603825
DTU_2017_537_1_MG_AL_TI_233	Albania	Tirana	17	Illumina NovaSeq 6000	ERR4682374	ERS5186497	ERX4603826
DTU_2017_538_1_MG_DE_BE_234	Germany	Berlin	17	Illumina NovaSeq 6000	ERR4682375	ERS5186498	ERX4603827
DTU_2017_539_1_MG_HU_BU_235	Hungary	Budapest	17	Illumina NovaSeq 6000	ERR4682376	ERS5186499	ERX4603828
DTU_2017_540_1_MG_DE_DR_236	Germany	Dresden	17	Illumina NovaSeq 6000	ERR4682377	ERS5186500	ERX4603829
DTU_2017_541_1_MG_TD_ND_237	Chad	N'Djamena	17	Illumina NovaSeq 6000	ERR4682378	ERS5186501	ERX4603830
DTU_2017_542_1_MG_GL_SI_238	Greenland	Sisimiut	17	Illumina NovaSeq 6000	ERR4682379	ERS5186502	ERX4603831
DTU_2017_543_1_MG_TW_TA_239	Taiwan	Taipei	17	Illumina NovaSeq 6000	ERR4682380	ERS5186503	ERX4603832
DTU_2017_544_1_MG_IN_CO_240	India	Kochi	17	Illumina NovaSeq 6000	ERR4682381	ERS5186504	ERX4603833
DTU_2017_545_1_MG_GB_CA_241	United Kingdom	Camborne	17	Illumina NovaSeq 6000	ERR4682382	ERS5186505	ERX4603834
DTU_2017_546_1_MG_GB_FA_242	United Kingdom	Falmouth	17	Illumina NovaSeq 6000	ERR4682383	ERS5186506	ERX4603835
DTU_2017_547_1_MG_JP_JP_243	Japan	Anonymous	17	Illumina NovaSeq 6000	ERR4682384	ERS5186507	ERX4603836
DTU_2017_548_1_MG_IN_MP_244	India	Manipal	17	Illumina NovaSeq 6000	ERR4682385	ERS5186508	ERX4603837
DTU_2017_549_1_MG_TH_PA_245	Thailand	Pathum Thani	17	Illumina NovaSeq 6000	ERR4682386	ERS5186509	ERX4603838
DTU_2017_550_1_MG_BB_BR_246	Barbados	Bridgetown	17	Illumina NovaSeq 6000	ERR4682387	ERS5186510	ERX4603839
DTU_2017_551_1_MG_BB_WO_247	Barbados	Worthing	17	Illumina NovaSeq 6000	ERR4682388	ERS5186511	ERX4603840
DTU_2017_552_1_MG_PY_SL_248	Paraguay	San Lorenzo	17	Illumina NovaSeq 6000	ERR4682389	ERS5186512	ERX4603841
DTU_2017_553_1_MG_PK_KA_249	Pakistan	Karachi	17	Illumina NovaSeq 6000	ERR4682390	ERS5186513	ERX4603842
DTU_2017_554_1_MG_IE_GA_250	Ireland	Galway	17	Illumina NovaSeq 6000	ERR4682391	ERS5186514	ERX4603843
DTU_2017_555_1_MG_HU_SK_251	Hungary	Szekesfehervar	17	Illumina NovaSeq 6000	ERR4682392	ERS5186515	ERX4603844
DTU_2017_556_1_MG_CA_QE_252	Canada	Quebec	17	Illumina NovaSeq 6000	ERR4682393	ERS5186516	ERX4603845
DTU_2017_557_1_MG_IT_RO_253	Italy	Rome	17	Illumina NovaSeq 6000	ERR4682394	ERS5186517	ERX4603846
DTU_2017_559_1_MG_PL_PL_255	Poland	Pulawy	17	Illumina NovaSeq 6000	ERR4682395	ERS5186518	ERX4603847
DTU_2017_560_1_MG_NG_LA_256	Nigeria	Lagos	17	Illumina NovaSeq 6000	ERR4682396	ERS5186519	ERX4603848
DTU_2017_561_1_MG_MU_PL_257	Mauritius	Port Louis	17	Illumina NovaSeq 6000	ERR4682397	ERS5186520	ERX4603849
DTU_2017_562_1_MG_BE_BR_258	Belgium	Brussels	17	Illumina NovaSeq 6000	ERR4682398	ERS5186521	ERX4603850
DTU_2017_568_1_MG_EE_TL_264	Estonia	Tallinn	17	Illumina NovaSeq 6000	ERR4682399	ERS5186522	ERX4603851
DTU_2017_569_1_MG_EE_TA_265	Estonia	Tartu	17	Illumina NovaSeq 6000	ERR4682400	ERS5186523	ERX4603852
DTU_2017_570_1_MG_EE_PA_266	Estonia	Parnu	17	Illumina NovaSeq 6000	ERR4682401	ERS5186524	ERX4603853
DTU_2017_571_1_MG_EE_NA_267	Estonia	Narva	17	Illumina NovaSeq 6000	ERR4682402	ERS5186525	ERX4603854
DTU_2017_572_1_MG_SE_UP_268	Sweden	Uppsala	17	Illumina NovaSeq 6000	ERR4682403	ERS5186526	ERX4603855
DTU_2017_573_1_MG_IR_SH_269	Iran	Shiraz	17	Illumina NovaSeq 6000	ERR4682404	ERS5186527	ERX4603856
DTU_2017_574_1_MG_LU_LU_270	Luxembourg	Luxembourg	17	Illumina NovaSeq 6000	ERR4682405	ERS5186528	ERX4603857
DTU_2017_575_1_MG_PT_PO_271	Portugal	Porto	17	Illumina NovaSeq 6000	ERR4682406	ERS5186529	ERX4603858
DTU_2017_576_1_MG_KR_GW_272	South Korea	Gwangju	17	Illumina NovaSeq 6000	ERR4682407	ERS5186530	ERX4603859
DTU_2017_577_1_MG_BF_OU_273	Burkina Faso	Ouagadougou	17	Illumina NovaSeq 6000	ERR4682408	ERS5186531	ERX4603860
DTU_2017_578_1_MG_BF_BO_274	Burkina Faso	Bobo Dioulasso	17	Illumina NovaSeq 6000	ERR4682409	ERS5186532	ERX4603861
DTU_2017_579_1_MG_CO_MO_275	Colombia	Mosquera	17	Illumina NovaSeq 6000	ERR4682410	ERS5186533	ERX4603862
DTU_2017_580_1_MG_BW_GA_276	Botswana	Gaborone	17	Illumina NovaSeq 6000	ERR4682411	ERS5186534	ERX4603863
DTU_2017_581_1_MG_MW_ZO_277	Malawi	Zomba	17	Illumina NovaSeq 6000	ERR4682412	ERS5186535	ERX4603864
DTU_2017_582_1_MG_MW_CH_278	Malawi	Chikwawa	17	Illumina NovaSeq 6000	ERR4682413	ERS5186536	ERX4603865
DTU_2017_583_1_MG_MW_MA_279	Malawi	Machinga	17	Illumina NovaSeq 6000	ERR4682414	ERS5186537	ERX4603866
DTU_2017_584_1_MG_MW_MC_280	Malawi	Mchinji	17	Illumina NovaSeq 6000	ERR4682415	ERS5186538	ERX4603867
DTU_2017_585_1_MG_TG_LO_281	Togo	Lome	17	Illumina NovaSeq 6000	ERR4682416	ERS5186539	ERX4603868
DTU_2017_586_1_MG_MW_LI_282	Malawi	Lilongwe	17	Illumina NovaSeq 6000	ERR4682417	ERS5186540	ERX4603869
DTU_2017_587_1_MG_MW_KA_283	Malawi	Karonga	17	Illumina NovaSeq 6000	ERR4682418	ERS5186541	ERX4603870
DTU_2017_588_1_MG_MW_NS_284	Malawi	Nsanje	17	Illumina NovaSeq 6000	ERR4682419	ERS5186542	ERX4603871
DTU_2017_589_1_MG_BD_DH_285	Bangladesh	Dhaka	17	Illumina NovaSeq 6000	ERR4682420	ERS5186543	ERX4603872
DTU_2017_590_1_MG_KW_KW_286	Kuwait	Kuwait	17	Illumina NovaSeq 6000	ERR4682421	ERS5186544	ERX4603873
DTU_2017_591_1_MG_NP_KA_287	Nepal	Kathmandu	17	Illumina NovaSeq 6000	ERR4682422	ERS5186545	ERX4603874
DTU_2017_592_1_MG_NP_BH_288	Nepal	Bhaktapur	17	Illumina NovaSeq 6000	ERR4682423	ERS5186546	ERX4603875
DTU_2017_593_1_MG_US_CH_289	USA	Chapel Hill	17	Illumina NovaSeq 6000	ERR4682424	ERS5186547	ERX4603876
DTU_2017_594_1_MG_GH_TA_290	Ghana	Tamale	17	Illumina NovaSeq 6000	ERR4682425	ERS5186548	ERX4603877
DTU_2017_595_1_MG_CM_YA_291	Cameroon	Yaounde	17	Illumina NovaSeq 6000	ERR4682426	ERS5186549	ERX4603878
DTU_2017_596_1_MG_GB_EB_292	United Kingdom	Edinburgh	17	Illumina NovaSeq 6000	ERR4682427	ERS5186550	ERX4603879
DTU_2017_597_1_MG_UY_MV_293	Uruguay	Montevideo	17	Illumina NovaSeq 6000	ERR4682428	ERS5186551	ERX4603880
DTU_2017_598_1_MG_CL_SA_294	Chile	Santiago	17	Illumina NovaSeq 6000	ERR4682429	ERS5186552	ERX4603881
DTU_2017_599_1_MG_CL_PA_295	Chile	Punta Arenas	17	Illumina NovaSeq 6000	ERR4682430	ERS5186553	ERX4603882
DTU_2017_600_1_MG_MA_CA_296	Morocco	Casablanca	17	Illumina NovaSeq 6000	ERR4682431	ERS5186554	ERX4603883
DTU_2017_601_1_MG_IL_BE_297	Israel	Beer-Sheva	17	Illumina NovaSeq 6000	ERR4682432	ERS5186555	ERX4603884
DTU_2017_602_1_MG_CA_OT_298	Canada	Ottawa	17	Illumina NovaSeq 6000	ERR4682433	ERS5186556	ERX4603885
DTU_2017_603_1_MG_CA_RE_299	Canada	Regina	17	Illumina NovaSeq 6000	ERR4682434	ERS5186557	ERX4603886
DTU_2017_604_1_MG_CA_CA_300	Canada	Calgary	17	Illumina NovaSeq 6000	ERR4682435	ERS5186558	ERX4603887
DTU_2017_605_1_MG_CA_VA_301	Canada	Vancouver	17	Illumina NovaSeq 6000	ERR4682436	ERS5186559	ERX4603888
DTU_2017_606_1_MG_GH_KU_302	Ghana	Kumasi	17	Illumina NovaSeq 6000	ERR4682437	ERS5186560	ERX4603889
DTU_2017_607_1_MG_GB_NC_303	United Kingdom	Newcastle Upon Tyne	17	Illumina NovaSeq 6000	ERR4682438	ERS5186561	ERX4603890
DTU_2017_608_1_MG_FI_OU_304	Finland	Oulu	17	Illumina NovaSeq 6000	ERR4682439	ERS5186562	ERX4603891
DTU_2017_609_1_MG_FI_TU_305	Finland	Turku	17	Illumina NovaSeq 6000	ERR4682440	ERS5186563	ERX4603892
DTU_2017_610_1_MG_FI_HE_306	Finland	Helsinki	17	Illumina NovaSeq 6000	ERR4682441	ERS5186564	ERX4603893
DTU_2017_611_1_MG_US_SE_307	USA	Seattle	17	Illumina NovaSeq 6000	ERR4682442	ERS5186565	ERX4603894
DTU_2017_612_1_MG_AE_AD_308	United Arab Emirates	Dubai	17	Illumina NovaSeq 6000	ERR4682443	ERS5186566	ERX4603895
DTU_2017_613_1_MG_NZ_CH_309	New Zealand	Christchurch	17	Illumina NovaSeq 6000	ERR4682444	ERS5186567	ERX4603896
DTU_2017_614_1_MG_US_HO_310	USA	Houston	17	Illumina NovaSeq 6000	ERR4682445	ERS5186568	ERX4603897
DTU_2017_615_1_MG_US_AU_311	USA	Austin	17	Illumina NovaSeq 6000	ERR4682446	ERS5186569	ERX4603898
DTU_2017_616_1_MG_US_WA_312	USA	Waco	17	Illumina NovaSeq 6000	ERR4682447	ERS5186570	ERX4603899
DTU_2017_617_1_MG_MY_AS_313	Malaysia	Alor Setar	17	Illumina NovaSeq 6000	ERR4682448	ERS5186571	ERX4603900
DTU_2017_618_1_MG_MY_PG_314	Malaysia	Jelutong	17	Illumina NovaSeq 6000	ERR4682449	ERS5186572	ERX4603901
DTU_2017_619_1_MG_MY_PB_315	Malaysia	Butterworth	17	Illumina NovaSeq 6000	ERR4682450	ERS5186573	ERX4603902
DTU_2017_620_1_MG_TZ_MS_316	Tanzania	Moshi	17	Illumina NovaSeq 6000	ERR4682451	ERS5186574	ERX4603903
DTU_2017_621_1_MG_PH_QU_317	Philippines	Quezon City	17	Illumina NovaSeq 6000	ERR4682452	ERS5186575	ERX4603904
DTU_2017_622_1_MG_AR_BA_318	Argentina	Buenos Aires	17	Illumina NovaSeq 6000	ERR4682453	ERS5186576	ERX4603905
DTU_2017_623_1_MG_LC_CA_319	Saint Lucia	Castries	17	Illumina NovaSeq 6000	ERR4682454	ERS5186577	ERX4603906
DTU_2017_624_1_MG_LC_GR_320	Saint Lucia	Gros Islet	17	Illumina NovaSeq 6000	ERR4682455	ERS5186578	ERX4603907
DTU_2017_625_1_MG_ET_AD_321	Ethiopia	Addis Ababa	17	Illumina NovaSeq 6000	ERR4682456	ERS5186579	ERX4603908
DTU_2017_626_1_MG_NG_IL_322	Nigeria	Ilorin	17	Illumina NovaSeq 6000	ERR4682457	ERS5186580	ERX4603909
DTU_2017_627_1_MG_EC_QU_323	Ecuador	Quito	17	Illumina NovaSeq 6000	ERR4682458	ERS5186581	ERX4603910
DTU_2017_628_1_MG_MZ_MA_324	Mozambique	Maputo	17	Illumina NovaSeq 6000	ERR4682459	ERS5186582	ERX4603911
DTU_2017_629_1_MG_IR_TH_325	Iran	Tehran	17	Illumina NovaSeq 6000	ERR4682460	ERS5186583	ERX4603912
DTU_2017_630_1_MG_SN_DA_326	Senegal	Dakar	17	Illumina NovaSeq 6000	ERR4682461	ERS5186584	ERX4603913
DTU_2017_631_1_MG_DK_VA_327	Denmark	Valby	17	Illumina NovaSeq 6000	ERR4682462	ERS5186585	ERX4603914
DTU_2017_632_1_MG_DK_MA_328	Denmark	Amager	17	Illumina NovaSeq 6000	ERR4682463	ERS5186586	ERX4603915
DTU_2017_633_1_MG_DK_AV_329	Denmark	Avedore	17	Illumina NovaSeq 6000	ERR4682464	ERS5186587	ERX4603916
DTU_2017_634_1_MG_CN_GU_330	China	Guangzhou	17	Illumina NovaSeq 6000	ERR4682465	ERS5186588	ERX4603917
DTU_2017_635_1_MG_VN_HO_331	Viet Nam	Ho Chi Minh	17	Illumina NovaSeq 6000	ERR4682466	ERS5186589	ERX4603918
DTU_2017_636_1_MG_RS_BE_332	Serbia	Belgrade	17	Illumina NovaSeq 6000	ERR4682467	ERS5186590	ERX4603919
DTU_2017_637_1_MG_NL_UT_333	Netherlands	Utrecht	17	Illumina NovaSeq 6000	ERR4682468	ERS5186591	ERX4603920
DTU_2018_646_1_MG_SG_JU_334	Singapore	Jurong	18	Illumina NovaSeq 6000	ERR4682772	ERS5186629	ERX4604221
DTU_2018_647_1_MG_DK_AV_335	Denmark	Avedore	18	Illumina NovaSeq 6000	ERR4682773	ERS5186630	ERX4604222
DTU_2018_648_1_MG_DK_VA_336	Denmark	Valby	18	Illumina NovaSeq 6000	ERR4682774	ERS5186631	ERX4604223
DTU_2018_649_1_MG_DK_AM_337	Denmark	Amager	18	Illumina NovaSeq 6000	ERR4682775	ERS5186632	ERX4604224
DTU_2018_650_1_MG_SE_GO_338	Sweden	Gothenburg	18	Illumina NovaSeq 6000	ERR4682776	ERS5186633	ERX4604225
DTU_2018_651_1_MG_SE_UP_339	Sweden	Uppsala	18	Illumina NovaSeq 6000	ERR4682777	ERS5186634	ERX4604226
DTU_2018_652_1_MG_GR_AT_340	Greece	Athens	18	Illumina NovaSeq 6000	ERR4682778	ERS5186635	ERX4604227
DTU_2018_653_1_MG_KH_PP_341	Cambodia	Phnom Penh	18	Illumina NovaSeq 6000	ERR4682779	ERS5186636	ERX4604228
DTU_2018_654_1_MG_ES_BA_342	Spain	Barcelona	18	Illumina NovaSeq 6000	ERR4682780	ERS5186637	ERX4604229
DTU_2018_655_1_MG_BE_OS_343	Belgium	Ostend	18	Illumina NovaSeq 6000	ERR4682781	ERS5186638	ERX4604230
DTU_2018_656_1_MG_BE_LE_344	Belgium	Leuven	18	Illumina NovaSeq 6000	ERR4682782	ERS5186639	ERX4604231
DTU_2018_657_1_MG_BE_HA_345	Belgium	Harelbeke	18	Illumina NovaSeq 6000	ERR4682783	ERS5186640	ERX4604232
DTU_2018_658_1_MG_CZ_PR_346	Czech Republic	Praha	18	Illumina NovaSeq 6000	ERR4682784	ERS5186641	ERX4604233
DTU_2018_659_1_MG_CZ_BR_347	Czech Republic	Brno	18	Illumina NovaSeq 6000	ERR4682785	ERS5186642	ERX4604234
DTU_2018_660_1_MG_DE_DR_348	Germany	Dresden	18	Illumina NovaSeq 6000	ERR4682786	ERS5186643	ERX4604235
DTU_2018_661_1_MG_MY_KL_349	Malaysia	Kuala Lumpur	18	Illumina NovaSeq 6000	ERR4682787	ERS5186644	ERX4604236
DTU_2018_663_1_MG_FR_NA_351	France	Nantes	18	Illumina NovaSeq 6000	ERR4682788	ERS5186645	ERX4604237
DTU_2018_664_1_MG_FR_SA_352	France	Saint Philibert	18	Illumina NovaSeq 6000	ERR4682789	ERS5186646	ERX4604238
DTU_2018_665_1_MG_SA_KA_353	Saudi Arabia	Thuwal	18	Illumina NovaSeq 6000	ERR4682790	ERS5186647	ERX4604239
DTU_2018_666_1_MG_AT_VI_354	Austria	Vienna	18	Illumina NovaSeq 6000	ERR4682791	ERS5186648	ERX4604240
DTU_2018_667_1_MG_BA_BL_355	Bosnia and Herzegovina	Banja Luka	18	Illumina NovaSeq 6000	ERR4682792	ERS5186649	ERX4604241
DTU_2018_668_1_MG_BF_OU_356	Burkina Faso	Ouagadougou	18	Illumina NovaSeq 6000	ERR4682793	ERS5186650	ERX4604242
DTU_2018_669_1_MG_PT_LI_357	Portugal	Lisbon	18	Illumina NovaSeq 6000	ERR4682794	ERS5186651	ERX4604243
DTU_2018_670_1_MG_TG_LO_358	Togo	Lome	18	Illumina NovaSeq 6000	ERR4682795	ERS5186652	ERX4604244
DTU_2018_671_1_MG_HU_BU_359	Hungary	Budapest	18	Illumina NovaSeq 6000	ERR4682796	ERS5186653	ERX4604245
DTU_2018_672_1_MG_IT_NO_360	Italy	Novara	18	Illumina NovaSeq 6000	ERR4682797	ERS5186654	ERX4604246
DTU_2018_673_1_MG_IT_VE_361	Italy	Verbania	18	Illumina NovaSeq 6000	ERR4682798	ERS5186655	ERX4604247
DTU_2018_674_1_MG_IT_CA_362	Italy	Cannobio	18	Illumina NovaSeq 6000	ERR4682799	ERS5186656	ERX4604248
DTU_2018_675_1_MG_SI_LJ_363	Slovenia	Ljubljana	18	Illumina NovaSeq 6000	ERR4682800	ERS5186657	ERX4604249
DTU_2018_676_1_MG_TR_HA_364	Turkey	Hatay	18	Illumina NovaSeq 6000	ERR4682801	ERS5186658	ERX4604250
DTU_2018_677_1_MG_HR_ZA_365	Croatia	Zagreb	18	Illumina NovaSeq 6000	ERR4682802	ERS5186659	ERX4604251
DTU_2018_680_1_MG_KR_DA_368	South Korea	Daejeon	18	Illumina NovaSeq 6000	ERR4682803	ERS5186660	ERX4604252
DTU_2018_681_1_MG_TZ_MO_369	Tanzania	Morogoro	18	Illumina NovaSeq 6000	ERR4682804	ERS5186661	ERX4604253
DTU_2018_682_1_MG_TZ_MW_370	Tanzania	Mwanza	18	Illumina NovaSeq 6000	ERR4682805	ERS5186662	ERX4604254
DTU_2018_683_1_MG_JP_JP_371	Japan	Japan	18	Illumina NovaSeq 6000	ERR4682806	ERS5186663	ERX4604255
DTU_2018_684_1_MG_GB_FA_372	United Kingdom	Falmouth	18	Illumina NovaSeq 6000	ERR4682807	ERS5186664	ERX4604256
DTU_2018_685_1_MG_GB_CA_373	United Kingdom	Camborne	18	Illumina NovaSeq 6000	ERR4682808	ERS5186665	ERX4604257
DTU_2018_686_1_MG_CA_QE_374	Canada	Quebec	18	Illumina NovaSeq 6000	ERR4682809	ERS5186666	ERX4604258
DTU_2018_687_1_MG_PK_FA_375	Pakistan	Faisalabad	18	Illumina NovaSeq 6000	ERR4682810	ERS5186667	ERX4604259
DTU_2018_688_1_MG_RS_BE_376	Serbia	Belgrade	18	Illumina NovaSeq 6000	ERR4682811	ERS5186668	ERX4604260
DTU_2018_689_1_MG_BW_GA_377	Botswana	Gaborone	18	Illumina NovaSeq 6000	ERR4682812	ERS5186669	ERX4604261
DTU_2018_690_1_MG_BG_SO_378	Bulgaria	Sofia	18	Illumina NovaSeq 6000	ERR4682813	ERS5186670	ERX4604262
DTU_2018_691_1_MG_NL_AM_380	Netherlands	Amsterdam	18	Illumina NovaSeq 6000	ERR4682814	ERS5186671	ERX4604263
DTU_2018_692_1_MG_ME_PO_381	Montenegro	Podgorica	18	Illumina NovaSeq 6000	ERR4682815	ERS5186672	ERX4604264
DTU_2018_693_1_MG_KR_GW_382	South Korea	Gwangju	18	Illumina NovaSeq 6000	ERR4682816	ERS5186673	ERX4604265
DTU_2018_694_1_MG_MU_SM_383	Mauritius	Saint Martin	18	Illumina NovaSeq 6000	ERR4682817	ERS5186674	ERX4604266
DTU_2018_695_1_MG_MU_GB_384	Mauritius	Grand Baie	18	Illumina NovaSeq 6000	ERR4682818	ERS5186675	ERX4604267
DTU_2018_696_1_MG_GR_TH_385	Greece	Thessaloniki	18	Illumina NovaSeq 6000	ERR4682819	ERS5186676	ERX4604268
DTU_2018_697_1_MG_PT_PO_386	Portugal	Porto	18	Illumina NovaSeq 6000	ERR4682820	ERS5186677	ERX4604269
DTU_2018_698_1_MG_IN_KO_387	India	Kochi	18	Illumina NovaSeq 6000	ERR4682821	ERS5186678	ERX4604270
DTU_2018_699_1_MG_SK_BR_388	Slovakia	Bratislava	18	Illumina NovaSeq 6000	ERR4682822	ERS5186679	ERX4604271
DTU_2018_700_1_MG_PL_PL_389	Poland	Pulawy	18	Illumina NovaSeq 6000	ERR4682823	ERS5186680	ERX4604272
DTU_2018_701_1_MG_NL_UT_389	Netherlands	Utrecht	18	Illumina NovaSeq 6000	ERR4682824	ERS5186681	ERX4604273
DTU_2018_702_1_MG_TW_TA_390	Taiwan	Taipei	18	Illumina NovaSeq 6000	ERR4682825	ERS5186682	ERX4604274
DTU_2018_703_1_MG_IT_RO_391	Italy	Rome	18	Illumina NovaSeq 6000	ERR4682826	ERS5186683	ERX4604275
DTU_2018_704_1_MG_CN_NA_392	China	Nanjing	18	Illumina NovaSeq 6000	ERR4682827	ERS5186684	ERX4604276
DTU_2018_705_1_MG_CN_YA_393	China	Yangzhou	18	Illumina NovaSeq 6000	ERR4682828	ERS5186685	ERX4604277
DTU_2018_706_1_MG_CH_BR_394	Switzerland	Bern	18	Illumina NovaSeq 6000	ERR4682829	ERS5186686	ERX4604278
DTU_2018_707_1_MG_CA_CA_395	Canada	Calgary	18	Illumina NovaSeq 6000	ERR4682830	ERS5186687	ERX4604279
DTU_2018_708_1_MG_CA_RE_396	Canada	Regina	18	Illumina NovaSeq 6000	ERR4682831	ERS5186688	ERX4604280
DTU_2018_709_1_MG_KW_KW_397	Kuwait	Kuwait	18	Illumina NovaSeq 6000	ERR4682832	ERS5186689	ERX4604281
DTU_2018_710_1_MG_MA_CA_398	Morocco	Casablanca	18	Illumina NovaSeq 6000	ERR4682833	ERS5186690	ERX4604282
DTU_2018_711_1_MG_BR_BH_408	Brazil	Belo Horizonte	18	Illumina NovaSeq 6000	ERR4682834	ERS5186691	ERX4604283
DTU_2018_712_1_MG_BB_WO_409	Barbados	Worthing	18	Illumina NovaSeq 6000	ERR4682835	ERS5186692	ERX4604284
DTU_2018_713_1_MG_BB_BR_410	Barbados	Bridgetown	18	Illumina NovaSeq 6000	ERR4682836	ERS5186693	ERX4604285
DTU_2018_714_1_MG_IN_UD_411	India	Udupi	18	Illumina NovaSeq 6000	ERR4682837	ERS5186694	ERX4604286
DTU_2018_716_1_MG_EC_QU_413	Ecuador	Quito	18	Illumina NovaSeq 6000	ERR4682838	ERS5186695	ERX4604287
DTU_2018_717_1_MG_CI_AB_414	Cote d'Ivoire	Abidjan	18	Illumina NovaSeq 6000	ERR4682839	ERS5186696	ERX4604288
DTU_2018_718_1_MG_CI_YA_415	Cote d'Ivoire	Yamoussoukro	18	Illumina NovaSeq 6000	ERR4682840	ERS5186697	ERX4604289
DTU_2018_719_1_MG_CI_BO_416	Cote d'Ivoire	Bouake	18	Illumina NovaSeq 6000	ERR4682841	ERS5186698	ERX4604290
DTU_2018_720_1_MG_CA_OT_417	Canada	Ottawa	18	Illumina NovaSeq 6000	ERR4682842	ERS5186699	ERX4604291
DTU_2018_721_1_MG_CA_VA_418	Canada	Vancouver	18	Illumina NovaSeq 6000	ERR4682843	ERS5186700	ERX4604292
DTU_2018_722_1_MG_AR_BA_419	Argentina	Buenos Aires	18	Illumina NovaSeq 6000	ERR4682844	ERS5186701	ERX4604293
DTU_2018_723_1_MG_UG_KA_420	Uganda	Kampala	18	Illumina NovaSeq 6000	ERR4682845	ERS5186702	ERX4604294
DTU_2018_724_1_MG_NG_LA_421	Nigeria	Lagos	18	Illumina NovaSeq 6000	ERR4682846	ERS5186703	ERX4604295
DTU_2018_725_1_MG_MY_PB_422	Malaysia	Butterworth	18	Illumina NovaSeq 6000	ERR4682847	ERS5186704	ERX4604296
DTU_2018_726_1_MG_MY_PG_423	Malaysia	Jelutong	18	Illumina NovaSeq 6000	ERR4682848	ERS5186705	ERX4604297
DTU_2018_727_1_MG_MY_SU_424	Malaysia	Sungai Petani	18	Illumina NovaSeq 6000	ERR4682849	ERS5186706	ERX4604298
DTU_2018_728_1_MG_MY_KL_1_425	Malaysia	Kuala Lumpur	18	Illumina NovaSeq 6000	ERR4682850	ERS5186707	ERX4604299
DTU_2018_729_1_MG_MY_IH_426	Malaysia	Ipoh	18	Illumina NovaSeq 6000	ERR4682851	ERS5186708	ERX4604300
DTU_2018_730_1_MG_MY_KG_427	Malaysia	Klang	18	Illumina NovaSeq 6000	ERR4682852	ERS5186709	ERX4604301
DTU_2018_731_1_MG_NZ_CH_428	New Zealand	Christchurch	18	Illumina NovaSeq 6000	ERR4682853	ERS5186710	ERX4604302
DTU_2018_732_1_MG_LV_RI_429	Latvia	Riga	18	Illumina NovaSeq 6000	ERR4682854	ERS5186711	ERX4604303
DTU_2018_733_1_MG_LV_LI_430	Latvia	Liepaja	18	Illumina NovaSeq 6000	ERR4682855	ERS5186712	ERX4604304
DTU_2018_734_1_MG_GB_EB_431	United Kingdom	Edinburgh	18	Illumina NovaSeq 6000	ERR4682856	ERS5186713	ERX4604305
DTU_2018_735_1_MG_CI_YA_2_432	Cote d'Ivoire	Yamoussoukro	18	Illumina NovaSeq 6000	ERR4682857	ERS5186714	ERX4604306
DTU_2018_736_1_MG_CI_BO_2_433	Cote d'Ivoire	Bouake	18	Illumina NovaSeq 6000	ERR4682858	ERS5186715	ERX4604307
DTU_2018_737_1_MG_CL_SA_434	Chile	Santiago	18	Illumina NovaSeq 6000	ERR4682859	ERS5186716	ERX4604308
DTU_2018_738_1_MG_CL_SA_2_435	Chile	Santiago	18	Illumina NovaSeq 6000	ERR4682860	ERS5186717	ERX4604309
DTU_2018_739_1_MG_FI_TU_436	Finland	Turku	18	Illumina NovaSeq 6000	ERR4682861	ERS5186718	ERX4604310
DTU_2018_740_1_MG_FI_HE_437	Finland	Helsinki	18	Illumina NovaSeq 6000	ERR4682862	ERS5186719	ERX4604311
DTU_2018_741_1_MG_FI_OU_438	Finland	Oulu	18	Illumina NovaSeq 6000	ERR4682863	ERS5186720	ERX4604312
DTU_2018_742_1_MG_NO_OS_439	Norway	Oslo	18	Illumina NovaSeq 6000	ERR4682864	ERS5186721	ERX4604313
DTU_2018_743_1_MG_GL_SI_440	Greenland	Sisimiut	18	Illumina NovaSeq 6000	ERR4682865	ERS5186722	ERX4604314
DTU_2018_744_1_MG_IL_BE_441	Israel	Beer-Sheva	18	Illumina NovaSeq 6000	ERR4682866	ERS5186723	ERX4604315
DTU_2018_747_1_MG_BJ_DJ_444	Benin	Djeffa	18	Illumina NovaSeq 6000	ERR4682867	ERS5186724	ERX4604316
DTU_2018_748_1_MG_GB_NC_445	United Kingdom	Newcastle Upon Tyne	18	Illumina NovaSeq 6000	ERR4682868	ERS5186725	ERX4604317
DTU_2018_749_1_MG_BD_DH_446	Bangladesh	Dhaka	18	Illumina NovaSeq 6000	ERR4682869	ERS5186726	ERX4604318
DTU_2018_750_1_MG_KE_NA_447	Kenya	Nairobi	18	Illumina NovaSeq 6000	ERR4682870	ERS5186727	ERX4604319
DTU_2018_751_1_MG_US_SE_448	USA	Seattle	18	Illumina NovaSeq 6000	ERR4682871	ERS5186728	ERX4604320
DTU_2018_752_1_MG_US_SE_2_449	USA	Seattle	18	Illumina NovaSeq 6000	ERR4682872	ERS5186729	ERX4604321
DTU_2018_753_1_MG_LC_CA_450	Saint Lucia	Castries	18	Illumina NovaSeq 6000	ERR4682873	ERS5186730	ERX4604322
DTU_2018_754_1_MG_LC_GR_451	Saint Lucia	Gros Islet	18	Illumina NovaSeq 6000	ERR4682874	ERS5186731	ERX4604323
DTU_2018_755_1_MG_MK_SK_452	Macedonia	Skopje	18	Illumina NovaSeq 6000	ERR4682875	ERS5186732	ERX4604324
DTU_2018_756_1_MG_MK_SK_453	Macedonia	Skopje	18	Illumina NovaSeq 6000	ERR4682876	ERS5186733	ERX4604325
DTU_2018_757_1_MG_AU_ME_454	Australia	Melbourne	18	Illumina NovaSeq 6000	ERR4682877	ERS5186734	ERX4604326
DTU_2018_758_1_MG_AU_DD_455	Australia	Darwin	18	Illumina NovaSeq 6000	ERR4682878	ERS5186735	ERX4604327
DTU_2018_759_1_MG_AU_MA_456	Australia	Maningrida	18	Illumina NovaSeq 6000	ERR4682879	ERS5186736	ERX4604328
DTU_2018_761_1_MG_CM_YA_458	Cameroon	Yaounde	18	Illumina NovaSeq 6000	ERR4682880	ERS5186737	ERX4604329
DTU_2018_762_1_MG_PY_SL_459	Paraguay	San Lorenzo	18	Illumina NovaSeq 6000	ERR4682881	ERS5186738	ERX4604330
DTU_2018_763_1_MG_DE_BE_460	Germany	Berlin	18	Illumina NovaSeq 6000	ERR4682882	ERS5186739	ERX4604331
DTU_2018_764_1_MG_US_CH_461	USA	Chapel Hill	18	Illumina NovaSeq 6000	ERR4682883	ERS5186740	ERX4604332
DTU_2018_765_1_MG_MG_AN_462	Madagascar	Antananarivo	18	Illumina NovaSeq 6000	ERR4682884	ERS5186741	ERX4604333
DTU_2018_766_1_MG_MG_AN_1_463	Madagascar	Antananarivo	18	Illumina NovaSeq 6000	ERR4682885	ERS5186742	ERX4604334
DTU_2018_767_1_MG_SG_JU_464	Singapore	Jurong	18	Illumina NovaSeq 6000	ERR4682886	ERS5186743	ERX4604335
DTU_2018_772_1_MG_CO_MO_469	Colombia	Bogota-Mosquera	18	Illumina NovaSeq 6000	ERR4682887	ERS5186744	ERX4604336
DTU_2018_773_1_MG_MG_AN_2_470	Madagascar	Antananarivo	18	Illumina NovaSeq 6000	ERR4682888	ERS5186745	ERX4604337
DTU_2018_774_1_MG_TH_PA_471	Thailand	Pathum Thani	18	Illumina NovaSeq 6000	ERR4682889	ERS5186746	ERX4604338
DTU_2018_775_1_MG_PK_KA_472	Pakistan	Karachi	18	Illumina NovaSeq 6000	ERR4682890	ERS5186747	ERX4604339
DTU_2018_776_1_MG_BR_RJ_473	Brazil	Rio de Janeiro	18	Illumina NovaSeq 6000	ERR4682891	ERS5186748	ERX4604340
DTU_2018_777_1_MG_BR_BE_474	Brazil	Rio de Janeiro	18	Illumina NovaSeq 6000	ERR4682892	ERS5186749	ERX4604341
DTU_2018_778_1_MG_US_AT_475	USA	Atlanta	18	Illumina NovaSeq 6000	ERR4682893	ERS5186750	ERX4604342
DTU_2018_779_1_MG_US_WA_476	USA	Waco	18	Illumina NovaSeq 6000	ERR4682894	ERS5186751	ERX4604343
DTU_2018_780_1_MG_AE_DU_477	United Arab Emirates	Dubai	18	Illumina NovaSeq 6000	ERR4682895	ERS5186752	ERX4604344
DTU_2018_781_1_MG_VN_HO_478	Viet Nam	Ho Chi Minh	18	Illumina NovaSeq 6000	ERR4682896	ERS5186753	ERX4604345
DTU_2018_782_1_MG_SN_DA_479	Senegal	Dakar	18	Illumina NovaSeq 6000	ERR4682897	ERS5186754	ERX4604346
DTU_2018_783_1_MG_CN_GU_480	China	Guangzhou	18	Illumina NovaSeq 6000	ERR4682898	ERS5186755	ERX4604347
DTU_2018_784_1_MG_NZ_DU_481	New Zealand	Dunedin	18	Illumina NovaSeq 6000	ERR4682899	ERS5186756	ERX4604348
DTU_2018_785_1_MG_TZ_MS_482	Tanzania	Moshi	18	Illumina NovaSeq 6000	ERR4682900	ERS5186757	ERX4604349
DTU_2018_795_1_MG_GH_AC_561	Ghana	Accra	18	Illumina NovaSeq 6000	ERR4682910	ERS5186767	ERX4604359
DTU_2018_796_1_MG_GH_AC_2_566	Ghana	Accra	18	Illumina NovaSeq 6000	ERR4682911	ERS5186768	ERX4604360
DTU_2018_797_1_MG_GH_AC_3_567	Ghana	Accra	18	Illumina NovaSeq 6000	ERR4682912	ERS5186769	ERX4604361
DTU_2018_799_1_MG_AT_VI_483	Austria	Vienna	18	Illumina NovaSeq 6000	ERR4678558	ERS5184476	ERX4600182
DTU_2018_800_1_MG_ZA_PR_484	South Africa	Pretoria	18	Illumina NovaSeq 6000	ERR4678559	ERS5184477	ERX4600183
DTU_2018_801_1_MG_SE_GO_485	Sweden	Gothenburg	18	Illumina NovaSeq 6000	ERR4678560	ERS5184478	ERX4600184
DTU_2018_802_1_MG_TD_ND_486	Chad	N'Djamena	18	Illumina NovaSeq 6000	ERR4678561	ERS5184479	ERX4600185
DTU_2018_803_1_MG_LV_RI_487	Latvia	Riga	18	Illumina NovaSeq 6000	ERR4678562	ERS5184480	ERX4600186
DTU_2018_804_1_MG_LV_LI_488	Latvia	Liepaja	18	Illumina NovaSeq 6000	ERR4678563	ERS5184481	ERX4600187
DTU_2018_805_1_MG_IL_BE_489	Israel	Beer-Sheva	18	Illumina NovaSeq 6000	ERR4678564	ERS5184482	ERX4600188
DTU_2018_806_1_MG_FR_NA_490	France	Nantes	18	Illumina NovaSeq 6000	ERR4678565	ERS5184483	ERX4600189
DTU_2018_807_1_MG_FR_SA_491	France	Saint Philibert	18	Illumina NovaSeq 6000	ERR4678566	ERS5184484	ERX4600190
DTU_2018_808_1_MG_GB_FA_492	United Kingdom	Falmouth	18	Illumina NovaSeq 6000	ERR4678567	ERS5184485	ERX4600191
DTU_2018_809_1_MG_GB_CA_493	United Kingdom	Camborne	18	Illumina NovaSeq 6000	ERR4678568	ERS5184486	ERX4600192
DTU_2018_810_1_MG_GT_GU_494	Guatemala	Guatemala City	18	Illumina NovaSeq 6000	ERR4678569	ERS5184487	ERX4600193
DTU_2018_811_1_MG_HU_BU_495	Hungary	Budapest	18	Illumina NovaSeq 6000	ERR4678570	ERS5184488	ERX4600194
DTU_2018_813_1_MG_MG_AN_497	Madagascar	Antananarivo	18	Illumina NovaSeq 6000	ERR4678571	ERS5184489	ERX4600195
DTU_2018_814_1_MG_HR_ZA_498	Croatia	Zagreb	18	Illumina NovaSeq 6000	ERR4678572	ERS5184490	ERX4600196
DTU_2018_815_1_MG_ES_BA_499	Spain	Barcelona	18	Illumina NovaSeq 6000	ERR4678573	ERS5184491	ERX4600197
DTU_2018_816_1_MG_ES_IL_500	Spain	Lleida	18	Illumina NovaSeq 6000	ERR4678574	ERS5184492	ERX4600198
DTU_2018_817_1_MG_HU_SK_501	Hungary	Szekesfehervar	18	Illumina NovaSeq 6000	ERR4678575	ERS5184493	ERX4600199
DTU_2018_818_1_MG_DE_DR_502	Germany	Dresden	18	Illumina NovaSeq 6000	ERR4678576	ERS5184494	ERX4600200
DTU_2018_819_1_MG_CZ_PR_503	Czech Republic	Praha	18	Illumina NovaSeq 6000	ERR4678577	ERS5184495	ERX4600201
DTU_2018_820_1_MG_CZ_BR_504	Czech Republic	Brno	18	Illumina NovaSeq 6000	ERR4678578	ERS5184496	ERX4600202
DTU_2018_821_1_MG_IS_RE_505	Iceland	Reykjavik	18	Illumina NovaSeq 6000	ERR4678579	ERS5184497	ERX4600203
DTU_2018_822_1_MG_US_CO_506	USA	Columbus	18	Illumina NovaSeq 6000	ERR4678580	ERS5184498	ERX4600204
DTU_2018_823_1_MG_MY_KG_507	Malaysia	Klang	18	Illumina NovaSeq 6000	ERR4678581	ERS5184499	ERX4600205
DTU_2018_824_1_MG_MY_KL_508	Malaysia	Kuala Lumpur	18	Illumina NovaSeq 6000	ERR4678582	ERS5184500	ERX4600206
DTU_2018_825_1_MG_GR_AT_509	Greece	Athens	18	Illumina NovaSeq 6000	ERR4678583	ERS5184501	ERX4600207
DTU_2018_826_1_MG_PT_LI_510	Portugal	Lisbon	18	Illumina NovaSeq 6000	ERR4678584	ERS5184502	ERX4600208
DTU_2018_827_1_MG_SA_KA_511	Saudi Arabia	Thuwal	18	Illumina NovaSeq 6000	ERR4678585	ERS5184503	ERX4600209
DTU_2018_828_1_MG_SI_LJ_512	Slovenia	Ljubljana	18	Illumina NovaSeq 6000	ERR4678586	ERS5184504	ERX4600210
DTU_2018_829_1_MG_TH_PA_513	Thailand	Pathum Thani	18	Illumina NovaSeq 6000	ERR4678587	ERS5184505	ERX4600211
DTU_2018_830_1_MG_BR_BH_514	Brazil	Belo Horizonte	18	Illumina NovaSeq 6000	ERR4678588	ERS5184506	ERX4600212
DTU_2018_831_1_MG_JP_HI_AM_515	Japan	Hiroshima	18	Illumina NovaSeq 6000	ERR4678589	ERS5184507	ERX4600213
DTU_2018_832_1_MG_JP_HI_SB_516	Japan	Hiroshima	18	Illumina NovaSeq 6000	ERR4678590	ERS5184508	ERX4600214
DTU_2018_833_1_MG_JP_HI_EB_517	Japan	Hiroshima	18	Illumina NovaSeq 6000	ERR4678591	ERS5184509	ERX4600215
DTU_2018_834_1_MG_JP_HI_SD_518	Japan	Hiroshima	18	Illumina NovaSeq 6000	ERR4678592	ERS5184510	ERX4600216
DTU_2018_835_1_MG_MT_MT_519	Malta	St. Venera	18	Illumina NovaSeq 6000	ERR4678593	ERS5184511	ERX4600217
DTU_2018_836_1_MG_TR_HA_520	Turkey	Hatay	18	Illumina NovaSeq 6000	ERR4678594	ERS5184512	ERX4600218
DTU_2018_837_1_MG_BR_RJ_521	Brazil	Rio de Janeiro	18	Illumina NovaSeq 6000	ERR4678595	ERS5184513	ERX4600219
DTU_2018_838_1_MG_IN_UD_522	India	Udupi	18	Illumina NovaSeq 6000	ERR4678596	ERS5184514	ERX4600220
DTU_2018_839_1_MG_TZ_MO_523	Tanzania	Morogoro	18	Illumina NovaSeq 6000	ERR4678597	ERS5184515	ERX4600221
DTU_2018_840_1_MG_TZ_MW_524	Tanzania	Mwanza	18	Illumina NovaSeq 6000	ERR4678598	ERS5184516	ERX4600222
DTU_2018_844_1_MG_CI_BO_528	Cote d'Ivoire	Bouake	18	Illumina NovaSeq 6000	ERR4678599	ERS5184517	ERX4600223
DTU_2018_845_1_MG_KR_DA_529	South Korea	Daejeon	18	Illumina NovaSeq 6000	ERR4678600	ERS5184518	ERX4600224
DTU_2018_846_1_MG_BE_OS_530	Belgium	Ostend	18	Illumina NovaSeq 6000	ERR4678601	ERS5184519	ERX4600225
DTU_2018_847_1_MG_BE_LE_531	Belgium	Leuven	18	Illumina NovaSeq 6000	ERR4678602	ERS5184520	ERX4600226
DTU_2018_848_1_MG_BE_BRU_532	Belgium	Bruges	18	Illumina NovaSeq 6000	ERR4678603	ERS5184521	ERX4600227
DTU_2018_849_1_MG_BE_DE_533	Belgium	Deurne	18	Illumina NovaSeq 6000	ERR4678604	ERS5184522	ERX4600228
DTU_2018_850_1_MG_BE_GH_534	Belgium	Ghent	18	Illumina NovaSeq 6000	ERR4678605	ERS5184523	ERX4600229
DTU_2018_851_1_MG_IN_KO_535	India	Kochi	18	Illumina NovaSeq 6000	ERR4678606	ERS5184524	ERX4600230
DTU_2018_852_1_MG_US_AT_536	USA	Atlanta	18	Illumina NovaSeq 6000	ERR4678607	ERS5184525	ERX4600231
DTU_2018_853_1_MG_UY_MO_537	Uruguay	Montevideo	18	Illumina NovaSeq 6000	ERR4678608	ERS5184526	ERX4600232
DTU_2018_854_1_MG_KH_PP_538	Cambodia	Phnom Penh	18	Illumina NovaSeq 6000	ERR4678609	ERS5184527	ERX4600233
DTU_2018_855_1_MG_MG_AN_3_539	Madagascar	Lake Anosy	18	Illumina NovaSeq 6000	ERR4678610	ERS5184528	ERX4600234
DTU_2018_856_1_MG_UG_KA_540	Uganda	Kampala	18	Illumina NovaSeq 6000	ERR4678611	ERS5184529	ERX4600235
DTU_2018_857_1_MG_MG_AN_4_541	Madagascar	Canal Andriantany	18	Illumina NovaSeq 6000	ERR4678612	ERS5184530	ERX4600236
DTU_2018_858_1_MG_MU_SM_542	Mauritius	Saint Martin	18	Illumina NovaSeq 6000	ERR4678613	ERS5184531	ERX4600237
DTU_2018_859_1_MG_MU_GB_543	Mauritius	Grand Baie	18	Illumina NovaSeq 6000	ERR4678614	ERS5184532	ERX4600238
DTU_2018_860_1_MG_IT_NO_544	Italy	Novara	18	Illumina NovaSeq 6000	ERR4678615	ERS5184533	ERX4600239
DTU_2018_861_1_MG_TW_TA_545	Taiwan	Taipei	18	Illumina NovaSeq 6000	ERR4678616	ERS5184534	ERX4600240
DTU_2018_862_1_MG_IT_VE_546	Italy	Verbania	18	Illumina NovaSeq 6000	ERR4678617	ERS5184535	ERX4600241
DTU_2018_863_1_MG_IT_CA_547	Italy	Cannobio	18	Illumina NovaSeq 6000	ERR4678618	ERS5184536	ERX4600242
DTU_2018_864_1_MG_CN_NA_548	China	Nanjing	18	Illumina NovaSeq 6000	ERR4678619	ERS5184537	ERX4600243
DTU_2018_865_1_MG_KR_GW_549	South Korea	Gwangju	18	Illumina NovaSeq 6000	ERR4678620	ERS5184538	ERX4600244
DTU_2018_866_1_MG_BW_GA_550	Botswana	Palapye	18	Illumina NovaSeq 6000	ERR4678621	ERS5184539	ERX4600245
DTU_2018_867_1_MG_ZA_CT_551	South Africa	Tshwane	18	Illumina NovaSeq 6000	ERR4678622	ERS5184540	ERX4600246
DTU_2018_868_1_MG_CH_SU_552	China	Suzhou	18	Illumina NovaSeq 6000	ERR4678623	ERS5184541	ERX4600247
DTU_2018_869_1_MG_PK_FA_553	Pakistan	Faisalabad	18	Illumina NovaSeq 6000	ERR4678624	ERS5184542	ERX4600248
DTU_2018_870_1_MG_BO_LP_554	Bolivia	La Paz City	18	Illumina NovaSeq 6000	ERR4678625	ERS5184543	ERX4600249
DTU_2018_871_1_MG_CH_BR_555	Switzerland	Herrenschwanden	18	Illumina NovaSeq 6000	ERR4678626	ERS5184544	ERX4600250
DTU_2018_872_1_MG_GB_EB_556	United Kingdom	Edinburgh	18	Illumina NovaSeq 6000	ERR4678627	ERS5184545	ERX4600251
DTU_2018_873_1_MG_US_CH_557	USA	Chapel Hill	18	Illumina NovaSeq 6000	ERR4678628	ERS5184546	ERX4600252
DTU_2018_874_1_MG_BD_DH_558	Bangladesh	Dhaka	18	Illumina NovaSeq 6000	ERR4678629	ERS5184547	ERX4600253
DTU_2018_875_1_MG_AU_DD_559	Australia	Darwin	18	Illumina NovaSeq 6000	ERR4678630	ERS5184548	ERX4600254
DTU_2018_876_1_MG_AU_MA_560	Australia	Maningrida	18	Illumina NovaSeq 6000	ERR4678631	ERS5184549	ERX4600255
DTU_2018_877_1_MG_BA_BL_562	Bosnia and Herzegovina	Banja Luka	18	Illumina NovaSeq 6000	ERR4678632	ERS5184550	ERX4600256
DTU_2018_878_1_MG_GH_TA_563	Ghana	Tamale	18	Illumina NovaSeq 6000	ERR4678633	ERS5184551	ERX4600257
DTU_2018_879_1_MG_JP_JP_564	Japan	Anonymous	18	Illumina NovaSeq 6000	ERR4678634	ERS5184552	ERX4600258
DTU_2018_880_1_MG_DE_BE_565	Germany	Berlin	18	Illumina NovaSeq 6000	ERR4678635	ERS5184553	ERX4600259
DTU_2018_881_1_MG_GH_AC_568	Ghana	Accra	18	Illumina NovaSeq 6000	ERR4678636	ERS5184554	ERX4600260
DTU_2018_882_1_MG_GH_AC_2_569	Ghana	Accra	18	Illumina NovaSeq 6000	ERR4678637	ERS5184555	ERX4600261
DTU_2018_883_1_MG_GH_KA_570	Ghana	Kasoa	18	Illumina NovaSeq 6000	ERR4678638	ERS5184556	ERX4600262
DTU_2018_884_1_MG_CL_SA_571	Chile	Valparaiso	18	Illumina NovaSeq 6000	ERR4678639	ERS5184557	ERX4600263
DTU_2018_885_1_MG_CL_SA_2_572	Chile	Santiago	18	Illumina NovaSeq 6000	ERR4678640	ERS5184558	ERX4600264
DTU_2018_886_1_MG_NG_IL_573	Nigeria	Ilorin	18	Illumina NovaSeq 6000	ERR4678641	ERS5184559	ERX4600265
DTU_2018_887_1_MG_GR_TH_574	Greece	Thessaloniki	18	Illumina NovaSeq 6000	ERR4678642	ERS5184560	ERX4600266
DTU_2018_888_1_MG_BB_WO_575	Barbados	Worthing	18	Illumina NovaSeq 6000	ERR4678643	ERS5184561	ERX4600267
DTU_2018_889_1_MG_BB_BR_576	Barbados	Bridgetown	18	Illumina NovaSeq 6000	ERR4678644	ERS5184562	ERX4600268
DTU_2018_890_1_MG_NG_IL_2_577	Nigeria	Ilorin	18	Illumina NovaSeq 6000	ERR4678645	ERS5184563	ERX4600269
DTU_2018_891_1_MG_SN_DA_578	Senegal	Dakar	18	Illumina NovaSeq 6000	ERR4678646	ERS5184564	ERX4600270
DTU_2018_892_1_MG_MA_CA_579	Morocco	Casablanca	18	Illumina NovaSeq 6000	ERR4678647	ERS5184565	ERX4600271
DTU_2018_893_1_MG_SK_BR_580	Slovakia	Bratislava	18	Illumina NovaSeq 6000	ERR4678648	ERS5184566	ERX4600272
DTU_2018_894_1_MG_ES_SA_581	Spain	Santiago	18	Illumina NovaSeq 6000	ERR4678649	ERS5184567	ERX4600273
DTU_2018_895_1_MG_PT_PO_582	Portugal	Porto	18	Illumina NovaSeq 6000	ERR4678650	ERS5184568	ERX4600274
DTU_2018_896_1_MG_IT_RO_583	Italy	Rome	18	Illumina NovaSeq 6000	ERR4678651	ERS5184569	ERX4600275
DTU_2018_897_1_MG_FI_OU_584	Finland	Oulu	18	Illumina NovaSeq 6000	ERR4678652	ERS5184570	ERX4600276
DTU_2018_898_2_MG_FI_OU_584_re_1	Finland	Oulu	18	Illumina NovaSeq 6000	ERR4678653	ERS5184571	ERX4600277
DTU_2018_899_1_MG_FI_TU_585	Finland	Turku	18	Illumina NovaSeq 6000	ERR4678654	ERS5184572	ERX4600278
DTU_2018_900_1_MG_FI_HE_586	Finland	Helsinki	18	Illumina NovaSeq 6000	ERR4678655	ERS5184573	ERX4600279
DTU_2018_901_2_MG_FI_HE_586_re_1	Finland	Helsinki	18	Illumina NovaSeq 6000	ERR4678656	ERS5184574	ERX4600280
DTU_2018_902_1_MG_CA_CA_587	Canada	Calgary	18	Illumina NovaSeq 6000	ERR4678657	ERS5184575	ERX4600281
DTU_2018_903_1_MG_CA_RE_588	Canada	Regina	18	Illumina NovaSeq 6000	ERR4678658	ERS5184576	ERX4600282
DTU_2018_904_1_MG_CA_VA_589	Canada	Vancouver	18	Illumina NovaSeq 6000	ERR4678659	ERS5184577	ERX4600283
DTU_2018_905_1_MG_CA_OT_590	Canada	Ottawa	18	Illumina NovaSeq 6000	ERR4678660	ERS5184578	ERX4600284
DTU_2018_906_1_MG_MZ_MA_591	Mozambique	Maputo	18	Illumina NovaSeq 6000	ERR4678661	ERS5184579	ERX4600285
DTU_2018_907_1_MG_NP_KA_592	Nepal	Kathmandu	18	Illumina NovaSeq 6000	ERR4678662	ERS5184580	ERX4600286
DTU_2018_908_1_MG_NG_LA_593	Nigeria	Lagos	18	Illumina NovaSeq 6000	ERR4678663	ERS5184581	ERX4600287
DTU_2018_909_1_MG_AR_BA_594	Argentina	Buenos Aires	18	Illumina NovaSeq 6000	ERR4678664	ERS5184582	ERX4600288
DTU_2018_910_1_MG_ME_PO_595	Montenegro	Podgorica	18	Illumina NovaSeq 6000	ERR4678665	ERS5184583	ERX4600289
DTU_2018_911_1_MG_SG_JU_596	Singapore	Jurong	18	Illumina NovaSeq 6000	ERR4678666	ERS5184584	ERX4600290
DTU_2018_912_1_MG_CM_YA_597	Cameroon	Yaounde	18	Illumina NovaSeq 6000	ERR4678667	ERS5184585	ERX4600291
DTU_2018_913_1_MG_RS_BE_598	Serbia	Belgrade	18	Illumina NovaSeq 6000	ERR4678668	ERS5184586	ERX4600292
DTU_2018_914_1_MG_RS_BE_2_599	Serbia	Belgrade	18	Illumina NovaSeq 6000	ERR4678669	ERS5184587	ERX4600293
DTU_2018_915_1_MG_NZ_CH_600	New Zealand	Christchurch	18	Illumina NovaSeq 6000	ERR4678670	ERS5184588	ERX4600294
DTU_2018_916_1_MG_DK_AV_601	Denmark	Avedore	18	Illumina NovaSeq 6000	ERR4678671	ERS5184589	ERX4600295
DTU_2018_917_1_MG_DK_VA_602	Denmark	Valby	18	Illumina NovaSeq 6000	ERR4678672	ERS5184590	ERX4600296
DTU_2018_918_1_MG_DK_AM_603	Denmark	Amager	18	Illumina NovaSeq 6000	ERR4678673	ERS5184591	ERX4600297
DTU_2018_919_2_MG_DK_AM_603_re_1	Denmark	Amager	18	Illumina NovaSeq 6000	ERR4678674	ERS5184592	ERX4600298
DTU_2018_920_1_MG_GL_SI_604	Greenland	Sisimiut	18	Illumina NovaSeq 6000	ERR4678675	ERS5184593	ERX4600299
DTU_2018_925_1_MG_NL_UT_608	Netherlands	Utrecht	18	Illumina NovaSeq 6000	ERR4678676	ERS5184594	ERX4600300
DTU_2018_926_1_MG_MY_PB_609	Malaysia	Butterworth	18	Illumina NovaSeq 6000	ERR4678677	ERS5184595	ERX4600301
DTU_2018_927_1_MG_MY_PG_610	Malaysia	Jelutong	18	Illumina NovaSeq 6000	ERR4678678	ERS5184596	ERX4600302
DTU_2018_928_1_MG_MY_SU_611	Malaysia	Sungai Petani	18	Illumina NovaSeq 6000	ERR4678679	ERS5184597	ERX4600303
DTU_2018_929_1_MG_TG_LO_612	Togo	Lome	18	Illumina NovaSeq 6000	ERR4678680	ERS5184598	ERX4600304
DTU_2018_930_1_MG_AE_DU_613	United Arab Emirates	Dubai	18	Illumina NovaSeq 6000	ERR4678681	ERS5184599	ERX4600305
DTU_2018_931_1_MG_PL_PL_614	Poland	Pulawy	18	Illumina NovaSeq 6000	ERR4678682	ERS5184600	ERX4600306
DTU_2018_932_2_MG_PL_PL_614_re_1	Poland	Pulawy	18	Illumina NovaSeq 6000	ERR4678683	ERS5184601	ERX4600307
DTU_2018_933_1_MG_CO_MO_615	Colombia	Mosquera	18	Illumina NovaSeq 6000	ERR4678684	ERS5184602	ERX4600308
DTU_2018_934_1_MG_CO_BU_616	Democratic Republic of the Congo	Bukavu	18	Illumina NovaSeq 6000	ERR4678685	ERS5184603	ERX4600309
DTU_2018_936_1_MG_CO_BU_2_618	Democratic Republic of the Congo	Bukavu	18	Illumina NovaSeq 6000	ERR4678686	ERS5184604	ERX4600310
DTU_2018_937_1_MG_CO_BU_3_619	Democratic Republic of the Congo	Bukavu	18	Illumina NovaSeq 6000	ERR4678687	ERS5184605	ERX4600311
DTU_2018_938_1_MG_CO_BU_4_620	Democratic Republic of the Congo	Bukavu	18	Illumina NovaSeq 6000	ERR4678688	ERS5184606	ERX4600312
DTU_2018_939_1_MG_CO_BU_5_621	Democratic Republic of the Congo	Bukavu	18	Illumina NovaSeq 6000	ERR4678689	ERS5184607	ERX4600313
DTU_2018_941_1_MG_CO_BU_7_623	Democratic Republic of the Congo	Bukavu	18	Illumina NovaSeq 6000	ERR4678690	ERS5184608	ERX4600314
DTU_2018_942_1_MG_CO_BU_8_624	Democratic Republic of the Congo	Bukavu	18	Illumina NovaSeq 6000	ERR4678691	ERS5184609	ERX4600315
DTU_2018_943_1_MG_CO_BU_9_625	Democratic Republic of the Congo	Bukavu	18	Illumina NovaSeq 6000	ERR4678692	ERS5184610	ERX4600316
DTU_2018_944_1_MG_PK_HY_a_626	Pakistan	Hyderabad	18	Illumina NovaSeq 6000	ERR4678693	ERS5184611	ERX4600317
DTU_2018_945_1_MG_US_CH_2_627	USA	Chapel Hill	18	Illumina NovaSeq 6000	ERR4678694	ERS5184612	ERX4600318
DTU_2018_946_1_MG_US_HO_2_628	USA	Houston	18	Illumina NovaSeq 6000	ERR4678695	ERS5184613	ERX4600319
DTU_2018_947_1_MG_NG_IB_629	Nigeria	Ibadan	18	Illumina NovaSeq 6000	ERR4678696	ERS5184614	ERX4600320
DTU_2018_948_2_MG_NG_IB_629_re_1	Nigeria	Ibadan	18	Illumina NovaSeq 6000	ERR4678697	ERS5184615	ERX4600321
DTU_2018_949_1_MG_CI_BO_2_630	Cote d'Ivoire	Bouake	18	Illumina NovaSeq 6000	ERR4678698	ERS5184616	ERX4600322
DTU_2017_959_1_MG_AU1707_L1	Australia	Melbourne	17	Illumina NovaSeq 6000	ERR8977341	SAMEA13189670	ERX8521141
DTU_2017_960_1_MG_AU1708_L2	Australia	Melbourne	17	Illumina NovaSeq 6000	ERR8977342	SAMEA13189671	ERX8521142
DTU_2017_961_1_MG_PK1708_L3	Pakistan	Karachi	17	Illumina NovaSeq 6000	ERR8977343	SAMEA13189672	ERX8521143
DTU_2017_962_1_MG_PK1707_L4	Pakistan	Karachi	17	Illumina NovaSeq 6000	ERR8977344	SAMEA13189673	ERX8521144
DTU_2017_963_1_MG_GR1707_L5	Greece	Athens	17	Illumina NovaSeq 6000	ERR8977345	SAMEA13189674	ERX8521145
DTU_2017_964_1_MG_GR1709_L6	Greece	Athens	17	Illumina NovaSeq 6000	ERR8977346	SAMEA13189675	ERX8521146
DTU_2017_965_1_MG_MY1707_L8	Malaysia	Kuala Lumpur	17	Illumina NovaSeq 6000	ERR8977347	SAMEA13189676	ERX8521147
DTU_2017_966_1_MG_MY1708_L9	Malaysia	Kuala Lumpur	17	Illumina NovaSeq 6000	ERR8977348	SAMEA13189677	ERX8521148
DTU_2017_967_1_MG_MY1709_L10	Malaysia	Kuala Lumpur	17	Illumina NovaSeq 6000	ERR8977349	SAMEA13189678	ERX8521149
DTU_2017_968_1_MG_MY1710_L11	Malaysia	Kuala Lumpur	17	Illumina NovaSeq 6000	ERR8977350	SAMEA13189679	ERX8521150
DTU_2017_969_1_MG_CN1707_L12	China	Guangzhou	17	Illumina NovaSeq 6000	ERR8977351	SAMEA13189680	ERX8521151
DTU_2017_970_1_MG_CN1708_L13	China	Guangzhou	17	Illumina NovaSeq 6000	ERR8977352	SAMEA13189681	ERX8521152
DTU_2017_971_1_MG_CN1709_L14	China	Guangzhou	17	Illumina NovaSeq 6000	ERR8977353	SAMEA13189682	ERX8521153
DTU_2017_972_1_MG_CN1710_L15	China	Guangzhou	17	Illumina NovaSeq 6000	ERR8977354	SAMEA13189683	ERX8521154
DTU_2017_973_1_MG_PK1709_L18	Pakistan	Karachi	17	Illumina NovaSeq 6000	ERR8977355	SAMEA13189684	ERX8521155
DTU_2017_974_1_MG_PK1710_L19	Pakistan	Karachi	17	Illumina NovaSeq 6000	ERR8977356	SAMEA13189685	ERX8521156
DTU_2017_975_1_MG_AU1709_L20	Australia	Melbourne	17	Illumina NovaSeq 6000	ERR8977357	SAMEA13189686	ERX8521157
DTU_2017_976_1_MG_AU1710_L21	Australia	Melbourne	17	Illumina NovaSeq 6000	ERR8977358	SAMEA13189687	ERX8521158
DTU_2017_977_1_MG_CM1710_L22	Cameroon	Yaounde	17	Illumina NovaSeq 6000	ERR8977359	SAMEA13189688	ERX8521159
DTU_2017_978_1_MG_CM1712_L23	Cameroon	Yaounde	17	Illumina NovaSeq 6000	ERR8977360	SAMEA13189689	ERX8521160
DTU_2018_979_1_MG_CM1801_L24	Cameroon	Yaounde	18	Illumina NovaSeq 6000	ERR8977361	SAMEA13189690	ERX8521161
DTU_2017_980_1_MG_CM1707_L25	Cameroon	Yaounde	17	Illumina NovaSeq 6000	ERR8977362	SAMEA13189691	ERX8521162
DTU_2017_981_1_MG_CM1708_L26	Cameroon	Yaounde	17	Illumina NovaSeq 6000	ERR8977363	SAMEA13189692	ERX8521163
DTU_2017_982_1_MG_CM1709_L27	Cameroon	Yaounde	17	Illumina NovaSeq 6000	ERR8977364	SAMEA13189693	ERX8521164
DTU_2017_983_1_MG_US1709_L28	USA	Seattle	17	Illumina NovaSeq 6000	ERR8977365	SAMEA13189694	ERX8521165
DTU_2017_984_1_MG_US1710_L29	USA	Seattle	17	Illumina NovaSeq 6000	ERR8977366	SAMEA13189695	ERX8521166
DTU_2017_985_1_MG_US1712_L30	USA	Seattle	17	Illumina NovaSeq 6000	ERR8977367	SAMEA13189696	ERX8521167
DTU_2017_986_1_MG_MY1712_L31	Malaysia	Kuala Lumpur	17	Illumina NovaSeq 6000	ERR8977368	SAMEA13189697	ERX8521168
DTU_2018_987_1_MG_MY1801_L32	Malaysia	Kuala Lumpur	18	Illumina NovaSeq 6000	ERR8977369	SAMEA13189698	ERX8521169
DTU_2018_988_1_MG_MY1802_L33	Malaysia	Kuala Lumpur	18	Illumina NovaSeq 6000	ERR8977370	SAMEA13189699	ERX8521170
DTU_2017_989_1_MG_MY1711_L34	Malaysia	Kuala Lumpur	17	Illumina NovaSeq 6000	ERR8977371	SAMEA13189700	ERX8521171
DTU_2017_990_1_MG_CA1707_L35	Canada	Regina	17	Illumina NovaSeq 6000	ERR8977372	SAMEA13189701	ERX8521172
DTU_2017_991_1_MG_CA1708_L36	Canada	Regina	17	Illumina NovaSeq 6000	ERR8977373	SAMEA13189702	ERX8521173
DTU_2017_992_1_MG_CA1709_L37	Canada	Regina	17	Illumina NovaSeq 6000	ERR8977374	SAMEA13189703	ERX8521174
DTU_2017_993_1_MG_CA1710_L38	Canada	Regina	17	Illumina NovaSeq 6000	ERR8977375	SAMEA13189704	ERX8521175
DTU_2017_994_1_MG_EC1712_L39	Ecuador	Quito	17	Illumina NovaSeq 6000	ERR8977376	SAMEA13189705	ERX8521176
DTU_2018_995_1_MG_EC1801_L40	Ecuador	Quito	18	Illumina NovaSeq 6000	ERR8977377	SAMEA13189706	ERX8521177
DTU_2018_996_1_MG_EC1802_L41	Ecuador	Quito	18	Illumina NovaSeq 6000	ERR8977378	SAMEA13189707	ERX8521178
DTU_2017_997_1_MG_CA1712_L42	Canada	Regina	17	Illumina NovaSeq 6000	ERR8977379	SAMEA13189708	ERX8521179
DTU_2017_998_1_MG_AU1712_L43	Australia	Melbourne	17	Illumina NovaSeq 6000	ERR8977380	SAMEA13189709	ERX8521180
DTU_2018_999_1_MG_AU1801_L44	Australia	Melbourne	18	Illumina NovaSeq 6000	ERR8977381	SAMEA13189710	ERX8521181
DTU_2018_1000_1_MG_AU1802_L45	Australia	Melbourne	18	Illumina NovaSeq 6000	ERR8977382	SAMEA13189711	ERX8521182
DTU_2017_1001_1_MG_CN1712_L46	China	Guangzhou	17	Illumina NovaSeq 6000	ERR8977383	SAMEA13189712	ERX8521183
DTU_2018_1002_1_MG_CN1801_L47	China	Guangzhou	18	Illumina NovaSeq 6000	ERR8977384	SAMEA13189713	ERX8521184
DTU_2018_1003_1_MG_CN1802_L48	China	Guangzhou	18	Illumina NovaSeq 6000	ERR8977385	SAMEA13189714	ERX8521185
DTU_2018_1004_1_MG_CN1803_L49	China	Guangzhou	18	Illumina NovaSeq 6000	ERR8977386	SAMEA13189715	ERX8521186
DTU_2017_1005_1_MG_US1712_L54	USA	Seattle	17	Illumina NovaSeq 6000	ERR8977387	SAMEA13189716	ERX8521187
DTU_2018_1006_1_MG_US1801_L55	USA	Seattle	18	Illumina NovaSeq 6000	ERR8977388	SAMEA13189717	ERX8521188
DTU_2018_1007_1_MG_US1802_L56	USA	Seattle	18	Illumina NovaSeq 6000	ERR8977389	SAMEA13189718	ERX8521189
DTU_2018_1008_1_MG_US1803_L57	USA	Seattle	18	Illumina NovaSeq 6000	ERR8977390	SAMEA13189719	ERX8521190
DTU_2018_1009_1_MG_AU1803_L58	Australia	Melbourne	18	Illumina NovaSeq 6000	ERR8977391	SAMEA13189720	ERX8521191
DTU_2018_1010_1_MG_AU1804_L59	Australia	Melbourne	18	Illumina NovaSeq 6000	ERR8977392	SAMEA13189721	ERX8521192
DTU_2018_1011_1_MG_AU1805_L60	Australia	Melbourne	18	Illumina NovaSeq 6000	ERR8977393	SAMEA13189722	ERX8521193
DTU_2018_1012_1_MG_MY1803_L61	Malaysia	Kuala Lumpur	18	Illumina NovaSeq 6000	ERR8977394	SAMEA13189723	ERX8521194
DTU_2018_1013_1_MG_MY1804_L62	Malaysia	Kuala Lumpur	18	Illumina NovaSeq 6000	ERR8977395	SAMEA13189724	ERX8521195
DTU_2018_1014_1_MG_MY1805_L63	Malaysia	Kuala Lumpur	18	Illumina NovaSeq 6000	ERR8977396	SAMEA13189725	ERX8521196
DTU_2018_1015_1_MG_US1804_L66	USA	Seattle	18	Illumina NovaSeq 6000	ERR8977397	SAMEA13189726	ERX8521197
DTU_2018_1016_1_MG_US1805_L67	USA	Seattle	18	Illumina NovaSeq 6000	ERR8977398	SAMEA13189727	ERX8521198
DTU_2018_1017_1_MG_US1807_L68	USA	Seattle	18	Illumina NovaSeq 6000	ERR8977399	SAMEA13189728	ERX8521199
DTU_2018_1018_1_MG_US1808_L69	USA	Seattle	18	Illumina NovaSeq 6000	ERR8977400	SAMEA13189729	ERX8521200
DTU_2018_1019_1_MG_AU1807_L70	Australia	Melbourne	18	Illumina NovaSeq 6000	ERR8977401	SAMEA13189730	ERX8521201
DTU_2018_1020_1_MG_AU1808_L71	Australia	Melbourne	18	Illumina NovaSeq 6000	ERR8977402	SAMEA13189731	ERX8521202
DTU_2018_1021_1_MG_CM1807_L72	Cameroon	Yaounde	18	Illumina NovaSeq 6000	ERR8977403	SAMEA13189732	ERX8521203
DTU_2018_1022_1_MG_CM1808_L73	Cameroon	Yaounde	18	Illumina NovaSeq 6000	ERR8977404	SAMEA13189733	ERX8521204
DTU_2018_1023_1_MG_CA1803_L74	Canada	Regina	18	Illumina NovaSeq 6000	ERR8977405	SAMEA13189734	ERX8521205
DTU_2018_1024_1_MG_CA1804_L75	Canada	Regina	18	Illumina NovaSeq 6000	ERR8977406	SAMEA13189735	ERX8521206
DTU_2018_1025_1_MG_CA1805_L76	Canada	Regina	18	Illumina NovaSeq 6000	ERR8977407	SAMEA13189736	ERX8521207
DTU_2018_1026_1_MG_CA1807_L77	Canada	Regina	18	Illumina NovaSeq 6000	ERR8977408	SAMEA13189737	ERX8521208
DTU_2018_1027_1_MG_CA1808_L78	Canada	Regina	18	Illumina NovaSeq 6000	ERR8977409	SAMEA13189738	ERX8521209
DTU_2018_1028_1_MG_CA1809_L79	Canada	Regina	18	Illumina NovaSeq 6000	ERR8977410	SAMEA13189739	ERX8521210
DTU_2018_1029_1_MG_EC1803_L80	Ecuador	Quito	18	Illumina NovaSeq 6000	ERR8977411	SAMEA13189740	ERX8521211
DTU_2018_1030_1_MG_EC1804_L81	Ecuador	Quito	18	Illumina NovaSeq 6000	ERR8977412	SAMEA13189741	ERX8521212
DTU_2018_1031_1_MG_EC1805_L82	Ecuador	Quito	18	Illumina NovaSeq 6000	ERR8977413	SAMEA13189742	ERX8521213
DTU_2018_1032_1_MG_EC1807_L83	Ecuador	Quito	18	Illumina NovaSeq 6000	ERR8977414	SAMEA13189743	ERX8521214
DTU_2018_1033_1_MG_EC1808_L84	Ecuador	Quito	18	Illumina NovaSeq 6000	ERR8977415	SAMEA13189744	ERX8521215
DTU_2018_1034_1_MG_CN1804_L85	China	Guangzhou	18	Illumina NovaSeq 6000	ERR8977416	SAMEA13189745	ERX8521216
DTU_2018_1035_1_MG_CN1805_L86	China	Guangzhou	18	Illumina NovaSeq 6000	ERR8977417	SAMEA13189746	ERX8521217
DTU_2018_1036_1_MG_CN1808_L87	China	Guangzhou	18	Illumina NovaSeq 6000	ERR8977418	SAMEA13189747	ERX8521218
DTU_2018_1037_1_MG_CN1809_L88	China	Guangzhou	18	Illumina NovaSeq 6000	ERR8977419	SAMEA13189748	ERX8521219
DTU_2018_1038_1_MG_CN1810_L89	China	Guangzhou	18	Illumina NovaSeq 6000	ERR8977420	SAMEA13189749	ERX8521220
DTU_2018_1039_1_MG_CM1804_L96	Cameroon	Yaounde	18	Illumina NovaSeq 6000	ERR8977421	SAMEA13189750	ERX8521221
DTU_2019_1040_1_MG_CM1805_L97	Cameroon	Yaounde	19	Illumina NovaSeq 6000	ERR8977422	SAMEA13189751	ERX8521222
DTU_2019_1041_1_MG_CM1802_L98	Cameroon	Yaounde	19	Illumina NovaSeq 6000	ERR8977423	SAMEA13189752	ERX8521223
DTU_2018_1042_1_MG_CM1803_L99	Cameroon	Yaounde	18	Illumina NovaSeq 6000	ERR8977424	SAMEA13189753	ERX8521224
DTU_2018_1064_1_MG_TZ_MO_2	Tanzania	Moshi	18	Illumina NovaSeq 6000	ERR8977425	SAMEA13189754	ERX8521225
DTU_2018_1065_1_MG_TZ_MO_3	Tanzania	Moshi	18	Illumina NovaSeq 6000	ERR8977426	SAMEA13189755	ERX8521226
DTU_2018_1066_1_MG_TZ_MO_4	Tanzania	Moshi	18	Illumina NovaSeq 6000	ERR8977427	SAMEA13189756	ERX8521227
DTU_2018_1067_1_MG_TZ_MO_5	Tanzania	Moshi	18	Illumina NovaSeq 6000	ERR8977428	SAMEA13189757	ERX8521228
DTU_2018_1068_1_MG_TZ_MO_6	Tanzania	Moshi	18	Illumina NovaSeq 6000	ERR8977429	SAMEA13189758	ERX8521229
DTU_2018_1069_1_MG_TZ_MO_7	Tanzania	Moshi	18	Illumina NovaSeq 6000	ERR8977430	SAMEA13189759	ERX8521230
DTU_2018_1070_1_MG_TZ_MO_8	Tanzania	Moshi	18	Illumina NovaSeq 6000	ERR8977431	SAMEA13189760	ERX8521231
DTU_2018_1071_1_MG_TZ_MO_9	Tanzania	Moshi	18	Illumina NovaSeq 6000	ERR8977432	SAMEA13189761	ERX8521232
DTU_2018_1072_1_MG_TZ_MO_10	Tanzania	Moshi	18	Illumina NovaSeq 6000	ERR8977433	SAMEA13189762	ERX8521233
