# Supplementary material for: Importance of mobile genetic elements for dissemination of antimicrobial resistance in metagenomic sewage samples across the world
Source: PLoS One. 2023 Oct 19;18(10):e0293169. doi: 10.1371/journal.pone.0293169 (PMC10586675; doi:10.1371/journal.pone.0293169)
Supplement: S2 Appendix — (XLSX) [file pone.0293169.s014.xlsx]

## Sheet: MGE groups
group name	members
ice_10270-RD.1	10270-RD.1|1|CP000260
ice_10270-RD.1	10750-RD.1|1|CP000262
ice_10270-RD.1	2096-RD.1|1|CP000261
ice_10270-RD.1	6180-RD.0|1|CP000056
ice_Tn1806	10750-RD.2|1|CP000262
ice_Tn1806	ICEAurCol10a-1|1|CP002512
ice_Tn1806	ICEFma29328-1|1|AP008971
ice_Tn1806	ICESp1108|1|FR691054
ice_Tn1806	Tn1806|1|CP002121
ice_other	2096-RD.2|1|CP000261
ice_other	AICEMflv3036|1|CP000656
ice_other	AICESare1208|1|CP000850
ice_other	AICESare1562|1|CP000850
ice_other	AICESare1922|1|CP000850
ice_other	AICESav3708|1|BA000030
ice_other	AICESav3728|1|BA000030
ice_other	AICESbi5134|1|NC_016582
ice_other	AICEScab53631|1|NC_013929
ice_other	AICEScab56241|1|NC_013929
ice_other	AICEScatt35120|1|NC_017586
ice_other	AICESco3250|1|AL645882
ice_other	AICESco3937|1|AL645882
ice_other	AICESco3997|1|AL645882
ice_other	AICESco5349|1|AL645882
ice_other	AICESfla2573|1|NC_016114
ice_other	AICESfla3678|1|NC_016114
ice_other	AICEShjg4985|1|NC_017765
ice_other	AICEShjg5087|1|NC_017765
ice_other	AICEStrop0058|1|CP000667
ice_other	AICESven1927|1|NC_018750
ice_other	AICESven3996|1|NC_018750
ice_other	CMGETZ080501|1|KX077897
ice_other	CMGEYY060816|1|KX077898
ice_other	CTn2|1|AM180355
ice_other	CTn5|1|AM180355
ice_other	CTn9343|1|CR626927
ice_other	CTnBST|1|AY345595
ice_other	CTnHyb|1|KJ816753
ice_other	CTnPg1-b|1|AP009380
ice_other	CTnPg2|1|AP009380
ice_other	CTnPg3|1|AP009380
ice_other	CTnPi1|1|AP014597
ice_other	CTnPi2|1|AP014598
ice_other	CTnPi3|1|AP014597
ice_other	CTnPi4|1|NC_017861
ice_other	HAI2|1|BX950851
ice_other	HHGI1|1|AE017125
ice_other	ICE-emm12|1|AFRY01000001
ice_other	ICE6440|1|MF168944
ice_other	ICE6441|1|MF168946
ice_other	ICEAcaSM.1|1|NC_015850
ice_other	ICEAcaSM.2|1|NC_015850
ice_other	ICEAcaSM.3|1|NC_015850
ice_other	ICEAcaTY.1|1|CP005986
ice_other	ICEAcaTY.2|1|CP005986
ice_other	ICEBvu8482-1|1|CP000139
ice_other	ICEBvu8482-2|1|CP000139
ice_other	ICECroICC168-1|1|FN543502
ice_other	ICEDda3937-1|1|CP002038
ice_other	ICEEc2|1|GU725392
ice_other	ICEEcIHE3034-1|1|AM229678
ice_other	ICEEcUMNK88|1|CP002729
ice_other	ICEEfaV583-1|1|AE016830
ice_other	ICEHso2336-1|1|CP000947
ice_other	ICEKkKWG1|1|LN869922
ice_other	ICEKpn342-1|1|CP000964
ice_other	ICEKpnHS11286-2|1|CP003200
ice_other	ICEMaSym(WSM2073)-alpha|1|NC_019973
ice_other	ICEMaSym(WSM2073)-beta|1|NC_019973
ice_other	ICEMaSym(WSM2073)-gamma|1|NC_019973
ice_other	ICEMcSym(1271)-alpha|1|NC_014923
ice_other	ICEMcSym(1284)-alpha|1|CP015064
ice_other	ICEMcSym(1284)-beta|1|CP015064
ice_other	ICEMcSym(1284)-gamma|1|CP015064
ice_other	ICEMlSym(NZP2037)-alpha|1|CP016079
ice_other	ICEMlSym(NZP2037)-beta|1|CP016079
ice_other	ICEMlSym(NZP2037)-gamma|1|CP016079
ice_other	ICEMoSym(WSM2075)-alpha|1|NC_015675
ice_other	ICEPaePA14-1|1|CP000438
ice_other	ICEPm1|1|AM942759
ice_other	ICEPmu1|1|CP003022
ice_other	ICESGB76|1|KF772204
ice_other	ICESGB76|2|CP003857
ice_other	ICESag37741|1|ALQQ01000033
ice_other	ICESanJ4206|1|CP012719
ice_other	ICESe2|1|FM204883
ice_other	ICESe4|1|FR686852
ice_other	ICESgal1|1|FN597254
ice_other	ICESluvan|1|HE963029
ice_other	ICESp1116|1|HE802677
ice_other	ICESp23FST81|1|KC488257
ice_other	ICESp2905|1|FR691055
ice_other	ICESsu(BM407)1|1|FM252032
ice_other	ICESsu05SC260|1|KX077888
ice_other	ICESsuJH1301|1|KX077887
ice_other	ICESsuJH1308-1|1|KX077886
ice_other	ICESsuJH1308-2|1|KX077884
ice_other	ICESsuLP081102|1|KX077885
ice_other	ICESsuNC28|1|KU215704
ice_other	ICESsuZJ20091101-1|1|KX077882
ice_other	ICESsuZJ20091101-2|1|KX077883
ice_other	ICETn43716061|1|KP299160
ice_other	ICE_2603_tRNALys|1|AE009948
ice_other	ICE_Sag2603_rplL|1|AE009948
ice_other	ICE_SagNEM316_rplL|1|AL732656
ice_other	ICE_SsaB35_rpsI|1|LT622825
ice_other	ICE_SsaB57_fda|1|LT622826
ice_other	ICE_SsaF1-4_fda|1|LT622827
ice_other	ICE_SsaF1-8_rpmG|1|LT622828
ice_other	ICE_SsaF4-2_fda|1|LT622829
ice_other	ICE_SsaF6-1_rpsI|1|LT622830
ice_other	ICE_SsaL22_fda|1|LT622831
ice_other	ICE_SsaL50_rpsI|1|LT622832
ice_other	ICE_SsaL60_rpsI|1|LT622833
ice_other	ICE_SsaL64_fda|1|LT622834
ice_other	ICE_SsaN20_rpsI|1|LT622836
ice_other	ICE_SsaN5_fda|1|LT622835
ice_other	ICE_SsaT93_fda|1|LT622837
ice_other	LpcGI-2|1|CP000675
ice_other	PPHGI-1|1|AJ870974
ice_other	Pac_ICE1_cn|1|KC148185
ice_other	Pac_ICE2_cn|1|KC148187
ice_other	Pac_ICE3_cl|1|KC148188
ice_other	SLP1|1|NC_003888
ice_other	TR2|1|NC_013929
ice_other	Tn1549-Like|1|KU558763
ice_other	Tn6000|1|FN555436
ice_other	Tn6009|1|EU239355
ice_other	Tn6013|1|FJ231270
ice_other	Tn6073|1|BK008006
ice_other	Tn6074|1|FN298494
ice_other	Tn6075|1|FN298495
ice_other	Tn6076|1|FN298496
ice_other	Tn6077|1|FN298493
ice_other	Tn6098|1|CP001834
ice_other	Tn6103|1|BK008007
ice_other	Tn6107|1|BK008008
ice_other	Tn6110|1|BK008009
ice_other	Tn6164|1|FN665653
ice_other	Tn6194|1|HG475346
ice_other	Tn6202|1|FJ872411
ice_other	Tn6247|1|KP345886
ice_other	Tn6248|1|KP834592
ice_other	Tn6253|1|CP007024
ice_other	Tn6254|1|AP014680
ice_other	Tn6263|1|JYKU01000013
ice_other	TnGBS2.3|1|KC492040
ice_other	TnGBS2.4|1|KC492041
ice_other	TnGBS2.5|1|KC460338
ice_other	TnGBS2.6|1|KC492042
ice_other	TnSang2.1|1|AFIM01000003
ice_other	TnSgallo2.3|1|NC_015215
ice_other	TnSmu1|1|AE014133
ice_other	Trb-1|1|CP000675
ice_other	Trb-2|1|CP000675
ice_other	pACPL|1|CP003170
ice_other	pCM32|1|KM260754
ice_other	pMEA300|1|L36679
ice_other	pMR2|1|AY860110
ice_other	pSA1.1|1|NC_002112
ice_other	pSAM3|1|CP012949
ice_other	pSE211|1|AM420293
ice_10270-RD.2	6180-RD.2|1|CP000056
ime_other	ATE-1|1|AY049983
ime_other	BcenGI2|1|AM747720
ime_other	GIE492|1|APGM01000001
ime_other	GIsul2|1|KX709966
ime_other	ICE6180-RD.1|1|CP000056
ime_other	IMEAcaSM.1|1|NC_015850
ime_other	MGIVchHai6|1|AXDR01000001
ime_other	MGIVflInd1|1|KC117176
ime_other	MGIVmi1|1|ACYV01000005
ime_other	MGIVvuTai1|1|BA000037
ime_other	MTnPi10|1|NC_017860
ime_other	MTnPi1|1|AP014597
ime_other	MTnPi2|1|AP014597
ime_other	MTnPi3|1|AP014597
ime_other	MTnPi4|1|AP014597
ime_other	MTnPi5|1|AP014598
ime_other	MTnPi7|1|NC_017861
ime_other	MTnPi8|1|NC_017861
ime_other	MTnPi9|1|NC_017861
ime_other	NBU1|1|AF238307
ime_other	NBU2|1|AF251288
ime_other	PGI1-PmCHA|1|KJ411925
ime_other	PGI1-PmCHE|1|KJ439039
ime_other	PGI1-PmPEL|1|KF856624
ime_other	PGI2|1|MG201402
ime_other	SGI1-B2|1|KP116299
ime_other	SGI1-K7|1|MF372717
ime_other	SGI1-K|1|AY463797
ime_other	SGI1-L|1|LT630458
ime_other	SGI1-Pm2CHAMA|1|MF372716
ime_other	SGI1-PmGUE|1|JX121641
ime_other	SGI1-PmVER|1|JX121640
ime_other	SGI1-V|1|HQ888851
ime_other	SGI1-X|1|KJ186154
ime_other	SGI2|1|AY963803
ime_other	Tn4451|1|U15027
ime_other	Tn4453|1|AF226276
ime_other	Tn4555|1|U75371
ime_other	Tn5520|1|AF038866
ime_other	Tn6104|1|FN545816
ime_other	Tn6105|1|FN545816
ime_other	Tn6106|1|FN545816
ime_other	Tn6215|1|KC166248
ime_other	cLV25|1|AY053505
ime_other	tISCpe8|1|FJ589781
cime_other	CIME19258|1|AJ586571
cime_other	CIME302|1|AJ586569
cime_other	CIME_2603__tRNAThr|1|NC_004116
cime_other	CIME_A909_rplL|1|NC_007432
cime_other	CIME_A909_rpmG|1|NC_007432
cime_other	CIME_A909_tRNAThr|1|NC_007432
cime_other	CIME_Nem316_tRNALys|1|NC_004368
cime_other	CIME_Nem_rpmG|1|NC_004368
cime_other	CIME_Nem_tRNALeu|1|NC_004368
cime_other	CIME_Nem_tRNAThr|1|NC_004368
cime_other	DeltaCIME308|1|AJ586570
cime_other	TR1|1|NC_013929
cime_other	Tn5398|1|AF109075
ice_Tn4371	CMGI-2|1|CP000352
ice_Tn4371	CMGI-3|1|CP000352
ice_Tn4371	ICE(Tn4371)6033|1|CP001068
ice_Tn4371	ICE(Tn4371)6034|1|CP000469
ice_Tn4371	ICE(Tn4371)6035|1|AAOA01000008
ice_Tn4371	ICE(Tn4371)6036|1|CP000512
ice_Tn4371	ICE(Tn4371)6038|1|AAUJ02000001
ice_Tn4371	ICE(Tn4371)6039|1|CP000539
ice_Tn4371	ICE(Tn4371)6040|1|AM902716
ice_Tn4371	ICE(Tn4371)6041|1|AAKW01000024
ice_Tn4371	ICE(Tn4371)6042|1|CP000744
ice_Tn4371	ICE(Tn4371)6064|1|CP001408
ice_Tn4371	ICE(Tn4371)6065|1|CP000530
ice_Tn4371	ICE(Tn4371)6066|1|CP001392
ice_Tn4371	ICE(Tn4371)6067|1|CP000884
ice_Tn4371	ICE(Tn4371)6068|1|AM743169
ice_Tn4371	ICE(Tn4371)6069|1|CP000438
ice_Tn4371	ICE(Tn4371)6070|1|EU595746
ice_Tn4371	ICE(Tn4371)6071|1|CP001339
ice_Tn4371	ICE-KKS|1|AB546270
ice_Tn4371	ICEAdeBC-1|1|CP002449
ice_Tn4371	ICEAdeK601-1|1|CP002657
ice_Tn4371	ICEAviDJ-1|1|CP001157
ice_Tn4371	ICEBglBSR3-1|1|CP002599
ice_Tn4371	ICEBmu17616-1|1|AP009385
ice_Tn4371	ICERsoGMI1000-1|1|AL646052
ice_Tn4371	Tn4371|1|AJ536756
ice_Tn916	CTn1|1|AM180355
ice_Tn916	CTn4|1|AM180355
ice_Tn916	CTn6|1|AM180355
ice_Tn916	CTn7|1|AM180355
ice_Tn916	ICECdiM120-1|1|FN665653
ice_Tn916	ICECdiM68-1|1|FN668375
ice_Tn916	ICECp1|1|LN835295
ice_Tn916	ICEFal35896-1|1|CP002390
ice_Tn916	ICESorUo5-1|1|FR720602
ice_Tn916	ICESpn11928|1|FR671417
ice_Tn916	ICESpn11930-2|1|FR671416
ice_Tn916	ICESpn23771|1|FR671415
ice_Tn916	ICESpn9409|1|FR671418
ice_Tn916	ICESpnCGSP14-1|1|CP001033
ice_Tn916	ICESpnTw19F14-1|1|CP000921
ice_Tn916	ICESz1|1|FM204884
ice_Tn916	Tn1549|1|AF192329
ice_Tn916	Tn2010|1|AB426620
ice_Tn916	Tn5386|1|DQ321786
ice_Tn916	Tn5397|1|AM180355
ice_Tn916	Tn5397|2|AF333235.1
ice_Tn916	Tn6003|1|AM410044
ice_Tn916	Tn6079|1|GU951538
ice_Tn916	Tn6084|1|HM243622
ice_Tn916	Tn6085a|1|HM243621
ice_Tn916	Tn6085b|1|HM243623
ice_Tn916	Tn6087|1|HQ663849
ice_Tn916	Tn6190|1|FN665653
ice_Tn916	Tn6198|1|JX120102
ice_Tn916	Tn916(RST11)|1|FN550102
ice_CTnDOT/ERL	CTn341|1|AY515263
ice_CTnDOT/ERL	ICEBfrYCH46-1|1|AP006841
ice_CTnDOT/ERL	ICEBsa18170-1|1|CP002530
ice_CTnDOT/ERL	ICEBxyXB1A-1|1|FP929033
ice_CTnDOT/ERL	Tn6161|1|AP009380
ice_ICEKp1	HPI-ICEEh1|1|FN297818
ice_ICEKp1	ICECkoBAA-1|1|CP000822
ice_ICEKp1	ICEDdaEch586-1|1|CP001836
ice_ICEKp1	ICEDzeEch1591-1|1|CP001655
ice_ICEKp1	ICEEc1|1|AY233333 B2022
ice_ICEKp1	ICEEcoED1a-1|1|CU928162
ice_ICEKp1	ICEEcoUMN026-1|1|CU928163
ice_ICEKp1	ICEKp1|1|AP006725
ice_ICEKp1	ICEKpnHS11286-1|1|CP003200
ice_ICEclc	ICE-GI2|1|AM902716
ice_ICEclc	ICE-GI3|1|AM902716
ice_ICEclc	ICE-GI6|1|AM902716
ice_ICEclc	ICEAciJS42-1|1|CP000539
ice_ICEclc	ICEAxyA8-1|1|CP002287
ice_ICEclc	ICEBxeLB400-1|1|CP000270
ice_ICEclc	ICECmeCH34-1|1|CP000352
ice_ICEclc	ICEHaeULPAs1-1|1|CU207211
ice_ICEclc	ICEPae690|1|KY852375
ice_ICEclc	ICEPaeLESB58-1|1|FM209186
ice_ICEclc	ICETauDSM9187-1|1|CP001616
ice_ICEclc	ICEXTD|1|CP011072
ice_ICEclc	ICEXcaCa8004-1|1|CP000050
ice_ICEclc	ICEXcaVe85-1|1|AM039952
ice_ICEclc	ICEclc(B13)|1|AJ617740
ice_ICEclc	PAGI-2|1|AF440523
ice_Tn5253	ICE6094|1|FR670347
ice_Tn5253	ICESpn11876|1|FR671404
ice_Tn5253	ICESpn11930|1|FR671403
ice_Tn5253	ICESpn22664|1|HG799489
ice_Tn5253	ICESpn529IQ|1|HG965092
ice_Tn5253	ICESpn6706B-1|1|CP002176
ice_Tn5253	ICESpn6BST273|1|HG799495
ice_Tn5253	ICESpnDCC1524|1|HG799493
ice_Tn5253	ICESpnDCC1738|1|HG799492
ice_Tn5253	ICESpnDCC1902|1|HG799491
ice_Tn5253	ICESpnP1031-1|1|CP000920
ice_Tn5253	ICESpnSPN8332|1|HG799498
ice_Tn5253	Tn2008|1|GQ861438.1
ice_Tn5253	Tn2008|2|CP001033
ice_Tn5253	Tn5253|1|EU351020
ice_ICEHin1056	ICEApl1|1|KU551309
ice_ICEHin1056	ICEHin1056|1|AJ627386
ice_ICEHin1056	ICEHin299|1|AM884334
ice_ICEHin1056	ICEHin86-28NP|1|CP000057
ice_ICEHin1056	ICEHinB|1|FQ312006
ice_ICEHin1056	ICEHpa8f|1|AM884335
ice_ICEHin1056	ICEHpaT3T1|1|FQ312002
ice_ICEHin1056	ICEhinR2866|1|CP002277
ice_SXT/R391	ICEApl2|1|MF187965
ice_SXT/R391	ICEAspMex1|1|CP018023
ice_SXT/R391	ICEPalBan1|1|GQ463139
ice_SXT/R391	ICEPdaSpa1|1|AJ870986
ice_SXT/R391	ICEPmiCHN1586|1|KX243404
ice_SXT/R391	ICEPmiCHN1809|1|KX243413
ice_SXT/R391	ICEPmiCHN2407|1|KX243405
ice_SXT/R391	ICEPmiCHN2410|1|KX243406
ice_SXT/R391	ICEPmiCHN2416|1|KX243407
ice_SXT/R391	ICEPmiCHN3237|1|KX243414
ice_SXT/R391	ICEPmiCHN3300|1|KX243415
ice_SXT/R391	ICEPmiCHN904|1|KX243411
ice_SXT/R391	ICEPmiCHN905|1|KX243412
ice_SXT/R391	ICEPmiChn1|1|KT962845
ice_SXT/R391	ICEPmiChn2|1|KY437726
ice_SXT/R391	ICEPmiChn3|1|KY437727
ice_SXT/R391	ICEPmiChn4|1|KY437728
ice_SXT/R391	ICEPmiUSA1|1|AM942759
ice_SXT/R391	ICEPvuCHN2213|1|KX243403
ice_SXT/R391	ICESpuPO1|1|CP000503
ice_SXT/R391	ICEValA056-1|1|KR231688
ice_SXT/R391	ICEValA056-2|1|KR231689
ice_SXT/R391	ICEValE0601|1|KT072768
ice_SXT/R391	ICEValHN396|1|KT072770
ice_SXT/R391	ICEValHN437|1|KT072771
ice_SXT/R391	ICEValHN492|1|KT072769
ice_SXT/R391	ICEVchBan5|1|GQ463140
ice_SXT/R391	ICEVchBan8|1|JQ345361
ice_SXT/R391	ICEVchBan9|1|CP001485
ice_SXT/R391	ICEVchCHN4210|1|KT151662
ice_SXT/R391	ICEVchChnAHV1003|1|KT151663
ice_SXT/R391	ICEVchHai2|1|AJRO01000008
ice_SXT/R391	ICEVchInd4|1|GQ463141
ice_SXT/R391	ICEVchInd5|1|GQ463142
ice_SXT/R391	ICEVchMex1|1|GQ463143
ice_SXT/R391	ICEVflInd1|1|GQ463144
ice_SXT/R391	ICEVpaCan1|1|CP028481
ice_SXT/R391	R391|1|AY090559
ice_SXT/R391	SXT(MO10)|1|AY055428
ice_ICEBs1	ICEBat1942-1|1|CP002207
ice_ICEBs1	ICEBp7061|1|ABRX01000006
ice_ICEBs1	ICEBpSAFR-032|1|NC_009848
ice_ICEBs1	ICEBs1|1|AL009126
ice_Tn5801	ICELm1|1|AL591824
ice_Tn5801	ICESauJKD6008-2|1|CP002120
ice_Tn5801	ICESauMu3-1|1|AP009324
ice_Tn5801	ICESauT0131-2|1|CP002643
ice_Tn5801	ICESauTW20-2|1|FN433596
ice_Tn5801	ICESpsED99-1|1|CP002478
ice_Tn5801	Tn5801(B6)|1|FN568063
ice_Tn5801	Tn5801|1|BA000017
ice_Tn5801	Tn6086|1|HM636636
ice_ICEMlSym(R7A)	ICEMloMAF-1|1|BA000012
ice_PAPI-1	ICEPaeC3719-1|1|NW_001999377
ice_PAPI-1	ICEPaePACS2-1|1|AAQW01000001
ice_PAPI-1	PAGI-5|1|EF611301
ice_PAPI-1	PAPI-1|1|CP000438
ice_PAPI-1	PFGI-1|1|CP000076
ice_PAPI-1	pKLC102|1|AY257538
ice_ICESa2603	ICESa2603|1|AE009948
ice_ICESa2603	ICESag37|1|CP019978
ice_ICESa2603	ICESde3396|1|EU142041
ice_ICESa2603	ICESdy12394-1|1|CP002215
ice_ICESa2603	ICESpa43144-1|1|AP012054
ice_ICESa2603	ICESpy009|1|KU056701
ice_ICESa2603	ICESsu(BM407)2|1|FM252032
ice_ICESa2603	ICESsu(SC84)|1|FM252031
ice_ICESa2603	ICESsu32457|1|FR823304
ice_ICESa2603	ICESthJIM8232-1|1|FR875178
ice_ICE6013	ICESa2|1|AM990992
ice_ICE6013	ICESauED98-1|1|CP001781
ice_ICE6013	ICESauJKD6008-1|1|CP002120
ice_ICE6013	ICESauMRSA252-1|1|BX571856
ice_ICE6013	ICESauST398-4|1|AM990992
ice_ICE6013	ICESauT0131-1|1|CP002643
ice_ICE6013	ICESauTW20-1|1|FN433596
ice_SPI-7	ICESb2|1|FN669609
ice_SPI-7	ICESenTy2-1|1|AE014613
ice_SPI-7	SPI-7RKS4594|1|CP000857
ice_SPI-7	SPI-7|1|AL513382
ice_ICESt1	ICESpa15912-1|1|CP002843
ice_ICESt1	ICESpn8140|1|FR671412
ice_ICESt1	ICESt1|1|AJ278471
ice_ICESt1	ICESt3|1|AJ586568
ice_PPI-1	ICESpnD39-1|1|CP000410
ice_PPI-1	ICESpnJJA-1|1|CP000919
ice_PPI-1	ICESpnP1031-2|1|CP000920
ice_PPI-1	ICESpnR6-1|1|AE007317
ice_PPI-1	ICESpnTIGR4-1|1|AE005672
ice_PPI-1	Sp23F_PPI-1|1|FM211187
insertion_sequence_IS3	IS-LL6|1|U23813
insertion_sequence_IS3	IS1068|1|X52273
insertion_sequence_IS3	IS1069|1|X78469
insertion_sequence_IS3	IS1076|1|X53013
insertion_sequence_IS3	IS1087|1|AJ243722
insertion_sequence_IS3	IS1137|1|X70913
insertion_sequence_IS3	IS1141|1|L10239
insertion_sequence_IS3	IS120|1|NC_009012
insertion_sequence_IS3	IS150|1|X07037
insertion_sequence_IS3	IS153|1|AJ239042
insertion_sequence_IS3	IS3|1|X02311
insertion_sequence_IS3	IS401|1|L09108
insertion_sequence_IS3	IS407|1|M82980
insertion_sequence_IS3	IS426|1|X56562
insertion_sequence_IS3	IS511|1|U39501
insertion_sequence_IS3	IS51|1|M14365
insertion_sequence_IS3	IS600|1|X05952
insertion_sequence_IS3	IS6110|1|X17348
insertion_sequence_IS3	IS629|1|X51586
insertion_sequence_IS3	IS655|1|NC_002570
insertion_sequence_IS3	IS861|1|M22449
insertion_sequence_IS3	IS868|1|X55075
insertion_sequence_IS3	IS911|1|X17613
insertion_sequence_IS3	IS986|1|X52471
insertion_sequence_IS3	IS987|1|X57835
insertion_sequence_IS3	IS994|1|AF163694
insertion_sequence_IS3	IS999|1|AF232829
insertion_sequence_IS3	ISAau1|1|NC_008711
insertion_sequence_IS3	ISAba14|1|CP001921
insertion_sequence_IS3	ISAba18|1|CP000521
insertion_sequence_IS3	ISAba21|1|JQ364968
insertion_sequence_IS3	ISAba22|1|CP001937
insertion_sequence_IS3	ISAba2|1|AY665723
insertion_sequence_IS3	ISAba34|1|KU744946
insertion_sequence_IS3	ISAba45|1|CP026125
insertion_sequence_IS3	ISAbe12|1|BBLJ01000004
insertion_sequence_IS3	ISAbo1|1|NC_008260
insertion_sequence_IS3	ISAca1|1|AF121266
insertion_sequence_IS3	ISAcl2|1|NC_011881
insertion_sequence_IS3	ISAcp4|1|CP001472
insertion_sequence_IS3	ISAcsp5|1|APOK01000044
insertion_sequence_IS3	ISAde3|1|NC_011891
insertion_sequence_IS3	ISAde4|1|NC_011891
insertion_sequence_IS3	ISAeme20|1|CP007567
insertion_sequence_IS3	ISAfe17|1|CP002985
insertion_sequence_IS3	ISAisp2|1|NC_008782
insertion_sequence_IS3	ISAlg|1|AF133213
insertion_sequence_IS3	ISAnsp11|1|NC_009675
insertion_sequence_IS3	ISApl3|1|NC_009053
insertion_sequence_IS3	ISArsp13|1|MH067969
insertion_sequence_IS3	ISAs17|1|CP022426
insertion_sequence_IS3	ISAs20|1|CP022426
insertion_sequence_IS3	ISAs22|1|CP022426
insertion_sequence_IS3	ISAs31|1|CP022426
insertion_sequence_IS3	ISAs32|1|CP000644
insertion_sequence_IS3	ISAs33|1|CP000644
insertion_sequence_IS3	ISAs5|1|AY129557
insertion_sequence_IS3	ISAs6|1|CP000644
insertion_sequence_IS3	ISAs7|1|CP000644
insertion_sequence_IS3	ISAs9|1|CP000644
insertion_sequence_IS3	ISAtu3|1|NC_003064
insertion_sequence_IS3	ISAtu4|1|NC_003064
insertion_sequence_IS3	ISAtu5|1|NC_003063
insertion_sequence_IS3	ISAve3|1|CP002607
insertion_sequence_IS3	ISAve4|1|CP002607
insertion_sequence_IS3	ISAzo10|1|NC_006513
insertion_sequence_IS3	ISAzo18|1|NC_006513
insertion_sequence_IS3	ISAzs23|1|NC_013856
insertion_sequence_IS3	ISAzs24|1|NC_013856
insertion_sequence_IS3	ISAzs33|1|NC_013859
insertion_sequence_IS3	ISAzsp1|1|AJ496234
insertion_sequence_IS3	ISAzvi9|1|CP001157
insertion_sequence_IS3	ISBad2|1|NC_008618
insertion_sequence_IS3	ISBce14|1|NC_007103
insertion_sequence_IS3	ISBce15|1|NC_003909
insertion_sequence_IS3	ISBce18|1|NC_004722
insertion_sequence_IS3	ISBce19|1|NC_004722
insertion_sequence_IS3	ISBcen23|1|NC_008543
insertion_sequence_IS3	ISBj3|1|BA000040
insertion_sequence_IS3	ISBli10|1|CP017150
insertion_sequence_IS3	ISBli17|1|CP017150
insertion_sequence_IS3	ISBli32|1|CP014869.1
insertion_sequence_IS3	ISBli33|1|CP014869
insertion_sequence_IS3	ISBli34|1|CP014869
insertion_sequence_IS3	ISBli35|1|CP014869
insertion_sequence_IS3	ISBlo3|1|NC_004307
insertion_sequence_IS3	ISBm2|1|AF047478
insertion_sequence_IS3	ISBmu5|1|NC_010805
insertion_sequence_IS3	ISBmu6|1|NC_010087
insertion_sequence_IS3	ISBope1|1|NC_010170
insertion_sequence_IS3	ISBp1|1|AF287634
insertion_sequence_IS3	ISBps2|1|NC_006351
insertion_sequence_IS3	ISBrsp1|1|AF284858
insertion_sequence_IS3	ISBsu1|1|NC_014479
insertion_sequence_IS3	ISBt1|1|L29100
insertion_sequence_IS3	ISBt3|1|AF447491
insertion_sequence_IS3	ISBth167|1|DQ242517
insertion_sequence_IS3	ISBugl1|1|AB011023
insertion_sequence_IS3	ISButh1|1|NC_007651
insertion_sequence_IS3	ISButh2|1|NC_007650
insertion_sequence_IS3	ISBvi7|1|CP000615
insertion_sequence_IS3	ISBxe1|1|NC_007951
insertion_sequence_IS3	ISBxe2|1|NC_007951
insertion_sequence_IS3	ISCb3|1|AALO01000009
insertion_sequence_IS3	ISCb4|1|NC_009617
insertion_sequence_IS3	ISCc3|1|NC_002696
insertion_sequence_IS3	ISClte1|1|NC_004557
insertion_sequence_IS3	ISCod1|1|NC_002935
insertion_sequence_IS3	ISCpe6|1|NC_008262
insertion_sequence_IS3	ISCpr2|1|NC_005861
insertion_sequence_IS3	ISCps3|1|NC_003910
insertion_sequence_IS3	ISD1|1|AF034211
insertion_sequence_IS3	ISDba1|1|NC_013173
insertion_sequence_IS3	ISDde2|1|NC_007519
insertion_sequence_IS3	ISDde3|1|NC_007519
insertion_sequence_IS3	ISDde4|1|NC_007519
insertion_sequence_IS3	ISDet2|1|NC_002936
insertion_sequence_IS3	ISDet3|1|CP001924
insertion_sequence_IS3	ISDha6|1|NC_007907
insertion_sequence_IS3	ISDha7|1|NC_007907
insertion_sequence_IS3	ISDpr3|1|AJ937768
insertion_sequence_IS3	ISDsp1|1|NC_009455
insertion_sequence_IS3	ISDsp4|1|NC_009455
insertion_sequence_IS3	ISDvu2|1|NC_002937
insertion_sequence_IS3	ISDvu3|1|NC_002937
insertion_sequence_IS3	ISEam1|1|AF264951
insertion_sequence_IS3	ISEc15|1|NC_004998
insertion_sequence_IS3	ISEc17|1|DQ388534
insertion_sequence_IS3	ISEc27|1|AY857617
insertion_sequence_IS3	ISEc31|1|NC_011751
insertion_sequence_IS3	ISEc36|1|JN412066
insertion_sequence_IS3	ISEc48|1|ADUS01000070
insertion_sequence_IS3	ISEc52|1|HG941718
insertion_sequence_IS3	ISEcB1|1|NC_012967
insertion_sequence_IS3	ISEca11|1|NC_004547
insertion_sequence_IS3	ISEch12|1|CP002038
insertion_sequence_IS3	ISEch14|1|CP002038
insertion_sequence_IS3	ISEch2|1|CP002038
insertion_sequence_IS3	ISEcl10|1|MF344572
insertion_sequence_IS3	ISEcl1|1|AF342826
insertion_sequence_IS3	ISEfa10|1|FJ795373
insertion_sequence_IS3	ISEfa9|1|EU999035
insertion_sequence_IS3	ISEhe3|1|AF327445
insertion_sequence_IS3	ISEhe4|1|AF324174
insertion_sequence_IS3	ISEli1|1|NC_007722
insertion_sequence_IS3	ISEnfa3|1|AF469486
insertion_sequence_IS3	ISErh6|1|AP012027
insertion_sequence_IS3	ISFnu6|1|NC_003454
insertion_sequence_IS3	ISGau1|1|AP009153
insertion_sequence_IS3	ISGau2|1|AP009153
insertion_sequence_IS3	ISGau3|1|AP009153
insertion_sequence_IS3	ISGau4|1|AP009153
insertion_sequence_IS3	ISGbe1|1|NC_008343
insertion_sequence_IS3	ISGbe2|1|NC_008343
insertion_sequence_IS3	ISGlo6|1|CP001090
insertion_sequence_IS3	ISGme7|1|NC_007517
insertion_sequence_IS3	ISGsu7|1|AE017180
insertion_sequence_IS3	ISGur10|1|NC_009483
insertion_sequence_IS3	ISGur5|1|NC_009483
insertion_sequence_IS3	ISGur6|1|NC_009483
insertion_sequence_IS3	ISGvi5|1|NC_005125
insertion_sequence_IS3	ISGxy1|1|AP012160
insertion_sequence_IS3	ISHahy2|1|CP002304
insertion_sequence_IS3	ISHahy3|1|CP002304
insertion_sequence_IS3	ISHahy5|1|CP002304
insertion_sequence_IS3	ISHar1|1|NC_009138
insertion_sequence_IS3	ISHar2|1|NC_009138
insertion_sequence_IS3	ISHar7|1|NC_009138
insertion_sequence_IS3	ISHha1|1|NC_008789
insertion_sequence_IS3	ISHin1|1|NC_000907
insertion_sequence_IS3	ISHne1|1|NC_008358
insertion_sequence_IS3	ISIlo12|1|NC_006512
insertion_sequence_IS3	ISJsp1|1|AB095952
insertion_sequence_IS3	ISKol7|1|NC_012785
insertion_sequence_IS3	ISKol9|1|NC_012785
insertion_sequence_IS3	ISKpn10|1|AJ971342
insertion_sequence_IS3	ISKpn11|1|EU780013
insertion_sequence_IS3	ISKpn18|1|CP003200
insertion_sequence_IS3	ISKpn1|1|AF345899
insertion_sequence_IS3	ISKpn20|1|JX397875
insertion_sequence_IS3	ISKpn34|1|CP008932
insertion_sequence_IS3	ISKpn37|1|KU318421
insertion_sequence_IS3	ISKpn38|1|LFAO01000049
insertion_sequence_IS3	ISKpn8|1|EF382672
insertion_sequence_IS3	ISL1|1|X02734
insertion_sequence_IS3	ISL6|1|AY040215
insertion_sequence_IS3	ISLca1|1|NC_008526
insertion_sequence_IS3	ISLgar1|1|AGQY01000076.1
insertion_sequence_IS3	ISLhe61|1|CP000517
insertion_sequence_IS3	ISLhe6|1|AY616518
insertion_sequence_IS3	ISLin2|1|NC_004342
insertion_sequence_IS3	ISLla3|1|CP003132
insertion_sequence_IS3	ISLmo1|1|NC_003210
insertion_sequence_IS3	ISLmo5|1|CP020834.1
insertion_sequence_IS3	ISLmo8|1|CP006611
insertion_sequence_IS3	ISLmo9|1|CP006611
insertion_sequence_IS3	ISLpl2|1|CP024414
insertion_sequence_IS3	ISLpn7|1|NC_006369
insertion_sequence_IS3	ISLpn8|1|NC_002942
insertion_sequence_IS3	ISLsa2|1|CR936503
insertion_sequence_IS3	ISLtaq1|1|D14009
insertion_sequence_IS3	ISMamg1|1|NC_007626
insertion_sequence_IS3	ISMamg2|1|NC_007626
insertion_sequence_IS3	ISMaq1|1|NC_008740
insertion_sequence_IS3	ISMaq2|1|NC_008740
insertion_sequence_IS3	ISMca2|1|NC_002977
insertion_sequence_IS3	ISMca3|1|NC_002977
insertion_sequence_IS3	ISMca4|1|NC_002977
insertion_sequence_IS3	ISMch1|1|NC_011758
insertion_sequence_IS3	ISMch3|1|NC_011758
insertion_sequence_IS3	ISMco1|1|NC_015416
insertion_sequence_IS3	ISMesi1|1|NC_014212
insertion_sequence_IS3	ISMlo4|1|NC_002678
insertion_sequence_IS3	ISMno31|1|NC_011894
insertion_sequence_IS3	ISMpe1|1|NC_008826
insertion_sequence_IS3	ISMra1|1|NC_010505
insertion_sequence_IS3	ISMra4|1|NC_010510
insertion_sequence_IS3	ISMsi2|1|NC_011666
insertion_sequence_IS3	ISMsi3|1|NC_011666
insertion_sequence_IS3	ISMsi4|1|NC_011666
insertion_sequence_IS3	ISMsi5|1|NC_011666
insertion_sequence_IS3	ISMsm1|1|NC_008596
insertion_sequence_IS3	ISMsm7|1|NC_008596
insertion_sequence_IS3	ISMtsp18|1|NC_010511
insertion_sequence_IS3	ISMtsp5|1|NC_010511
insertion_sequence_IS3	ISMxa1|1|NC_008095
insertion_sequence_IS3	ISMxa2|1|NC_008095
insertion_sequence_IS3	ISMysp3|1|NC_008703
insertion_sequence_IS3	ISNeu4|1|NC_004757
insertion_sequence_IS3	ISNha4|1|NC_007964
insertion_sequence_IS3	ISNieu2|1|NC_008344
insertion_sequence_IS3	ISNieu3|1|NC_008344
insertion_sequence_IS3	ISNmu1|1|NC_007614
insertion_sequence_IS3	ISNmu2|1|NC_007614
insertion_sequence_IS3	ISNmu3|1|NC_007614
insertion_sequence_IS3	ISPa133|1|FJ387166
insertion_sequence_IS3	ISPa195|1|MF770250
insertion_sequence_IS3	ISPa20|1|AJ849357
insertion_sequence_IS3	ISPa31|1|DQ315788
insertion_sequence_IS3	ISPa32|1|NC_002516
insertion_sequence_IS3	ISPa56|1|KR258747
insertion_sequence_IS3	ISPa79|1|LT969520
insertion_sequence_IS3	ISPa86|1|MF344569
insertion_sequence_IS3	ISPa91|1|MF168946
insertion_sequence_IS3	ISPam3|1|NC_010847
insertion_sequence_IS3	ISPar1|1|NC_007204
insertion_sequence_IS3	ISPar2|1|NC_007204
insertion_sequence_IS3	ISPca2|1|NC_007498
insertion_sequence_IS3	ISPeat2|1|CP009125
insertion_sequence_IS3	ISPen2|1|NC_008027
insertion_sequence_IS3	ISPfe1|1|HQ384168
insertion_sequence_IS3	ISPg5|1|AF224744
insertion_sequence_IS3	ISPin2|1|NC_008709
insertion_sequence_IS3	ISPin3|1|NC_008709
insertion_sequence_IS3	ISPlsp1|1|NC_009379
insertion_sequence_IS3	ISPmar2|1|GU997096
insertion_sequence_IS3	ISPmi1|1|EU917444
insertion_sequence_IS3	ISPosp5|1|CP000316
insertion_sequence_IS3	ISPpr7|1|NC_006370
insertion_sequence_IS3	ISPpu29|1|CP016215
insertion_sequence_IS3	ISPpu4|1|AJ233397
insertion_sequence_IS3	ISPpy1|1|AM992204
insertion_sequence_IS3	ISPst4|1|AY894751
insertion_sequence_IS3	ISPsy11|1|AE016853
insertion_sequence_IS3	ISPsy13|1|AE016853
insertion_sequence_IS3	ISPsy24|1|NC_005773
insertion_sequence_IS3	ISPsy28|1|NC_007005
insertion_sequence_IS3	ISPsy29|1|NC_007274
insertion_sequence_IS3	ISPsy8|1|AE016853
insertion_sequence_IS3	ISPsy9|1|AE016853
insertion_sequence_IS3	ISPye13|1|CP020442
insertion_sequence_IS3	ISPye3|1|CP020442
insertion_sequence_IS3	ISPye57|1|CP024422
insertion_sequence_IS3	ISPye5|1|CP020442.2
insertion_sequence_IS3	ISPye6|1|CP020444
insertion_sequence_IS3	ISRaq1|1|AY528232
insertion_sequence_IS3	ISRasp1|1|AY582134
insertion_sequence_IS3	ISRde1|1|NC_008209
insertion_sequence_IS3	ISRde2|1|NC_008209
insertion_sequence_IS3	ISRde3|1|NC_008209
insertion_sequence_IS3	ISRel21|1|NC_007762
insertion_sequence_IS3	ISRgn1|1|AF320327
insertion_sequence_IS3	ISRhosp1|1|NC_008268
insertion_sequence_IS3	ISRhosp5|1|NC_008268
insertion_sequence_IS3	ISRj2|1|NC_004463
insertion_sequence_IS3	ISRle4|1|NC_008382
insertion_sequence_IS3	ISRle5|1|NC_008380
insertion_sequence_IS3	ISRm1|1|X56563
insertion_sequence_IS3	ISRm6|1|X95567
insertion_sequence_IS3	ISRme12|1|NC_007973.
insertion_sequence_IS3	ISRme13|1|NC_007971
insertion_sequence_IS3	ISRme15|1|CP000354
insertion_sequence_IS3	ISRpa2|1|NC_005296
insertion_sequence_IS3	ISRru1|1|AF333761
insertion_sequence_IS3	ISRso10|1|NC_003295
insertion_sequence_IS3	ISRso11|1|NC_003295
insertion_sequence_IS3	ISRso12|1|NC_003295
insertion_sequence_IS3	ISRso14|1|NC_003295
insertion_sequence_IS3	ISRso8|1|NC_003295
insertion_sequence_IS3	ISRtr2|1|AY751757
insertion_sequence_IS3	ISSag2|1|AF329276
insertion_sequence_IS3	ISSag4|1|NC_007432
insertion_sequence_IS3	ISSau2|1|NC_002952
insertion_sequence_IS3	ISSau4|1|NC_002952
insertion_sequence_IS3	ISSba13|1|NC_009052
insertion_sequence_IS3	ISSba15|1|NC_009052
insertion_sequence_IS3	ISSba3|1|NC_009052
insertion_sequence_IS3	ISSba4|1|NC_009052
insertion_sequence_IS3	ISSba5|1|NC_009052
insertion_sequence_IS3	ISSde10|1|NC_007954
insertion_sequence_IS3	ISSde6|1|NC_007954
insertion_sequence_IS3	ISSde8|1|NC_007954
insertion_sequence_IS3	ISSdy1|1|AJ250837
insertion_sequence_IS3	ISSdy2|1|AF501265
insertion_sequence_IS3	ISSen1|1|AE017220
insertion_sequence_IS3	ISSen4|1|EU219534
insertion_sequence_IS3	ISSeq3|1|NC_012471
insertion_sequence_IS3	ISSfl10|1|NC_004741
insertion_sequence_IS3	ISSfl11|1|NC_004851
insertion_sequence_IS3	ISSham2|1|NC_008700
insertion_sequence_IS3	ISShes13|1|NC_008577
insertion_sequence_IS3	ISShes14|1|NC_008577
insertion_sequence_IS3	ISShes2|1|NC_008321
insertion_sequence_IS3	ISShfr4|1|NC_008345
insertion_sequence_IS3	ISShfr6|1|NC_008345
insertion_sequence_IS3	ISShfr8|1|NC_008345
insertion_sequence_IS3	ISShsp3|1|NC_008308
insertion_sequence_IS3	ISShwo1|1|NC_010506
insertion_sequence_IS3	ISSisp1|1|NC_008043
insertion_sequence_IS3	ISSlo2|1|NC_009092
insertion_sequence_IS3	ISSmu1|1|NC_004350
insertion_sequence_IS3	ISSod17|1|AE014300
insertion_sequence_IS3	ISSod1|1|NC_004347
insertion_sequence_IS3	ISSod24|1|AE014300
insertion_sequence_IS3	ISSod2|1|NC_004347
insertion_sequence_IS3	ISSpe1|1|NC_009901
insertion_sequence_IS3	ISSpe3|1|NC_009901
insertion_sequence_IS3	ISSpi1|1|NC_011566
insertion_sequence_IS3	ISSpi4|1|NC_011566
insertion_sequence_IS3	ISSpl1|1|CP025536
insertion_sequence_IS3	ISSpma1|1|AB196775
insertion_sequence_IS3	ISSpma3|1|AB196775
insertion_sequence_IS3	ISSpn1|1|Z67739
insertion_sequence_IS3	ISSpu1|1|NC_009438
insertion_sequence_IS3	ISSpu4|1|NC_009438
insertion_sequence_IS3	ISSpu6|1|NC_008750
insertion_sequence_IS3	ISSpy1|1|NC_007297
insertion_sequence_IS3	ISSse3|1|NC_009831
insertion_sequence_IS3	ISSsp2|1|AB270530
insertion_sequence_IS3	ISSsu11|1|CP006246
insertion_sequence_IS3	ISSth1b|1|FR875178
insertion_sequence_IS3	ISSth6|1|NC_008532
insertion_sequence_IS3	ISStin5|1|CP017952
insertion_sequence_IS3	ISStin6|1|CP017952
insertion_sequence_IS3	ISStma13|1|NC_010943
insertion_sequence_IS3	ISStma14|1|NC_010943
insertion_sequence_IS3	ISStma2|1|NC_011071
insertion_sequence_IS3	ISStma5|1|NC_010943
insertion_sequence_IS3	ISStma9|1|NC_010943
insertion_sequence_IS3	ISStrsp1|1|CP006776
insertion_sequence_IS3	ISSty2|1|NC_003197
insertion_sequence_IS3	ISSwo1|1|NC_008346
insertion_sequence_IS3	ISTesp1|1|AB004563
insertion_sequence_IS3	ISTesp3|1|AP008980
insertion_sequence_IS3	ISTth1|1|NC_005838
insertion_sequence_IS3	ISVal2|1|HM362422
insertion_sequence_IS3	ISVch4|1|NC_002505
insertion_sequence_IS3	ISVei1|1|NC_008786
insertion_sequence_IS3	ISVisp1|1|DQ987704
insertion_sequence_IS3	ISVpa2|1|NC_004603
insertion_sequence_IS3	ISVpa4|1|KP688397
insertion_sequence_IS3	ISVpe1|1|AB353321
insertion_sequence_IS3	ISVsa11|1|NC_011312
insertion_sequence_IS3	ISWsu1|1|NC_005090
insertion_sequence_IS3	ISXac2|1|NC_003919
insertion_sequence_IS3	ISXac3|1|NC_003919
insertion_sequence_IS3	ISXac4|1|NC_003919
insertion_sequence_IS3	ISXca1|1|NC_007086
insertion_sequence_IS3	ISXca2|1|NC_007508
insertion_sequence_IS3	ISXcd1|1|AF263433
insertion_sequence_IS3	ISXo17|1|NC_007705
insertion_sequence_IS3	ISXo18|1|NC_006834
insertion_sequence_IS3	ISYen3|1|NC_008800
insertion_sequence_IS3	ISYpe1|1|NC_003131
insertion_sequence_IS3	ISYps8|1|NC_006153
insertion_sequence_ISL3	IS1001|1|X66858
insertion_sequence_ISL3	IS1096|1|M76495
insertion_sequence_ISL3	IS1165|1|X62617
insertion_sequence_ISL3	IS204|1|U10634
insertion_sequence_ISL3	IS466|1|AB032065
insertion_sequence_ISL3	IS469|1|AB032065
insertion_sequence_ISL3	IS651|1|NC_002570
insertion_sequence_ISL3	IS652|1|NC_002570
insertion_sequence_ISL3	ISAbe14|1|LKDJ01000006
insertion_sequence_ISL3	ISAe1|1|M86608
insertion_sequence_ISL3	ISAeme19|1|CP007567
insertion_sequence_ISL3	ISArch5|1|AY714859
insertion_sequence_ISL3	ISArsp7|1|MH067973
insertion_sequence_ISL3	ISAsp1|1|U13767
insertion_sequence_ISL3	ISAtc1|1|NC_004734
insertion_sequence_ISL3	ISAtc2|1|NC_010600
insertion_sequence_ISL3	ISAtc3|1|NC_010600
insertion_sequence_ISL3	ISAzs13|1|NC_013854
insertion_sequence_ISL3	ISAzs8|1|NC_013854
insertion_sequence_ISL3	ISBli11|1|CP017150
insertion_sequence_ISL3	ISBli12|1|CP017150
insertion_sequence_ISL3	ISBli14|1|CP017150
insertion_sequence_ISL3	ISBli1|1|AF052055
insertion_sequence_ISL3	ISBli30|1|CP014869
insertion_sequence_ISL3	ISBma1|1|AF285635
insertion_sequence_ISL3	ISCsa1|1|NC_009437
insertion_sequence_ISL3	ISCth13|1|NC_009012
insertion_sequence_ISL3	ISCx1|1|U21300
insertion_sequence_ISL3	ISDvu5|1|NC_002937
insertion_sequence_ISL3	ISEc38|1|AJ303141
insertion_sequence_ISL3	ISEc53|1|HG941718
insertion_sequence_ISL3	ISEcret3|1|KP890204
insertion_sequence_ISL3	ISEfa11|1|FJ866609
insertion_sequence_ISL3	ISEfa5|1|AY495588
insertion_sequence_ISL3	ISFnu5|1|NC_003454
insertion_sequence_ISL3	ISGme5|1|NC_007517
insertion_sequence_ISL3	ISGme6|1|NC_007517
insertion_sequence_ISL3	ISGur7|1|NC_009483
insertion_sequence_ISL3	ISHaha2|1|HE717023
insertion_sequence_ISL3	ISIde1|1|AJ566363
insertion_sequence_ISL3	ISKox3|1|CP003684
insertion_sequence_ISL3	ISKpn25|1|NC_009650
insertion_sequence_ISL3	ISL3|1|X79114
insertion_sequence_ISL3	ISLdl1|1|AJ302652
insertion_sequence_ISL3	ISLfr1|1|AB292687
insertion_sequence_ISL3	ISLhe2|1|CP000517
insertion_sequence_ISL3	ISLjo2|1|NC_005362
insertion_sequence_ISL3	ISLpn11|1|NC_006368
insertion_sequence_ISL3	ISMac21|1|NC_003552
insertion_sequence_ISL3	ISMae36|1|NC_010296
insertion_sequence_ISL3	ISMae37|1|NC_010296
insertion_sequence_ISL3	ISMlu13|1|CP001628
insertion_sequence_ISL3	ISMlu5|1|CP001628
insertion_sequence_ISL3	ISMno30|1|NC_011894
insertion_sequence_ISL3	ISMno5|1|NC_011894
insertion_sequence_ISL3	ISMsm4|1|NC_008596
insertion_sequence_ISL3	ISP1|1|NC_004567
insertion_sequence_ISL3	ISPpu12|1|AY128707
insertion_sequence_ISL3	ISPst2|1|AJ012352
insertion_sequence_ISL3	ISPst9|1|AJ582631
insertion_sequence_ISL3	ISSau8|1|NC_007622
insertion_sequence_ISL3	ISSeq1|1|NC_012470
insertion_sequence_ISL3	ISSha1|1|NC_007168
insertion_sequence_ISL3	ISShes3|1|NC_008321
insertion_sequence_ISL3	ISSmu2|1|NC_004350
insertion_sequence_ISL3	ISSpn14|1|FM211187
insertion_sequence_ISL3	ISSsu13|1|CP002651.1
insertion_sequence_ISL3	ISSsu6|1|AB627109
insertion_sequence_ISL3	ISSth1|1|AY376237
insertion_sequence_ISL3	ISStma11|1|NC_010943
insertion_sequence_ISL3	IST445|1|Y18309
insertion_sequence_ISL3	ISTesp2|1|AB084235
insertion_sequence_ISL3	ISTfe1|1|U66426
insertion_sequence_ISL3	ISXoo13|1|NC_007705
insertion_sequence_IS481	IS1002|1|Z54268
insertion_sequence_IS481	IS1121|1|AF079817
insertion_sequence_IS481	IS1122|1|AF079818
insertion_sequence_IS481	IS481|1|M22031
insertion_sequence_IS481	ISA0963-5|1|AE001007
insertion_sequence_IS481	ISA0963-7|1|AE000976
insertion_sequence_IS481	ISAar28|1|FQ311875
insertion_sequence_IS481	ISAcp2|1|NC_012483
insertion_sequence_IS481	ISAeme21|1|CP007567
insertion_sequence_IS481	ISAni1|1|X97015
insertion_sequence_IS481	ISAnsp2|1|NC_011145
insertion_sequence_IS481	ISArsp12|1|MH067968
insertion_sequence_IS481	ISArsp1|1|NC_008541
insertion_sequence_IS481	ISArsp8|1|MH067975
insertion_sequence_IS481	ISAs19|1|CP022426
insertion_sequence_IS481	ISAzs36|1|NC_013860
insertion_sequence_IS481	ISAzvi11|1|CP001157
insertion_sequence_IS481	ISBcen24|1|NC_008061
insertion_sequence_IS481	ISBcen26|1|NC_008545
insertion_sequence_IS481	ISBfu1|1|AB025195
insertion_sequence_IS481	ISBli20|1|CP014869
insertion_sequence_IS481	ISBm3|1|AF047478
insertion_sequence_IS481	ISBrsp4|1|NC_009485
insertion_sequence_IS481	ISBst1|1|AF098273
insertion_sequence_IS481	ISBxe3|1|NC_007951
insertion_sequence_IS481	ISCaa11|1|NC_010830
insertion_sequence_IS481	ISCaa12|1|NC_010830
insertion_sequence_IS481	ISCbe2|1|NC_012034
insertion_sequence_IS481	ISChy3|1|NC_007503
insertion_sequence_IS481	ISChy6|1|NC_007503
insertion_sequence_IS481	ISCje1|1|NC_007164
insertion_sequence_IS481	ISDvu4|1|NC_002937
insertion_sequence_IS481	ISEc18|1|AM236323
insertion_sequence_IS481	ISEc19|1|NC_000913
insertion_sequence_IS481	ISEcret8|1|KP890202
insertion_sequence_IS481	ISErsp1|1|CP002124
insertion_sequence_IS481	ISGme9|1|NC_007517
insertion_sequence_IS481	ISGur11|1|NC_009483
insertion_sequence_IS481	ISHne2|1|NC_008358
insertion_sequence_IS481	ISKpn27|1|NC_016846
insertion_sequence_IS481	ISKpn28|1|NC_009649
insertion_sequence_IS481	ISKrh1|1|NC_010617
insertion_sequence_IS481	ISLxc2|1|EF176596
insertion_sequence_IS481	ISLxx4|1|NC_006087
insertion_sequence_IS481	ISMac4|1|NC_003552
insertion_sequence_IS481	ISMav2|1|AF286339
insertion_sequence_IS481	ISMav3|1|NC_008595
insertion_sequence_IS481	ISMav4|1|NC_002944
insertion_sequence_IS481	ISMav5|1|NC_002944
insertion_sequence_IS481	ISMlu10|1|CP001628
insertion_sequence_IS481	ISMlu8|1|CP001628
insertion_sequence_IS481	ISMlu9|1|CP001628
insertion_sequence_IS481	ISMsm9|1|NC_008596
insertion_sequence_IS481	ISMtsp15|1|NC_010511
insertion_sequence_IS481	ISMtsp16|1|NC_010511
insertion_sequence_IS481	ISMva2|1|NC_008726
insertion_sequence_IS481	ISMysp4|1|NC_008146
insertion_sequence_IS481	ISMysp5|1|NC_008146
insertion_sequence_IS481	ISMysp6|1|NC_008146
insertion_sequence_IS481	ISNe2|1|NC_004757
insertion_sequence_IS481	ISNwi5|1|NC_007406
insertion_sequence_IS481	ISPca3|1|NC_007498
insertion_sequence_IS481	ISPosp6|1|NC_007948
insertion_sequence_IS481	ISRae1|1|AF452376
insertion_sequence_IS481	ISRel12|1|AEYF01000045
insertion_sequence_IS481	ISRel2|1|NC_004041
insertion_sequence_IS481	ISRhosp6|1|NC_008269
insertion_sequence_IS481	ISRhsp3|1|NC_009049
insertion_sequence_IS481	ISRm20|1|NC_003047
insertion_sequence_IS481	ISRpa3|1|NC_005296
insertion_sequence_IS481	ISRpe1|1|AY612845
insertion_sequence_IS481	ISSav7|1|NC_003155
insertion_sequence_IS481	ISSde2|1|NC_007954
insertion_sequence_IS481	ISShes15|1|NC_008322
insertion_sequence_IS481	ISSod13|1|NC_004347
insertion_sequence_IS481	ISSpal1|1|NC_008048
insertion_sequence_IS481	ISSpu18|1|NC_009438
insertion_sequence_IS481	ISSsu8|1|AB627108
insertion_sequence_IS481	ISStma12|1|NC_010943
insertion_sequence_IS481	ISStma1|1|NC_010943
insertion_sequence_IS481	ISStma3|1|NC_011071
insertion_sequence_IS481	ISStpr1|1|NW_002063180
insertion_sequence_IS481	ISTel1|1|NC_004113
insertion_sequence_IS481	ISTni2|1|NC_019902
insertion_sequence_IS481	ISTvo3|1|NC_002689
insertion_sequence_IS481	ISVch1|1|AF034434
insertion_sequence_IS481	ISVvu4|1|NC_005140
insertion_sequence_IS200/IS605	IS1004|1|Z67733
insertion_sequence_IS200/IS605	IS1136|1|L07626
insertion_sequence_IS200/IS605	IS606|1|U95957
insertion_sequence_IS200/IS605	IS609|1|BA000007
insertion_sequence_IS200/IS605	IS657|1|NC_002570
insertion_sequence_IS200/IS605	ISAac1|1|D64078
insertion_sequence_IS200/IS605	ISAac3|1|AHGR01000003
insertion_sequence_IS200/IS605	ISAcma39|1|NC_009925
insertion_sequence_IS200/IS605	ISAeme8|1|CP007567
insertion_sequence_IS200/IS605	ISAeme9|1|CP007567
insertion_sequence_IS200/IS605	ISAs26|1|CP022426
insertion_sequence_IS200/IS605	ISAsp11|1|NC_019427
insertion_sequence_IS200/IS605	ISAsp12|1|NC_019427
insertion_sequence_IS200/IS605	ISAsp13|1|NC_019427
insertion_sequence_IS200/IS605	ISAsp14|1|NC_019427
insertion_sequence_IS200/IS605	ISAsp15|1|CP003285
insertion_sequence_IS200/IS605	ISAsp18|1|CP003285
insertion_sequence_IS200/IS605	ISAsp19|1|CP003285
insertion_sequence_IS200/IS605	ISAsp20|1|NC_019427
insertion_sequence_IS200/IS605	ISAsp8|1|NC_019427
insertion_sequence_IS200/IS605	ISAsp9|1|NC_019427
insertion_sequence_IS200/IS605	ISAzo20|1|NC_006513
insertion_sequence_IS200/IS605	ISBce3|1|NC_004722
insertion_sequence_IS200/IS605	ISBlo15|1|AB495342
insertion_sequence_IS200/IS605	ISBsph1|1|AJ866974
insertion_sequence_IS200/IS605	ISBsph2|1|AJ866975
insertion_sequence_IS200/IS605	ISC1316|1|NC_002754
insertion_sequence_IS200/IS605	ISCaa10|1|CP001102
insertion_sequence_IS200/IS605	ISCbo8|1|NC_015417
insertion_sequence_IS200/IS605	ISCbt1|1|NC_007581
insertion_sequence_IS200/IS605	ISCbt2|1|NC_007581
insertion_sequence_IS200/IS605	ISChy9|1|CP000141
insertion_sequence_IS200/IS605	ISClte2|1|NC_004565
insertion_sequence_IS200/IS605	ISCpe4|1|NC_008262
insertion_sequence_IS200/IS605	ISCth10|1|NC_009012
insertion_sequence_IS200/IS605	ISDge10|1|NC_008025
insertion_sequence_IS200/IS605	ISDge18|1|NC_008025
insertion_sequence_IS200/IS605	ISDge19|1|NC_008025
insertion_sequence_IS200/IS605	ISDha13|1|NC_007907
insertion_sequence_IS200/IS605	ISDra2|1|AE000513
insertion_sequence_IS200/IS605	ISDra9|1|NC_001263
insertion_sequence_IS200/IS605	ISEc41|1|NC_004431
insertion_sequence_IS200/IS605	ISEc42|1|NC_004431
insertion_sequence_IS200/IS605	ISEc44|1|NC_010498
insertion_sequence_IS200/IS605	ISEc46|1|CU928163
insertion_sequence_IS200/IS605	ISEch5|1|CP002038
insertion_sequence_IS200/IS605	ISEfa4|1|AY082011
insertion_sequence_IS200/IS605	ISEha1|1|NC_014828
insertion_sequence_IS200/IS605	ISEnfa200|1|AF125554
insertion_sequence_IS200/IS605	ISFac4|1|CP004145
insertion_sequence_IS200/IS605	ISH12|1|NC_002607
insertion_sequence_IS200/IS605	ISH22|1|NC_002607
insertion_sequence_IS200/IS605	ISH34|1|AM774415
insertion_sequence_IS200/IS605	ISH35|1|AM774418
insertion_sequence_IS200/IS605	ISHaar1|1|AOJJ01000057
insertion_sequence_IS200/IS605	ISHaca1|1|AOLS01000016
insertion_sequence_IS200/IS605	ISHaha7|1|HE717023
insertion_sequence_IS200/IS605	ISHaha9|1|HE717023
insertion_sequence_IS200/IS605	ISHall1|1|CP007059
insertion_sequence_IS200/IS605	ISHalo1|1|AOLI01000019
insertion_sequence_IS200/IS605	ISHalp1|1|AOIV01000011
insertion_sequence_IS200/IS605	ISHam3|1|AOLW01000014
insertion_sequence_IS200/IS605	ISHamu1|1|AOLN01000006
insertion_sequence_IS200/IS605	ISHarch10|1|CP002988
insertion_sequence_IS200/IS605	ISHarch11|1|CP002988
insertion_sequence_IS200/IS605	ISHarch15|1|CP002988
insertion_sequence_IS200/IS605	ISHarch16|1|CP002988
insertion_sequence_IS200/IS605	ISHarch17|1|CP002988
insertion_sequence_IS200/IS605	ISHarch18|1|CP002988
insertion_sequence_IS200/IS605	ISHarch19|1|CP002988
insertion_sequence_IS200/IS605	ISHarch1|1|CP002989
insertion_sequence_IS200/IS605	ISHarch20|1|CP002988
insertion_sequence_IS200/IS605	ISHarch2|1|CP002988
insertion_sequence_IS200/IS605	ISHarch3|1|CP002989
insertion_sequence_IS200/IS605	ISHarch8|1|CP002988
insertion_sequence_IS200/IS605	ISHarch9|1|CP002988
insertion_sequence_IS200/IS605	ISHaru1|1|BBJO01000039
insertion_sequence_IS200/IS605	ISHaru2|1|BBJO01000004
insertion_sequence_IS200/IS605	ISHaru3|1|BBJO01000022
insertion_sequence_IS200/IS605	ISHas1|1|ARQA01000287
insertion_sequence_IS200/IS605	ISHasa1|1|AOJE01000057
insertion_sequence_IS200/IS605	ISHasp1|1|CP007060
insertion_sequence_IS200/IS605	ISHasp2|1|CP007061
insertion_sequence_IS200/IS605	ISHbo10|1|CP001690
insertion_sequence_IS200/IS605	ISHbo2|1|CP001690
insertion_sequence_IS200/IS605	ISHbo3|1|CP001690
insertion_sequence_IS200/IS605	ISHbo4|1|CP001690
insertion_sequence_IS200/IS605	ISHbo5|1|CP001690
insertion_sequence_IS200/IS605	ISHbo6|1|CP001690
insertion_sequence_IS200/IS605	ISHbo7|1|CP001690
insertion_sequence_IS200/IS605	ISHbo8|1|CP001690
insertion_sequence_IS200/IS605	ISHbo9|1|CP001690
insertion_sequence_IS200/IS605	ISHca1|1|AOJK01000077
insertion_sequence_IS200/IS605	ISHel1|1|AOLK01000011
insertion_sequence_IS200/IS605	ISHel2|1|AOLK01000005
insertion_sequence_IS200/IS605	ISHez3|1|ATXS01000001
insertion_sequence_IS200/IS605	ISHgi1|1|AOLJ01000001
insertion_sequence_IS200/IS605	ISHhu10|1|LN831303
insertion_sequence_IS200/IS605	ISHhu11|1|LN831304
insertion_sequence_IS200/IS605	ISHhu12|1|LN831304
insertion_sequence_IS200/IS605	ISHhu13|1|LN831304
insertion_sequence_IS200/IS605	ISHhu1|1|LN831302
insertion_sequence_IS200/IS605	ISHhu2|1|LN831303
insertion_sequence_IS200/IS605	ISHhu3|1|LN831303
insertion_sequence_IS200/IS605	ISHhu4|1|LN831302
insertion_sequence_IS200/IS605	ISHhu5|1|LN831302
insertion_sequence_IS200/IS605	ISHhu6|1|LN831302
insertion_sequence_IS200/IS605	ISHhu7|1|LN831302
insertion_sequence_IS200/IS605	ISHhu8|1|LN831302
insertion_sequence_IS200/IS605	ISHje2|1|CP002063
insertion_sequence_IS200/IS605	ISHko1|1|AOJH01000103
insertion_sequence_IS200/IS605	ISHko2|1|AOJH01000055
insertion_sequence_IS200/IS605	ISHko3|1|AOJH01000009
insertion_sequence_IS200/IS605	ISHla14|1|CP001366
insertion_sequence_IS200/IS605	ISHla15|1|CP001365
insertion_sequence_IS200/IS605	ISHla16|1|CP001365
insertion_sequence_IS200/IS605	ISHla17|1|CP001366
insertion_sequence_IS200/IS605	ISHla18|1|CP001365
insertion_sequence_IS200/IS605	ISHla19|1|CP001365
insertion_sequence_IS200/IS605	ISHla20|1|CP001365
insertion_sequence_IS200/IS605	ISHla21|1|CP001366
insertion_sequence_IS200/IS605	ISHlsp1|1|CBMA010000054
insertion_sequence_IS200/IS605	ISHma12|1|NC_006393
insertion_sequence_IS200/IS605	ISHma14|1|AY596292
insertion_sequence_IS200/IS605	ISHma15|1|AY596297
insertion_sequence_IS200/IS605	ISHma16|1|AY596294
insertion_sequence_IS200/IS605	ISHma17|1|AY596297
insertion_sequence_IS200/IS605	ISHma7|1|NC_006396
insertion_sequence_IS200/IS605	ISHme3|1|CP001868
insertion_sequence_IS200/IS605	ISHmu3|1|CP001688
insertion_sequence_IS200/IS605	ISHmu4|1|CP001688
insertion_sequence_IS200/IS605	ISHmu5|1|CP001688
insertion_sequence_IS200/IS605	ISHmu6|1|CP001688
insertion_sequence_IS200/IS605	ISHmu7|1|CP001688
insertion_sequence_IS200/IS605	ISHna1|1|ATYM01000001
insertion_sequence_IS200/IS605	ISHp608|1|AF357224
insertion_sequence_IS200/IS605	ISHpr1|1|AOLG01000053
insertion_sequence_IS200/IS605	ISHru1|1|CP003050
insertion_sequence_IS200/IS605	ISHru2|1|CP003050
insertion_sequence_IS200/IS605	ISHsi2|1|AOLR01000028
insertion_sequence_IS200/IS605	ISHsr1|1|ALJD01000002
insertion_sequence_IS200/IS605	ISHti11|1|HF571520
insertion_sequence_IS200/IS605	ISHti1|1|HF571520
insertion_sequence_IS200/IS605	ISHti2|1|HF571521
insertion_sequence_IS200/IS605	ISHti9|1|HF571520
insertion_sequence_IS200/IS605	ISHtu3|1|CP001861
insertion_sequence_IS200/IS605	ISHtu4|1|CP001862
insertion_sequence_IS200/IS605	ISHtu5|1|CP001860
insertion_sequence_IS200/IS605	ISHtu6|1|CP001861
insertion_sequence_IS200/IS605	ISHut2|1|CP001687
insertion_sequence_IS200/IS605	ISHut3|1|CP001687
insertion_sequence_IS200/IS605	ISHvo17|1|CP001956
insertion_sequence_IS200/IS605	ISHvo18|1|NC_013964
insertion_sequence_IS200/IS605	ISHvo19|1|NC_013966
insertion_sequence_IS200/IS605	ISHvo24|1|CP001955
insertion_sequence_IS200/IS605	ISHwa19|1|AM180088
insertion_sequence_IS200/IS605	ISHwa22|1|AM180088
insertion_sequence_IS200/IS605	ISHwa28|1|AM180088
insertion_sequence_IS200/IS605	ISHwa29|1|AM180088
insertion_sequence_IS200/IS605	ISHwa31|1|ARPY01000183
insertion_sequence_IS200/IS605	ISHwa34|1|ARPX01000147
insertion_sequence_IS200/IS605	ISHxa1|1|CP002840
insertion_sequence_IS200/IS605	ISKpn41|1|JN420336
insertion_sequence_IS200/IS605	ISLjo5|1|NC_005362
insertion_sequence_IS200/IS605	ISMac7|1|NC_003552
insertion_sequence_IS200/IS605	ISMae11|1|AP009552
insertion_sequence_IS200/IS605	ISMae13|1|AP009552
insertion_sequence_IS200/IS605	ISMae14|1|AP009552
insertion_sequence_IS200/IS605	ISMae15|1|AP009552
insertion_sequence_IS200/IS605	ISMae16|1|AP009552
insertion_sequence_IS200/IS605	ISMae41|1|AP009552
insertion_sequence_IS200/IS605	ISMba16|1|NC_007355
insertion_sequence_IS200/IS605	ISMba17|1|NC_007355
insertion_sequence_IS200/IS605	ISMba18|1|NC_007355
insertion_sequence_IS200/IS605	ISMco2|1|NC_015416
insertion_sequence_IS200/IS605	ISMdi15|1|NC_012811
insertion_sequence_IS200/IS605	ISMex44|1|NC_012811
insertion_sequence_IS200/IS605	ISMex45|1|NC_012811
insertion_sequence_IS200/IS605	ISMma19|1|NC_003901
insertion_sequence_IS200/IS605	ISMma21|1|NC_003901
insertion_sequence_IS200/IS605	ISMma22|1|NC_003901
insertion_sequence_IS200/IS605	ISNagr11|1|CP003377
insertion_sequence_IS200/IS605	ISNamo17|1|HF582854
insertion_sequence_IS200/IS605	ISNamo18|1|HF582854
insertion_sequence_IS200/IS605	ISNamo19|1|HF582854
insertion_sequence_IS200/IS605	ISNamo20|1|HF582854
insertion_sequence_IS200/IS605	ISNamo21|1|HF582854
insertion_sequence_IS200/IS605	ISNamo22|1|HF582854
insertion_sequence_IS200/IS605	ISNamo23|1|HF582854
insertion_sequence_IS200/IS605	ISNamo24|1|HF582854
insertion_sequence_IS200/IS605	ISNamo25|1|HF582854
insertion_sequence_IS200/IS605	ISNaoc1|1|CP003929
insertion_sequence_IS200/IS605	ISNaoc2|1|CP003929
insertion_sequence_IS200/IS605	ISNaoc3|1|CP003929
insertion_sequence_IS200/IS605	ISNaoc4|1|CP003929
insertion_sequence_IS200/IS605	ISNaoc5|1|CP003929
insertion_sequence_IS200/IS605	ISNaoc6|1|CP003929
insertion_sequence_IS200/IS605	ISNaoc7|1|CP003929
insertion_sequence_IS200/IS605	ISNaoc8|1|CP003929
insertion_sequence_IS200/IS605	ISNarch1|1|LKNF01000204
insertion_sequence_IS200/IS605	ISNch1|1|AOIN01000043
insertion_sequence_IS200/IS605	ISNhu1|1|AOIM01000041
insertion_sequence_IS200/IS605	ISNhu2|1|AOIM01000007
insertion_sequence_IS200/IS605	ISNhu3|1|AOIM01000031
insertion_sequence_IS200/IS605	ISNhu4|1|AOIM01000037
insertion_sequence_IS200/IS605	ISNin1|1|AOHZ01000031
insertion_sequence_IS200/IS605	ISNma11|1|CP001934
insertion_sequence_IS200/IS605	ISNma12|1|CP001934
insertion_sequence_IS200/IS605	ISNma13|1|CP001933
insertion_sequence_IS200/IS605	ISNma15|1|CP001932
insertion_sequence_IS200/IS605	ISNma16|1|CP001934
insertion_sequence_IS200/IS605	ISNma17|1|CP001932
insertion_sequence_IS200/IS605	ISNma18|1|CP001932
insertion_sequence_IS200/IS605	ISNma19|1|CP001932
insertion_sequence_IS200/IS605	ISNma21|1|CP001932
insertion_sequence_IS200/IS605	ISNma22|1|CP001932
insertion_sequence_IS200/IS605	ISNma23|1|CP001934
insertion_sequence_IS200/IS605	ISNma24|1|CP001932
insertion_sequence_IS200/IS605	ISNma25|1|CP001932
insertion_sequence_IS200/IS605	ISNpe10|1|CP003373
insertion_sequence_IS200/IS605	ISNpe11|1|CP003373
insertion_sequence_IS200/IS605	ISNpe12|1|CP003373
insertion_sequence_IS200/IS605	ISNpe20|1|CP003373
insertion_sequence_IS200/IS605	ISNpe26|1|CP003373
insertion_sequence_IS200/IS605	ISNpe27|1|CP003373
insertion_sequence_IS200/IS605	ISNpe29|1|CP003373
insertion_sequence_IS200/IS605	ISNpe30|1|CP003372
insertion_sequence_IS200/IS605	ISNpe31|1|CP003372
insertion_sequence_IS200/IS605	ISNph10|1|NC_007426
insertion_sequence_IS200/IS605	ISNph11|1|NC_007426
insertion_sequence_IS200/IS605	ISNph12|1|NC_007426
insertion_sequence_IS200/IS605	ISNph13|1|NC_007426
insertion_sequence_IS200/IS605	ISNph14|1|NC_007426
insertion_sequence_IS200/IS605	ISNph16|1|NC_007426
insertion_sequence_IS200/IS605	ISNph17|1|NC_007427
insertion_sequence_IS200/IS605	ISNph18|1|NC_007427
insertion_sequence_IS200/IS605	ISNph20|1|NC_007426
insertion_sequence_IS200/IS605	ISNph21|1|NC_007426
insertion_sequence_IS200/IS605	ISNph22|1|NC_007426
insertion_sequence_IS200/IS605	ISNph23|1|CR936257
insertion_sequence_IS200/IS605	ISNph24|1|CR936257
insertion_sequence_IS200/IS605	ISNph25|1|CR936257
insertion_sequence_IS200/IS605	ISNph26|1|CR936257
insertion_sequence_IS200/IS605	ISNph27|1|CR936257
insertion_sequence_IS200/IS605	ISNph28|1|CR936257
insertion_sequence_IS200/IS605	ISNph5|1|NC_007426
insertion_sequence_IS200/IS605	ISNph6|1|NC_007426
insertion_sequence_IS200/IS605	ISNph8|1|NC_007426
insertion_sequence_IS200/IS605	ISNsp2|1|NC_003272
insertion_sequence_IS200/IS605	ISNsp3|1|NC_003276
insertion_sequence_IS200/IS605	ISNti1|1|ARPH01000002
insertion_sequence_IS200/IS605	ISOih2|1|NC_004193
insertion_sequence_IS200/IS605	ISPa18|1|AJ877225
insertion_sequence_IS200/IS605	ISPa80|1|MF144194
insertion_sequence_IS200/IS605	ISPa81|1|MF144194
insertion_sequence_IS200/IS605	ISPa83|1|MF144194
insertion_sequence_IS200/IS605	ISPin5|1|NC_008709
insertion_sequence_IS200/IS605	ISPlu2|1|NC_005126
insertion_sequence_IS200/IS605	ISPlu5|1|NC_005126
insertion_sequence_IS200/IS605	ISPpr13|1|NC_006371
insertion_sequence_IS200/IS605	ISSen6|1|NC_006511
insertion_sequence_IS200/IS605	ISSep3|1|NC_004461
insertion_sequence_IS200/IS605	ISSham1|1|NC_008700
insertion_sequence_IS200/IS605	ISShes4|1|NC_008321
insertion_sequence_IS200/IS605	ISShes8|1|NC_008321
insertion_sequence_IS200/IS605	ISShwo2|1|NC_010506
insertion_sequence_IS200/IS605	ISSis2|1|NC_006425
insertion_sequence_IS200/IS605	ISSoc12|1|CP000240
insertion_sequence_IS200/IS605	ISSoc14|1|CP000240
insertion_sequence_IS200/IS605	ISSoc6|1|NC_007775
insertion_sequence_IS200/IS605	ISSoc8|1|NC_007776
insertion_sequence_IS200/IS605	ISSoc9|1|CP000240
insertion_sequence_IS200/IS605	ISSod23|1|AE014299
insertion_sequence_IS200/IS605	ISSs1|1|M93569
insertion_sequence_IS200/IS605	ISSsu4|1|NC_009443
insertion_sequence_IS200/IS605	ISStin10|1|CP017952
insertion_sequence_IS200/IS605	ISSto1|1|NC_003106
insertion_sequence_IS200/IS605	ISStrs1|1|FR873481.1
insertion_sequence_IS200/IS605	ISTel2|1|NC_004113
insertion_sequence_IS200/IS605	ISTel3|1|NC_004113
insertion_sequence_IS200/IS605	ISTfu1|1|NC_007333
insertion_sequence_IS200/IS605	ISTosp1|1|DQ257628
insertion_sequence_IS200/IS605	ISTsi3|1|NC_012883
insertion_sequence_IS200/IS605	ISW1|1|AB020533
insertion_sequence_IS6	IS1006|1|NC_004361
insertion_sequence_IS6	IS1007|1|AJ250860
insertion_sequence_IS6	IS1008|1|AJ251307
insertion_sequence_IS6	IS15|1|M12900
insertion_sequence_IS6	ISAcma1|1|NC_009932
insertion_sequence_IS6	ISAcr2|1|CP000689
insertion_sequence_IS6	ISBj7|1|BA000040
insertion_sequence_IS6	ISBmu21|1|AP009387
insertion_sequence_IS6	ISBth20|1|CP003766
insertion_sequence_IS6	ISBwe2|1|NC_010180
insertion_sequence_IS6	ISBwe3|1|NC_010180
insertion_sequence_IS6	ISCaa16|1|NC_010830
insertion_sequence_IS6	ISCbo1|1|NC_015425
insertion_sequence_IS6	ISCca2|1|CBQZ010000005
insertion_sequence_IS6	ISCef5|1|NC_004320
insertion_sequence_IS6	ISCgl2|1|NC_003450
insertion_sequence_IS6	ISCgl3|1|NC_003450
insertion_sequence_IS6	ISClte3|1|AE015927
insertion_sequence_IS6	ISCpe7|1|NC_008262
insertion_sequence_IS6	ISDge13|1|NC_009939
insertion_sequence_IS6	ISDge15|1|NC_008010
insertion_sequence_IS6	ISDsp3|1|NC_009455
insertion_sequence_IS6	ISEas1|1|CP011588
insertion_sequence_IS6	ISEc59|1|KX246266
insertion_sequence_IS6	ISEnfa1|1|AY884205
insertion_sequence_IS6	ISH15|1|NC_006396
insertion_sequence_IS6	ISH17|1|NC_006393
insertion_sequence_IS6	ISH29|1|NC_002608
insertion_sequence_IS6	ISHahy6|1|CP002304
insertion_sequence_IS6	ISHarch13|1|CP002988
insertion_sequence_IS6	ISHarch14|1|CP002988
insertion_sequence_IS6	ISHbo1|1|CP001692
insertion_sequence_IS6	ISHco2|1|FNDF01000001
insertion_sequence_IS6	ISHme1|1|CP001871
insertion_sequence_IS6	ISHmu2|1|CP001688
insertion_sequence_IS6	ISHmu9|1|CP001688
insertion_sequence_IS6	ISHne6|1|CP000158
insertion_sequence_IS6	ISHtu2|1|CP001861
insertion_sequence_IS6	ISLgar4|1|AMFE01000010.1
insertion_sequence_IS6	ISLmo3|1|CP022021.1
insertion_sequence_IS6	ISMja1|1|NC_000909
insertion_sequence_IS6	ISMno28|1|NC_011892
insertion_sequence_IS6	ISMno34|1|NC_011892
insertion_sequence_IS6	ISMno35|1|NC_011892
insertion_sequence_IS6	ISMno36|1|NC_011892
insertion_sequence_IS6	ISMno37|1|NC_011894
insertion_sequence_IS6	ISMno6|1|NC_011887
insertion_sequence_IS6	ISMpo1|1|NC_010727
insertion_sequence_IS6	ISNagr3|1|CP003377
insertion_sequence_IS6	ISNamo10|1|HF582854
insertion_sequence_IS6	ISNamo11|1|HF582854
insertion_sequence_IS6	ISNamo12|1|HF582854
insertion_sequence_IS6	ISNamo13|1|HF582854
insertion_sequence_IS6	ISNamo8|1|HF582854
insertion_sequence_IS6	ISNamo9|1|HF582854
insertion_sequence_IS6	ISNaoc9|1|CP003929
insertion_sequence_IS6	ISNma4|1|CP001932
insertion_sequence_IS6	ISNpe4|1|CP003372
insertion_sequence_IS6	ISNpe9|1|CP003372
insertion_sequence_IS6	ISNph1|1|NC_007426
insertion_sequence_IS6	ISOur1|1|AY177427
insertion_sequence_IS6	ISPfu5|1|NC_003413
insertion_sequence_IS6	ISPmar1|1|GU997095
insertion_sequence_IS6	ISPpa9|1|EU909903
insertion_sequence_IS6	ISPpr9|1|NC_005871
insertion_sequence_IS6	ISRH1|1|AF023675
insertion_sequence_IS6	ISRle39A|1|X99520
insertion_sequence_IS6	ISRle39B|1|X99520
insertion_sequence_IS6	ISRle39d|1|AJ005069
insertion_sequence_IS6	ISRle6|1|NC_008382
insertion_sequence_IS6	ISRle7|1|NC_008382
insertion_sequence_IS6	ISS1A|1|L35176
insertion_sequence_IS6	ISS1B|1|D63820
insertion_sequence_IS6	ISS1D|1|X62737
insertion_sequence_IS6	ISS1E|1|X60734
insertion_sequence_IS6	ISS1M|1|X59946
insertion_sequence_IS6	ISS1N|1|M37395
insertion_sequence_IS6	ISS1RS|1|X60594
insertion_sequence_IS6	ISS1S|1|M18294
insertion_sequence_IS6	ISS1W|1|M37396
insertion_sequence_IS6	ISS1X|1|M77708
insertion_sequence_IS6	ISS1Z|1|M85192
insertion_sequence_IS6	ISSau6|1|NC_002952
insertion_sequence_IS6	ISSba18|1|NC_009999
insertion_sequence_IS6	ISSis1|1|NC_006424
insertion_sequence_IS6	ISSod8|1|NC_004349
insertion_sequence_IS6	ISSpu17|1|NC_009438
insertion_sequence_IS6	ISSus3|1|NC_008536
insertion_sequence_IS6	ISTeha2|1|AP012046
insertion_sequence_IS6	ISTps1|1|CP000924
insertion_sequence_IS6	ISTsp1|1|NC_010320
insertion_sequence_IS6	ISVsa4|1|NC_011311
insertion_sequence_IS6	ISXne2|1|NC_014228
insertion_sequence_IS21	IS100|1|Z32853
insertion_sequence_IS21	IS232|1|M38370
insertion_sequence_IS21	IS408|1|AB182267
insertion_sequence_IS21	IS5376|1|X67861
insertion_sequence_IS21	IS640|1|HE616528
insertion_sequence_IS21	IS643|1|NC_002570
insertion_sequence_IS21	IS712|1|NC_009004
insertion_sequence_IS21	ISAZo16|1|NC_006513
insertion_sequence_IS21	ISAau2|1|NC_008712
insertion_sequence_IS21	ISAav1|1|AF086815
insertion_sequence_IS21	ISAisp7|1|CP003872
insertion_sequence_IS21	ISAlde1|1|CP002657
insertion_sequence_IS21	ISAlde2|1|CP002449
insertion_sequence_IS21	ISAlisp1|1|BBSJ01000011
insertion_sequence_IS21	ISAlsp1|1|AF109074
insertion_sequence_IS21	ISAnsp4|1|NC_011145
insertion_sequence_IS21	ISAnsp5|1|NC_011145
insertion_sequence_IS21	ISAs27|1|CP022426
insertion_sequence_IS21	ISAs28|1|CP022426
insertion_sequence_IS21	ISAs29|1|CP022426
insertion_sequence_IS21	ISAzo12|1|NC_006513
insertion_sequence_IS21	ISAzo17|1|NC_006513
insertion_sequence_IS21	ISAzo4|1|NC_006513
insertion_sequence_IS21	ISAzs30|1|NC_013856
insertion_sequence_IS21	ISBad1|1|NC_008618
insertion_sequence_IS21	ISBce16|1|DQ889676
insertion_sequence_IS21	ISBcen28|1|CH482377
insertion_sequence_IS21	ISBj11|1|BA000040
insertion_sequence_IS21	ISBli21|1|CP017150
insertion_sequence_IS21	ISBli7|1|CP017150
insertion_sequence_IS21	ISBlo2|1|NC_004307
insertion_sequence_IS21	ISBmu1|1|AB159773
insertion_sequence_IS21	ISBmu3|1|AB159775
insertion_sequence_IS21	ISBmu7|1|AP009387
insertion_sequence_IS21	ISCbe3|1|NC_012034
insertion_sequence_IS21	ISCbo2|1|NC_015425
insertion_sequence_IS21	ISChy4|1|NC_007503
insertion_sequence_IS21	ISCsa9|1|NC_009437
insertion_sequence_IS21	ISCsp3|1|BBXH01000014
insertion_sequence_IS21	ISCsp4|1|KC771559
insertion_sequence_IS21	ISCte8|1|CP001220
insertion_sequence_IS21	ISCth12|1|NC_009012
insertion_sequence_IS21	ISCth15|1|NC_009012
insertion_sequence_IS21	ISCth9|1|NC_009012
insertion_sequence_IS21	ISDev1|1|CP026747
insertion_sequence_IS21	ISEc10|1|NC_004431
insertion_sequence_IS21	ISEc57|1|KT282968
insertion_sequence_IS21	ISEfa15|1|MF580438
insertion_sequence_IS21	ISFK1|1|AP012206
insertion_sequence_IS21	ISFsp3|1|AY008259
insertion_sequence_IS21	ISGau7|1|AP009153
insertion_sequence_IS21	ISGme4|1|NC_007517
insertion_sequence_IS21	ISGsu6|1|AE017180
insertion_sequence_IS21	ISGur15|1|NC_009483
insertion_sequence_IS21	ISGur8|1|NC_009483
insertion_sequence_IS21	ISGur9|1|NC_009483
insertion_sequence_IS21	ISJsp3|1|CP000269
insertion_sequence_IS21	ISLmo7|1|CP006611.1
insertion_sequence_IS21	ISLpn12|1|NC_006368
insertion_sequence_IS21	ISLxx1|1|NC_006087
insertion_sequence_IS21	ISLxx3|1|NC_006087
insertion_sequence_IS21	ISMac3|1|NC_003552
insertion_sequence_IS21	ISMac9|1|NC_003552
insertion_sequence_IS21	ISMav1|1|AF125999
insertion_sequence_IS21	ISMlu14|1|CP001628
insertion_sequence_IS21	ISMsi1|1|NC_011666
insertion_sequence_IS21	ISMt2|1|BX842583
insertion_sequence_IS21	ISMt3|1|Z83858
insertion_sequence_IS21	ISMtsp8|1|NC_010511
insertion_sequence_IS21	ISMyo2|1|KP861986
insertion_sequence_IS21	ISPa36|1|AEVV01000002
insertion_sequence_IS21	ISPa63|1|LJNU01000008
insertion_sequence_IS21	ISPa64|1|JIEU01000003
insertion_sequence_IS21	ISPa65|1|LC075717
insertion_sequence_IS21	ISPa85|1|MF344570
insertion_sequence_IS21	ISPa87|1|MF344568
insertion_sequence_IS21	ISPepr5|1|NC_008607
insertion_sequence_IS21	ISPkr1|1|GU826200
insertion_sequence_IS21	ISPlge2|1|CP014777
insertion_sequence_IS21	ISPman1|1|CP005961
insertion_sequence_IS21	ISPpn1|1|CP015372
insertion_sequence_IS21	ISPpu23|1|KU130294
insertion_sequence_IS21	ISPpu27|1|CP005976
insertion_sequence_IS21	ISPpu7|1|AF292393
insertion_sequence_IS21	ISPre4|1|NC_004444
insertion_sequence_IS21	ISPst3|1|AB088753
insertion_sequence_IS21	ISPsy14|1|AE016853
insertion_sequence_IS21	ISPsy20|1|NC_005773
insertion_sequence_IS21	ISPsy40|1|CP012179
insertion_sequence_IS21	ISPsy41|1|CP012179
insertion_sequence_IS21	ISPsy4|1|AE016853
insertion_sequence_IS21	ISPve1|1|HQ384165
insertion_sequence_IS21	ISRel16|1|NC_007762
insertion_sequence_IS21	ISRel3|1|NC_007762
insertion_sequence_IS21	ISRel5|1|NC_004041
insertion_sequence_IS21	ISRm9|1|Y13432
insertion_sequence_IS21	ISRme4|1|NC_007973
insertion_sequence_IS21	ISRme9|1|NC_006525
insertion_sequence_IS21	ISRso19|1|Af450275
insertion_sequence_IS21	ISRso6|1|NC_003295
insertion_sequence_IS21	ISRsp2|1|AE000081
insertion_sequence_IS21	ISRsp3|1|AB069723
insertion_sequence_IS21	ISSau9|1|AM086211
insertion_sequence_IS21	ISSen3|1|AY509004
insertion_sequence_IS21	ISShfr5|1|NC_008345
insertion_sequence_IS21	ISSme2|1|NC_009621
insertion_sequence_IS21	ISSoEn3|1|AM921791
insertion_sequence_IS21	ISSso4|1|NC_007385
insertion_sequence_IS21	ISSsp4|1|AB270530
insertion_sequence_IS21	ISSsp5|1|AB270530
insertion_sequence_IS21	ISUnCu3|1|NC_008055
insertion_sequence_IS21	ISVapa2|1|LKTU01000151
insertion_sequence_IS21	ISVapa3|1|LKTW01000168
insertion_sequence_IS21	ISVapa4|1|CP001635
insertion_sequence_IS21	ISVasp1|1|FOUG01000048
insertion_sequence_IS21	ISVch3|1|EU272902
insertion_sequence_IS21	ISYen2A|1|AJ849657
insertion_sequence_IS21	ISYen2B|1|AJ849658
insertion_sequence_IS1595	IS1016|1|AF319529
insertion_sequence_IS1595	ISAal1|1|FMXE01000002
insertion_sequence_IS1595	ISAba36|1|KU667287
insertion_sequence_IS1595	ISAbc1|1|MNKO01000038
insertion_sequence_IS1595	ISAbe5|1|APPK01000036
insertion_sequence_IS1595	ISAcba1|1|MKSW01000042
insertion_sequence_IS1595	ISAcde1|1|ACQT01000538
insertion_sequence_IS1595	ISAcde2|1|ACQT01000001
insertion_sequence_IS1595	ISAchd1|1|KT290950
insertion_sequence_IS1595	ISAcif2|1|CP002985
insertion_sequence_IS1595	ISAcmu1|1|AP012035
insertion_sequence_IS1595	ISAcpa1|1|APOL01000014
insertion_sequence_IS1595	ISAcpr1|1|JQSG02000001
insertion_sequence_IS1595	ISAcpr2|1|CP017448
insertion_sequence_IS1595	ISAcra1|1|JQ326202.1
insertion_sequence_IS1595	ISAcsp6|1|LSZI01000012
insertion_sequence_IS1595	ISAcsp7|1|AXCD01000026
insertion_sequence_IS1595	ISAcsp8|1|AJXD01000017
insertion_sequence_IS1595	ISAcur1|1|APQC01000001
insertion_sequence_IS1595	ISAcve1|1|JRHX01000052
insertion_sequence_IS1595	ISAeca5|1|LIIX01000004
insertion_sequence_IS1595	ISAfa1|1|FNAC01000030
insertion_sequence_IS1595	ISAfe18|1|LVXZ01000081
insertion_sequence_IS1595	ISAhi1|1|FOPC01000018
insertion_sequence_IS1595	ISAhy1|1|CP000462
insertion_sequence_IS1595	ISAisp1|1|NC_008782
insertion_sequence_IS1595	ISAisp5|1|AGTS01000077
insertion_sequence_IS1595	ISAju1|1|APPS01000049
insertion_sequence_IS1595	ISAlba1|1|LOEV01000075
insertion_sequence_IS1595	ISAlba2|1|MEMC01000040
insertion_sequence_IS1595	ISAlba3|1|MEMJ01000011
insertion_sequence_IS1595	ISAlg1|1|MDJD01000028
insertion_sequence_IS1595	ISAlg2|1|MDJD01000054
insertion_sequence_IS1595	ISAmu1|1|NC_010655
insertion_sequence_IS1595	ISAs23|1|CP022426
insertion_sequence_IS1595	ISAte2|1|JXYQ01000043
insertion_sequence_IS1595	ISAth1|1|LWSB01000011
insertion_sequence_IS1595	ISAur1|1|AEVG01000111
insertion_sequence_IS1595	ISAwo1|1|LN554847
insertion_sequence_IS1595	ISAzbe1|1|FOKJ01000238
insertion_sequence_IS1595	ISAzbe2|1|FOFJ01000022
insertion_sequence_IS1595	ISAzca1|1|NC_009937
insertion_sequence_IS1595	ISAzo7|1|NC_006513
insertion_sequence_IS1595	ISBaba1|1|MEOB01000033
insertion_sequence_IS1595	ISBaba2|1|MENH01000158
insertion_sequence_IS1595	ISBaba3|1|CP012155
insertion_sequence_IS1595	ISBaba4|1|CP012155
insertion_sequence_IS1595	ISBaba5|1|MNXO01000026
insertion_sequence_IS1595	ISBasa1|1|CP002530
insertion_sequence_IS1595	ISBath1|1|JWIQ02000033
insertion_sequence_IS1595	ISBba1|1|JYOD01000183
insertion_sequence_IS1595	ISBbi1|1|DQ093580
insertion_sequence_IS1595	ISBce20|1|LJKE01000041.1
insertion_sequence_IS1595	ISBce21|1|AHDJ01000072
insertion_sequence_IS1595	ISBci1|1|LDPH01000004
insertion_sequence_IS1595	ISBdb1|1|MEPZ01000017
insertion_sequence_IS1595	ISBeb1|1|MEQR01000099
insertion_sequence_IS1595	ISBeb2|1|MEQN01000097
insertion_sequence_IS1595	ISBeb3|1|MNXU01000050
insertion_sequence_IS1595	ISBeb4|1|MERG01000223
insertion_sequence_IS1595	ISBeba1|1|CP003281
insertion_sequence_IS1595	ISBeba2|1|CP003281
insertion_sequence_IS1595	ISBeba3|1|CP003281
insertion_sequence_IS1595	ISBko1|1|LILC01000007
insertion_sequence_IS1595	ISBos1|1|CP014301
insertion_sequence_IS1595	ISBsm2|1|ACWF01000066
insertion_sequence_IS1595	ISBsp1|1|ABCF01000016
insertion_sequence_IS1595	ISBsp6|1|AP013294
insertion_sequence_IS1595	ISBsp8|1|LVVJ01000045
insertion_sequence_IS1595	ISBsp9|1|LWBK01000003
insertion_sequence_IS1595	ISBsu3|1|JXHM01000053
insertion_sequence_IS1595	ISBta1|1|AIMG01000010
insertion_sequence_IS1595	ISBth19|1|CP009650
insertion_sequence_IS1595	ISBuba1|1|CP015403
insertion_sequence_IS1595	ISBuba2|1|MKUQ01000044
insertion_sequence_IS1595	ISBuba3|1|MESL01000024
insertion_sequence_IS1595	ISBusp8|1|JH603159
insertion_sequence_IS1595	ISBvu2|1|NC_009614
insertion_sequence_IS1595	ISBwe1|1|NC_010180
insertion_sequence_IS1595	ISCac2|1|NC_003030
insertion_sequence_IS1595	ISCagr1|1|ACYG01000032
insertion_sequence_IS1595	ISCaha1|1|CP014227
insertion_sequence_IS1595	ISCaje5|1|ARWS01000006
insertion_sequence_IS1595	ISCaje6|1|AUUG01000021
insertion_sequence_IS1595	ISCal1|1|CP002453
insertion_sequence_IS1595	ISCamsp1|1|ACWJ01000010
insertion_sequence_IS1595	ISCap3|1|CP001715
insertion_sequence_IS1595	ISCasa1|1|ANHY01000020
insertion_sequence_IS1595	ISCausp2|1|NC_010338
insertion_sequence_IS1595	ISCausp3|1|AKKF01000150
insertion_sequence_IS1595	ISCausp4|1|AKKF01000138
insertion_sequence_IS1595	ISCco2|1|KJ610809
insertion_sequence_IS1595	ISCco3|1|AIMJ01000022
insertion_sequence_IS1595	ISCdo1|1|LDJX01000005
insertion_sequence_IS1595	ISCgr1|1|LMAI01000001
insertion_sequence_IS1595	ISChba1|1|JZRA01000003
insertion_sequence_IS1595	ISChpi1|1|JPRJ01000002
insertion_sequence_IS1595	ISCig1|1|CP015577
insertion_sequence_IS1595	ISClba2|1|MGOY01000046
insertion_sequence_IS1595	ISCldi1|1|CYZX01000002
insertion_sequence_IS1595	ISCldi2|1|CYZX01000015
insertion_sequence_IS1595	ISClph1|1|NC_010001
insertion_sequence_IS1595	ISClsp5|1|FMGV01000009
insertion_sequence_IS1595	ISClsp6|1|ACTE01000011
insertion_sequence_IS1595	ISCoba1|1|JUEA01000094
insertion_sequence_IS1595	ISCrsp1|1|LGIP01000002
insertion_sequence_IS1595	ISCuba1|1|LBYI01000057
insertion_sequence_IS1595	ISDae1|1|CP002431
insertion_sequence_IS1595	ISDeae1|1|FRFE01000020
insertion_sequence_IS1595	ISDeba2|1|LADS01000025
insertion_sequence_IS1595	ISDeor1|1|CP014230
insertion_sequence_IS1595	ISDeor2|1|CP014230
insertion_sequence_IS1595	ISDeul1|1|ATHV01000065
insertion_sequence_IS1595	ISDli1|1|FRDI01000012
insertion_sequence_IS1595	ISDor1|1|CP007451
insertion_sequence_IS1595	ISDsba2|1|MAXN01000185
insertion_sequence_IS1595	ISDsh3|1|NC_009952
insertion_sequence_IS1595	ISDsi1|1|FNJI01000012
insertion_sequence_IS1595	ISDuph1|1|LROM01000098
insertion_sequence_IS1595	ISEc69|1|LT598652
insertion_sequence_IS1595	ISEc70|1|CP015139
insertion_sequence_IS1595	ISEc75|1|MOKY01000076
insertion_sequence_IS1595	ISEcl8|1|FKED01000016
insertion_sequence_IS1595	ISEco1|1|LXSJ01000054
insertion_sequence_IS1595	ISEco2|1|LXSJ01000005
insertion_sequence_IS1595	ISEisp1|1|LXSR01000015
insertion_sequence_IS1595	ISEvi1|1|CP003346
insertion_sequence_IS1595	ISEvi2|1|CP003346
insertion_sequence_IS1595	ISFba4|1|MNYN01000019
insertion_sequence_IS1595	ISFiba1|1|AYJP01000006
insertion_sequence_IS1595	ISFlc1|1|FJ377709
insertion_sequence_IS1595	ISFlsp2|1|LVEP01000038
insertion_sequence_IS1595	ISFlsp3|1|JYGZ01000002
insertion_sequence_IS1595	ISFlsp4|1|LVEP01000038
insertion_sequence_IS1595	ISFoal1|1|LMAK01000008
insertion_sequence_IS1595	ISFps1|1|NC_009613
insertion_sequence_IS1595	ISFsu1|1|FOUT01000003
insertion_sequence_IS1595	ISFtu7|1|CP000439
insertion_sequence_IS1595	ISGaba1|1|MGYZ01000032
insertion_sequence_IS1595	ISGaba2|1|MGXR01000003
insertion_sequence_IS1595	ISGal2|1|LZRN01000109
insertion_sequence_IS1595	ISGalb1|1|MNXH01000080
insertion_sequence_IS1595	ISGan1|1|HQ644121
insertion_sequence_IS1595	ISGasp1|1|JPXY01000048
insertion_sequence_IS1595	ISGes1|1|CP010311
insertion_sequence_IS1595	ISGes2|1|CP010311
insertion_sequence_IS1595	ISGla1|1|BAEK01000042
insertion_sequence_IS1595	ISGli1|1|JH594606
insertion_sequence_IS1595	ISH4|1|AF016485
insertion_sequence_IS1595	ISHarch6|1|CP002988
insertion_sequence_IS1595	ISHarch7|1|CP002988
insertion_sequence_IS1595	ISHda1|1|FOBC01000021
insertion_sequence_IS1595	ISHir1|1|FNIA01000038
insertion_sequence_IS1595	ISHja1|1|AOLY01000027
insertion_sequence_IS1595	ISHja2|1|AOLY01000011
insertion_sequence_IS1595	ISHko5|1|AOJH01000006
insertion_sequence_IS1595	ISHlt1|1|JHUT02000001
insertion_sequence_IS1595	ISHma4|1|NC_006392
insertion_sequence_IS1595	ISHpa1|1|AF007429
insertion_sequence_IS1595	ISHpal1|1|AOIV01000036
insertion_sequence_IS1595	ISHps3|1|APBU01000059
insertion_sequence_IS1595	ISHps4|1|CP009237
insertion_sequence_IS1595	ISHsa2|1|AOME01000102
insertion_sequence_IS1595	ISHsi1|1|AOLR01000080
insertion_sequence_IS1595	ISHsp3|1|AXCA01000015
insertion_sequence_IS1595	ISHsp4|1|AXCA01000014
insertion_sequence_IS1595	ISHsr2|1|ALJD01000012
insertion_sequence_IS1595	ISHth4|1|AOMF01000186
insertion_sequence_IS1595	ISHti5|1|HF571520
insertion_sequence_IS1595	ISHvo5|1|CP001957
insertion_sequence_IS1595	ISHvo6|1|CP001955
insertion_sequence_IS1595	ISHwa30|1|FR746099
insertion_sequence_IS1595	ISHyma1|1|JMIU01000001
insertion_sequence_IS1595	ISIsa1|1|BBYR01000017
insertion_sequence_IS1595	ISIse1|1|AP014564
insertion_sequence_IS1595	ISJli1|1|JFYR01000003
insertion_sequence_IS1595	ISJma1|1|JH651380
insertion_sequence_IS1595	ISJsp4|1|LOCQ01000062
insertion_sequence_IS1595	ISKde1|1|AEWV01000028
insertion_sequence_IS1595	ISKki2|1|LN869922
insertion_sequence_IS1595	ISKor1|1|ACJW02000003
insertion_sequence_IS1595	ISKpn3|1|AJ971342
insertion_sequence_IS1595	ISLba1|1|MFPA01000033
insertion_sequence_IS1595	ISLca5|1|AFYK01000056
insertion_sequence_IS1595	ISLesa1|1|DF968183
insertion_sequence_IS1595	ISLgu1|1|CP011131
insertion_sequence_IS1595	ISLru2|1|DS180869
insertion_sequence_IS1595	ISLsp1|1|DS180871
insertion_sequence_IS1595	ISMeal1|1|FO082060
insertion_sequence_IS1595	ISMeba1|1|MFRJ01000090
insertion_sequence_IS1595	ISMemo1|1|AYLO01000051
insertion_sequence_IS1595	ISMesp1|1|NC_008254
insertion_sequence_IS1595	ISMetp1|1|LXWX01000105
insertion_sequence_IS1595	ISMfl2|1|NC_009338
insertion_sequence_IS1595	ISMgr1|1|NC_023065
insertion_sequence_IS1595	ISMha1|1|AY324982
insertion_sequence_IS1595	ISMha3|1|DS264616
insertion_sequence_IS1595	ISMha4|1|DS264611
insertion_sequence_IS1595	ISMko1|1|LUUJ01000014
insertion_sequence_IS1595	ISMko2|1|LUUL01000074
insertion_sequence_IS1595	ISMmet1|1|LUUH01000092
insertion_sequence_IS1595	ISMmet2|1|LUUH01000030
insertion_sequence_IS1595	ISMmo2|1|LWQU01000030
insertion_sequence_IS1595	ISMobv1|1|CP011374
insertion_sequence_IS1595	ISMod1|1|AGZL01000013
insertion_sequence_IS1595	ISMov1|1|CP011158
insertion_sequence_IS1595	ISMph1|1|FOPK01000001
insertion_sequence_IS1595	ISMpo2|1|NC_010725
insertion_sequence_IS1595	ISMrsp7|1|AXBW01000042
insertion_sequence_IS1595	ISMsa1|1|CP007152
insertion_sequence_IS1595	ISMspa1|1|FLOB01000007
insertion_sequence_IS1595	ISMtsp21|1|FPCB01000038
insertion_sequence_IS1595	ISMtsp22|1|LMRM01000009
insertion_sequence_IS1595	ISMva1|1|NC_008726
insertion_sequence_IS1595	ISMvi1|1|LN554852
insertion_sequence_IS1595	ISMyr1|1|CP010327
insertion_sequence_IS1595	ISNagr10|1|CP003377
insertion_sequence_IS1595	ISNagr6|1|CP003377
insertion_sequence_IS1595	ISNagr7|1|CP003377
insertion_sequence_IS1595	ISNasp1|1|MASN01000048
insertion_sequence_IS1595	ISNe7|1|NC_004757
insertion_sequence_IS1595	ISNesp1|1|LTSK01000089
insertion_sequence_IS1595	ISNha5|1|CP000319
insertion_sequence_IS1595	ISNia1|1|MEEM01000001
insertion_sequence_IS1595	ISNia2|1|MEEM01000039
insertion_sequence_IS1595	ISNiha1|1|FNOY01000105
insertion_sequence_IS1595	ISNimo1|1|FMWO01000027
insertion_sequence_IS1595	ISNje2|1|AOIA01000057
insertion_sequence_IS1595	ISNma3|1|CP001932
insertion_sequence_IS1595	ISNme2|1|AY289932
insertion_sequence_IS1595	ISNme3|1|EU164779
insertion_sequence_IS1595	ISNme4|1|NC_003112
insertion_sequence_IS1595	ISNol1|1|FODO01000009
insertion_sequence_IS1595	ISNov3|1|NKIS01000002
insertion_sequence_IS1595	ISNpa1|1|AOII01000061
insertion_sequence_IS1595	ISNpe21|1|CP003372
insertion_sequence_IS1595	ISNpe22|1|CP003372
insertion_sequence_IS1595	ISNpe23|1|CP003372
insertion_sequence_IS1595	ISNpe28|1|CP003373
insertion_sequence_IS1595	ISNpe6|1|CP003373
insertion_sequence_IS1595	ISNph2|1|NC_007426
insertion_sequence_IS1595	ISNsh1|1|AGAY01000090
insertion_sequence_IS1595	ISNtsp3|1|CP002876
insertion_sequence_IS1595	ISNtsp4|1|CP002876
insertion_sequence_IS1595	ISNtsp5|1|CP002552
insertion_sequence_IS1595	ISNtsp6|1|CP002553
insertion_sequence_IS1595	ISNur1|1|CP013341
insertion_sequence_IS1595	ISNwa1|1|AGAZ01000074
insertion_sequence_IS1595	ISNwa2|1|AGAZ01000040
insertion_sequence_IS1595	ISNwi1|1|NC_007406
insertion_sequence_IS1595	ISNwi2|1|NC_007406
insertion_sequence_IS1595	ISNwi3|1|NC_007406
insertion_sequence_IS1595	ISNwi4|1|NC_007406
insertion_sequence_IS1595	ISOan10|1|CP003740
insertion_sequence_IS1595	ISOar1|1|CP003742
insertion_sequence_IS1595	ISOdsp1|1|CP002544
insertion_sequence_IS1595	ISOpi1|1|CCAX010000002
insertion_sequence_IS1595	ISPa72|1|MPBP01000001
insertion_sequence_IS1595	ISPaen4|1|FNSW01000001
insertion_sequence_IS1595	ISPaen5|1|FNSW01000001
insertion_sequence_IS1595	ISPaen6|1|JFOM01000026
insertion_sequence_IS1595	ISPaen7|1|FNSW01000001
insertion_sequence_IS1595	ISPana1|1|FNDY01000003
insertion_sequence_IS1595	ISPba1|1|FNQW01000079
insertion_sequence_IS1595	ISPbo1|1|FOWX01000066
insertion_sequence_IS1595	ISPch1|1|AVBG01000003.1
insertion_sequence_IS1595	ISPdo1|1|CP016543
insertion_sequence_IS1595	ISPemu1|1|LT608328
insertion_sequence_IS1595	ISPge1|1|LLXT01000104
insertion_sequence_IS1595	ISPgo1|1|APLF01000004
insertion_sequence_IS1595	ISPho1|1|FNXA01000011
insertion_sequence_IS1595	ISPlba3|1|MHXS01000066
insertion_sequence_IS1595	ISPlba4|1|MHZC01000403
insertion_sequence_IS1595	ISPlba5|1|MHYZ01000168
insertion_sequence_IS1595	ISPma1|1|DQ371393
insertion_sequence_IS1595	ISPosp3|1|NC_007948
insertion_sequence_IS1595	ISPosp8|1|CCJP01000005
insertion_sequence_IS1595	ISPpi1|1|LNDJ01000072
insertion_sequence_IS1595	ISPpr6|1|CR378677
insertion_sequence_IS1595	ISPrmu1|1|GL945017
insertion_sequence_IS1595	ISPsh1|1|LT575468
insertion_sequence_IS1595	ISPssp3|1|CP012969
insertion_sequence_IS1595	ISPsta1|1|AWSQ01000008
insertion_sequence_IS1595	ISPto11|1|CP003879
insertion_sequence_IS1595	ISPvsp1|1|CAYW010000122
insertion_sequence_IS1595	ISPvsp2|1|ALJQ01000002
insertion_sequence_IS1595	ISPxa1|1|CCYE01000005
insertion_sequence_IS1595	ISPxsp1|1|CP003093
insertion_sequence_IS1595	ISRama1|1|CP010801
insertion_sequence_IS1595	ISRan1|1|CP002562
insertion_sequence_IS1595	ISRhru1|1|NC_007643
insertion_sequence_IS1595	ISRhtr1|1|FO082820
insertion_sequence_IS1595	ISRm32|1|NC_010865
insertion_sequence_IS1595	ISRop3|1|CAVJ010000042
insertion_sequence_IS1595	ISRpa1|1|NC_007778
insertion_sequence_IS1595	ISRpa4|1|NC_007925
insertion_sequence_IS1595	ISRps1|1|AWXR01000010
insertion_sequence_IS1595	ISRso22|1|CAGT01000047
insertion_sequence_IS1595	ISRsp21|1|FNAP01000012
insertion_sequence_IS1595	ISRsy1|1|FR854092
insertion_sequence_IS1595	ISSat1|1|CP014519
insertion_sequence_IS1595	ISSfr4|1|AUTC01000182
insertion_sequence_IS1595	ISShsp4|1|CP018221
insertion_sequence_IS1595	ISSod11|1|NC_004347
insertion_sequence_IS1595	ISSpgl1|1|LGUF01000007
insertion_sequence_IS1595	ISSpps1|1|CP014616
insertion_sequence_IS1595	ISSptr1|1|ATUS01000006
insertion_sequence_IS1595	ISSwe1|1|FOZZ01000002
insertion_sequence_IS1595	ISTaba1|1|MHQZ01000002
insertion_sequence_IS1595	ISTdr2|1|AFWT01000016
insertion_sequence_IS1595	ISTesp4|1|LMIW01000008
insertion_sequence_IS1595	ISTfo1|1|FMMN01000067
insertion_sequence_IS1595	ISTha4|1|JTDM01000021
insertion_sequence_IS1595	ISThde1|1|LDUG01000025
insertion_sequence_IS1595	ISThio2|1|JH603170
insertion_sequence_IS1595	ISThli1|1|FNBW01000006
insertion_sequence_IS1595	ISThsp23|1|JPOE01000005
insertion_sequence_IS1595	ISThy1|1|FQUK01000058
insertion_sequence_IS1595	ISTico1|1|FWZX01000001
insertion_sequence_IS1595	ISTisp1|1|CVPF01000279
insertion_sequence_IS1595	ISTni3|1|CP003989
insertion_sequence_IS1595	ISTusp1|1|AEXQ01000045
insertion_sequence_IS1595	ISUnCu23|1|AMFJ01009550
insertion_sequence_IS1595	ISUnb2|1|CP013118
insertion_sequence_IS1595	ISUnb3|1|METG01000176
insertion_sequence_IS1595	ISUnb4|1|LPNI01000100
insertion_sequence_IS1595	ISVapa1|1|CP001636
insertion_sequence_IS1595	ISVasp2|1|MKWO01000008
insertion_sequence_IS1595	ISVasp3|1|LT607803
insertion_sequence_IS1595	ISVasp4|1|LT607803
insertion_sequence_IS1595	ISVasp5|1|LT607803
insertion_sequence_IS1595	ISVfl1|1|ASXS01000017
insertion_sequence_IS1595	ISXca4|1|NC_003902
insertion_sequence_IS1595	ISXo16|1|AE013598
insertion_sequence_IS1595	ISXo2|1|AF225215
insertion_sequence_IS1595	ISXo5|1|AE013598
insertion_sequence_IS1595	ISXtr1|1|CXOJ01000065
insertion_sequence_IS5	IS1021|1|AF183890
insertion_sequence_IS5	IS102|1|J01728
insertion_sequence_IS5	IS1051|1|X70380
insertion_sequence_IS5	IS1106|1|Z11857
insertion_sequence_IS5	IS1114|1|AF232058
insertion_sequence_IS5	IS1126|1|X77924
insertion_sequence_IS5	IS112|1|X56644
insertion_sequence_IS5	IS17|1|U95013
insertion_sequence_IS5	IS298|1|AF117124
insertion_sequence_IS5	IS427|1|M55562
insertion_sequence_IS5	IS493|1|M28508
insertion_sequence_IS5	IS52|1|M14366
insertion_sequence_IS5	IS5Sa|1|U38799
insertion_sequence_IS5	IS5|1|J01735
insertion_sequence_IS5	IS702|1|X60384
insertion_sequence_IS5	IS711|1|M94960
insertion_sequence_IS5	IS869|1|X53945
insertion_sequence_IS5	IS881|1|NC_005241
insertion_sequence_IS5	ISA1218|1|NC_000917
insertion_sequence_IS5	ISAac2|1|AB009310
insertion_sequence_IS5	ISAau3|1|NC_008712
insertion_sequence_IS5	ISAav2|1|AF086815
insertion_sequence_IS5	ISAav3|1|AF086815
insertion_sequence_IS5	ISAba10|1|GQ379223
insertion_sequence_IS5	ISAba13|1|NC_011586
insertion_sequence_IS5	ISAba15|1|JN187417
insertion_sequence_IS5	ISAba27|1|CP009534
insertion_sequence_IS5	ISAba31|1|LN611376
insertion_sequence_IS5	ISAba37|1|KU744946
insertion_sequence_IS5	ISAbe13|1|LKDJ01000012
insertion_sequence_IS5	ISAcma5|1|NC_009925
insertion_sequence_IS5	ISAcma6|1|NC_009925
insertion_sequence_IS5	ISAcma9|1|NC_009925
insertion_sequence_IS5	ISAcp1|1|NC_012483
insertion_sequence_IS5	ISAcp3|1|CP001472
insertion_sequence_IS5	ISAeme7|1|CP007567
insertion_sequence_IS5	ISAha3|1|LN611576
insertion_sequence_IS5	ISAmi1|1|NC_013093
insertion_sequence_IS5	ISAmi2|1|NC_013093
insertion_sequence_IS5	ISAra1|1|NC_011983
insertion_sequence_IS5	ISArch21|1|CR937010
insertion_sequence_IS5	ISArch22|1|LNGF01000018
insertion_sequence_IS5	ISArch25|1|LHYB01000062
insertion_sequence_IS5	ISAs13|1|CP022426
insertion_sequence_IS5	ISAs15|1|CP022426
insertion_sequence_IS5	ISAs34|1|CP000644
insertion_sequence_IS5	ISAte1|1|JXYQ01000035
insertion_sequence_IS5	ISAtu2|1|NC_003305
insertion_sequence_IS5	ISAva8|1|NC_007413
insertion_sequence_IS5	ISAzo11|1|NC_006513
insertion_sequence_IS5	ISAzo23|1|NC_006513
insertion_sequence_IS5	ISAzo24|1|NC_006513
insertion_sequence_IS5	ISAzo31|1|NC_006513
insertion_sequence_IS5	ISAzo36|1|NC_006824
insertion_sequence_IS5	ISAzo37|1|NC_006824
insertion_sequence_IS5	ISAzo38|1|NC_006824
insertion_sequence_IS5	ISAzo39|1|NC_006823
insertion_sequence_IS5	ISAzo41|1|NC_006823
insertion_sequence_IS5	ISAzs10|1|NC_013854
insertion_sequence_IS5	ISAzs16|1|NC_013854
insertion_sequence_IS5	ISAzs28|1|NC_013855
insertion_sequence_IS5	ISAzs9|1|NC_013854
insertion_sequence_IS5	ISBf6|1|AM042593
insertion_sequence_IS5	ISBhu1|1|FCNW02000059
insertion_sequence_IS5	ISBian1|1|NC_017867
insertion_sequence_IS5	ISBj2_B|1|NC_004463
insertion_sequence_IS5	ISBj2|1|BA000040
insertion_sequence_IS5	ISBj5_B|1|NC_004463
insertion_sequence_IS5	ISBli8|1|CP017150
insertion_sequence_IS5	ISBmu20|1|NC_010801
insertion_sequence_IS5	ISBmu23|1|NC_010805
insertion_sequence_IS5	ISBmu2|1|AB159774
insertion_sequence_IS5	ISBph2|1|NC_010625
insertion_sequence_IS5	ISBph3|1|NC_010623
insertion_sequence_IS5	ISBrsp7|1|NC_009485
insertion_sequence_IS5	ISBth21|1|CP015351
insertion_sequence_IS5	ISBuce2|1|AF169302
insertion_sequence_IS5	ISBugl2|1|NC_012724
insertion_sequence_IS5	ISBuph1|1|NC_010676
insertion_sequence_IS5	ISBusp2|1|AB035483
insertion_sequence_IS5	ISButh7|1|NC_007650
insertion_sequence_IS5	ISBvi2|1|FMVZ01000022
insertion_sequence_IS5	ISBvi5|1|NC_009254
insertion_sequence_IS5	ISBvi6|1|NC_009254
insertion_sequence_IS5	ISBvi8|1|LOWS01000086
insertion_sequence_IS5	ISBxe5|1|NC_007951
insertion_sequence_IS5	ISC1058|1|AJ270982
insertion_sequence_IS5	ISCaa2|1|NC_010830
insertion_sequence_IS5	ISCaa3|1|NC_010830
insertion_sequence_IS5	ISCaa6|1|NC_010830
insertion_sequence_IS5	ISCaa8|1|NC_010830
insertion_sequence_IS5	ISCaa9|1|NC_010830
insertion_sequence_IS5	ISCaac1|1|NC_013131
insertion_sequence_IS5	ISCap2|1|NC_013194
insertion_sequence_IS5	ISCc1|1|NC_002696
insertion_sequence_IS5	ISCca5|1|HG422566
insertion_sequence_IS5	ISCgl5|1|NC_009342
insertion_sequence_IS5	ISCji1|1|KJ575543
insertion_sequence_IS5	ISCph12|1|NC_010831
insertion_sequence_IS5	ISCph13|1|NC_010831
insertion_sequence_IS5	ISCpi1|1|JTGE01000125
insertion_sequence_IS5	ISCysp15|1|NC_011726
insertion_sequence_IS5	ISCysp19|1|NC_011729
insertion_sequence_IS5	ISDal2|1|NC_011768
insertion_sequence_IS5	ISDde1|1|NC_007519
insertion_sequence_IS5	ISDeth1|1|CP002543
insertion_sequence_IS5	ISDge16|1|NC_008010
insertion_sequence_IS5	ISDge6|1|NC_008025
insertion_sequence_IS5	ISDge7|1|NC_008025
insertion_sequence_IS5	ISDha14|1|NC_011830
insertion_sequence_IS5	ISDisp1|1|NC_011992
insertion_sequence_IS5	ISDith1|1|NC_011297
insertion_sequence_IS5	ISDra5|1|AE000513
insertion_sequence_IS5	ISDsh4|1|NC_009952
insertion_sequence_IS5	ISEc61|1|CP007558
insertion_sequence_IS5	ISEcl3|1|AY780889
insertion_sequence_IS5	ISEcl5|1|KT290952
insertion_sequence_IS5	ISEcl7|1|JZKY01000039
insertion_sequence_IS5	ISEcret7|1|KP890201
insertion_sequence_IS5	ISEhe2|1|AF327444
insertion_sequence_IS5	ISFac2|1|AABC04000014
insertion_sequence_IS5	ISFal3A|1|NC_008278
insertion_sequence_IS5	ISFal3B|1|NC_008278
insertion_sequence_IS5	ISFesp1|1|ATDU01000028
insertion_sequence_IS5	ISFsp2|1|NC_009921
insertion_sequence_IS5	ISFtu2|1|NC_006570
insertion_sequence_IS5	ISFw10|1|AWHF01000039
insertion_sequence_IS5	ISGNB1-1|1|EF628291
insertion_sequence_IS5	ISGeob1|1|NC_013757
insertion_sequence_IS5	ISGeob2|1|NC_013757
insertion_sequence_IS5	ISGeob3|1|NC_013757
insertion_sequence_IS5	ISGeob4|1|NC_013757
insertion_sequence_IS5	ISGeob5|1|NC_013757
insertion_sequence_IS5	ISGeob6|1|NC_013757
insertion_sequence_IS5	ISGeob7|1|NC_013757
insertion_sequence_IS5	ISGka1|1|NC_006510
insertion_sequence_IS5	ISGlo4|1|NC_010815
insertion_sequence_IS5	ISGlo5|1|NC_010814
insertion_sequence_IS5	ISGme1|1|NC_007517
insertion_sequence_IS5	ISGsu2|1|AE017180
insertion_sequence_IS5	ISGsu3|1|AE017180
insertion_sequence_IS5	ISH11|1|X54752
insertion_sequence_IS5	ISH19|1|NC_006393
insertion_sequence_IS5	ISH1A|1|AM774415
insertion_sequence_IS5	ISH1|1|J01725
insertion_sequence_IS5	ISH9|1|AF016485
insertion_sequence_IS5	ISHcl1|1|FNPB01000020
insertion_sequence_IS5	ISHde2|1|CP001277
insertion_sequence_IS5	ISHha2|1|NC_008789
insertion_sequence_IS5	ISHla2|1|NC_012030
insertion_sequence_IS5	ISHla3|1|NC_012028
insertion_sequence_IS5	ISHla4|1|NC_012028
insertion_sequence_IS5	ISHla6|1|NC_012028
insertion_sequence_IS5	ISHla7|1|CP001366
insertion_sequence_IS5	ISHma10|1|NC_006392
insertion_sequence_IS5	ISHma11|1|NC_006393
insertion_sequence_IS5	ISHma13|1|NC_006397
insertion_sequence_IS5	ISHma6|1|NC_006397
insertion_sequence_IS5	ISHma8|1|NC_006396
insertion_sequence_IS5	ISHma9|1|NC_006396
insertion_sequence_IS5	ISHmu1|1|CP001688
insertion_sequence_IS5	ISHsp1|1|JX569339
insertion_sequence_IS5	ISHti7|1|HF571521
insertion_sequence_IS5	ISHti8|1|HF571520
insertion_sequence_IS5	ISHtu1|1|NC_013745
insertion_sequence_IS5	ISHut1|1|NC_013158
insertion_sequence_IS5	ISHvo1|1|NC_013966
insertion_sequence_IS5	ISHvo2|1|NC_013966
insertion_sequence_IS5	ISHvo3|1|CP001955
insertion_sequence_IS5	ISHvo4|1|CP001957
insertion_sequence_IS5	ISHvo7|1|CP001956
insertion_sequence_IS5	ISHwa14|1|FR746099
insertion_sequence_IS5	ISHwa1|1|AM180088
insertion_sequence_IS5	ISHwa20|1|FR746099
insertion_sequence_IS5	ISHwa3|1|FR746099
insertion_sequence_IS5	ISHxa2|1|NC_015658
insertion_sequence_IS5	ISJca1|1|BAFH01000004
insertion_sequence_IS5	ISJp4|1|U16782
insertion_sequence_IS5	ISJsp2|1|AB095952
insertion_sequence_IS5	ISKpn12|1|EU780013
insertion_sequence_IS5	ISKpn26|1|NC_016845
insertion_sequence_IS5	ISL2|1|X77332
insertion_sequence_IS5	ISLca2|1|NC_010999
insertion_sequence_IS5	ISLca3|1|NC_008526
insertion_sequence_IS5	ISLil2|1|JH597773
insertion_sequence_IS5	ISLil3|1|JH597773
insertion_sequence_IS5	ISLpl3|1|NC_004567
insertion_sequence_IS5	ISLpn10|1|CR628336
insertion_sequence_IS5	ISLrh2|1|FJ428614
insertion_sequence_IS5	ISLrh3|1|NC_013198
insertion_sequence_IS5	ISLru1|1|DS180869
insertion_sequence_IS5	ISLxx6|1|NC_006087
insertion_sequence_IS5	ISMac11|1|NC_003552
insertion_sequence_IS5	ISMac15|1|NC_003552
insertion_sequence_IS5	ISMac22|1|NC_003552
insertion_sequence_IS5	ISMae4|1|AJ577140
insertion_sequence_IS5	ISMae6|1|NC_010296
insertion_sequence_IS5	ISMaq6|1|NC_008740
insertion_sequence_IS5	ISMasp6|1|NC_008576
insertion_sequence_IS5	ISMba15|1|NC_007355
[truncated: 1,870 more rows]

## Sheet: ARG groups
group name	members
vanXmurFvanKWI_2_AP008230	vanXmurFvanKWI_2_AP008230
vanXmurFvanKWI_1_NZAGAF01000127	vanXmurFvanKWI_1_NZAGAF01000127
vanXmurFvanWI_1_CP001336	vanXmurFvanWI_1_CP001336
oqxB_1_EU370913	oqxB_1_EU370913
VanHOX_1_KF478993	VanHOX_1_KF478993
dldHA2X_1_AL939117	dldHA2X_1_AL939117
VanHFX_1_AF155139	VanHFX_1_AF155139
VanHFX_1_AF155139	VanHAX_PA_1_DQ018711
VanHMX_1_FJ349556	VanHAX_2_M97297
VanHMX_1_FJ349556	VanX_bc_1_Y15708
VanHMX_1_FJ349556	VanA_bc_1_Y15704
VanHMX_1_FJ349556	VanHAX_1_FJ866609
VanHMX_1_FJ349556	VanHMX_1_FJ349556
VanHMX_1_FJ349556	VanHAX_PT_1_DQ018710
VanHMX_1_FJ349556	VanHAX_PT_2_AY926880
VanHDX_6_DQ172830	VanHDX_6_DQ172830
VanHDX_7_AB242319	VanHDX_2_EU999036
VanHDX_7_AB242319	VanHDX_3_AF175293
VanHDX_7_AB242319	VanHDX_7_AB242319
VanHDX_7_AB242319	VanHDX_5_AY489045
VanHDX_7_AB242319	VanHDX_1_AF130997
VanHDX_7_AB242319	VanHDX_4_AY082011
VanHBX_1_AF192329	VanHBX_1_AF192329
VanHBX_1_AF192329	VanHBX_2_U35369
mecD_1_KY013611	mecD_1_KY013611
mecB_1_NC_011996	mecB_1_NC_011996
mecA_1_NC_002745	mecA1_2_AY820253
mecA_1_NC_002745	mecA_9_AB505630
mecA_1_NC_002745	mecA_2_NC_002951
mecA_1_NC_002745	mecA2_1_AM048811
mecA_1_NC_002745	mecA_5_AB546267
mecA_1_NC_002745	mecA_3_Y13095
mecA_1_NC_002745	mecA_1_NC_002745
mecA_1_NC_002745	mecA_4_AB546266
mecA_1_NC_002745	mecA1_1_AB547235
mecA_1_NC_002745	mecA_7_HE861945
mecA_1_NC_002745	mecA_8_NC_007168
mecA_1_NC_002745	mecA_6_BX571856
mecA_1_NC_002745	mecA2_2_AB546780
mecA1_3_Y13094	mecA1_5_AB547234
mecA1_3_Y13094	mecA1_4_AB547236
mecA1_3_Y13094	mecA1_3_Y13094
mecC2_1_KF955540	mecC_2_FR823292
mecC2_1_KF955540	mecC2_1_KF955540
mecC2_1_KF955540	mecC_1_FR821779
mecC2_1_KF955540	mecC_3_KR732654
mecC2_1_KF955540	mecC_4_HG515014
otr(A)_1_X53401	otr(A)_1_X53401
optrA_1_KP399637	optrA_13_KX620939
optrA_1_KP399637	optrA_20_ALMZ01000078
optrA_1_KP399637	optrA_2_KT862781
optrA_1_KP399637	optrA_6_KT862784
optrA_1_KP399637	optrA_12_KX620936
optrA_1_KP399637	optrA_16_AMBD01000029
optrA_1_KP399637	optrA_10_KT601170
optrA_1_KP399637	optrA_18_ALMH01000001
optrA_1_KP399637	optrA_7_KT862775
optrA_1_KP399637	optrA_19_ALMN01000021
optrA_1_KP399637	optrA_3_KT862780
optrA_1_KP399637	optrA_8_KT862782
optrA_1_KP399637	optrA_14_KX620941
optrA_1_KP399637	optrA_11_KX620934
optrA_1_KP399637	optrA_5_KT862783
optrA_1_KP399637	optrA_4_KT862777
optrA_1_KP399637	optrA_1_KP399637
optrA_1_KP399637	optrA_9_KT892063
optrA_1_KP399637	optrA_17_ALZI01000051
optrA_1_KP399637	optrA_15_KX620942
tet(Q)_3_U73497	tet(Q)_4_Z21523
tet(Q)_3_U73497	tet(Q)_2_X58717
tet(Q)_3_U73497	tet(Q)_1_L33696
tet(Q)_3_U73497	tet(Q)_3_U73497
tetB(P)_1_NC_010937	tetB(P)_1_NC_010937
tet(T)_1_L42544	tet(T)_1_L42544
tet(T)_1_L42544	tet(T)_2_AY660530
tet(S)_3_X92946	tet(S)_3_X92946
tet(S)_3_X92946	tet(S/M)_2_AY534326
tet(S)_3_X92946	tet(S)_1_DQ377340
tet(S)_3_X92946	tet(S)_2_L09756
tet(S/M)_1_HM367711	tet(M)_7_FN433596
tet(S/M)_1_HM367711	tet(M)_11_JN846696
tet(S/M)_1_HM367711	tet(M)_1_X92947
tet(S/M)_1_HM367711	tet(M)_13_AM990992
tet(S/M)_1_HM367711	tet(M)_4_X75073
tet(S/M)_1_HM367711	tet(M)_2_X90939
tet(S/M)_1_HM367711	tet(M)_6_M21136
tet(S/M)_1_HM367711	tet(S/M)_1_HM367711
tet(S/M)_1_HM367711	tet(M)_10_EU182585
tet(S/M)_1_HM367711	tet(M)_8_X04388
tet(S/M)_1_HM367711	tet(M)_9_X56353
tet(S/M)_1_HM367711	tet(M)_3_U08812
tet(S/M)_1_HM367711	tet(M)_5_U58985
tet(S/M)_1_HM367711	tet(M)_12_FR671418
tet(44)_1_NZ_ABDU01000081	tet(44)_2_FN594949
tet(44)_1_NZ_ABDU01000081	tet(44)_1_NZ_ABDU01000081
tet(36)_1_AJ514254	tet(36)_1_AJ514254
tet_1_M74049	tet_1_M74049
tet(O/32/O)_4_AIOQ01000025	tet(O/W/32/O)_2_FM164392
tet(O/32/O)_4_AIOQ01000025	tet(O)_3_Y07780
tet(O/32/O)_4_AIOQ01000025	tet(W/32/O)_1_AM710601
tet(O/32/O)_4_AIOQ01000025	tet(O/W/32/O/W/O)_2_DQ679926
tet(O/32/O)_4_AIOQ01000025	tet(O/32/O)_5_FP929050
tet(O/32/O)_4_AIOQ01000025	tet(W/32/O)_3_AM710603
tet(O/32/O)_4_AIOQ01000025	tet(O/32/O)_2_AJ295238
tet(O/32/O)_4_AIOQ01000025	tet(O/32/O)_1_JQ740052
tet(O/32/O)_4_AIOQ01000025	tet(O)_2_M20925
tet(O/32/O)_4_AIOQ01000025	tet(W/32/O)_2_AM710602
tet(O/32/O)_4_AIOQ01000025	tet(O/32/O)_4_AIOQ01000025
tet(O/32/O)_4_AIOQ01000025	tet(O/W/32/O/W/O)_1_DQ525023
tet(O/32/O)_4_AIOQ01000025	tet(O)_1_M18896
tet(O/32/O)_4_AIOQ01000025	tet(O/32/O)_3_NZ_AUJS01000017
tet(O/32/O)_4_AIOQ01000025	tet(W/32/O)_4_AM710605
tet(O/32/O)_4_AIOQ01000025	tet(O/W/32/O)_1_EF065523
tet(O/32/O)_4_AIOQ01000025	tet(O/W/32/O)_5_JQ740053
tet(32)_1_EU722333	tet(32)_2_EF626943
tet(32)_1_EU722333	tet(32)_1_EU722333
tet(W)_1_DQ060146	tet(O/W)_3_AM889120
tet(W)_1_DQ060146	tet(O/W)_5_AM889122
tet(W)_1_DQ060146	tet(O/W)-2_1_AY485122
tet(W)_1_DQ060146	tet(W)_3_AJ427421
tet(W)_1_DQ060146	tet(W)_5_AJ427422
tet(W)_1_DQ060146	tet(W)_4_FN396364
tet(W)_1_DQ060146	tet(O/W)_2_AM889119
tet(W)_1_DQ060146	tet(O/W)_1_AM889118
tet(W)_1_DQ060146	tet(O/W/O)-1_1_AY196921
tet(W)_1_DQ060146	tet(O/W/O)-3_1_EF065524
tet(W)_1_DQ060146	tet(O/W)-1_1_AY485126
tet(W)_1_DQ060146	tet(O/W/O)-2_1_AY196920
tet(W)_1_DQ060146	tet(O/W)_4_AM889121
tet(W)_1_DQ060146	tet(W)_2_AY049983
tet(W)_1_DQ060146	tet(W)_1_DQ060146
VanGXY_1_AY271782	VanGXY_1_AY271782
VanGXY_1_AY271782	VanG2XY_1_FJ872410
penA_1_AF515059	penA_1_AF515059
tetA(60)_1_KX000272	tetA(60)_1_KX000272
tetB(60)_1_KX000273	tetB(60)_1_KX000273
tetB(46)_1_HQ652506	tetB(46)_1_HQ652506
tetA(46)_1_HQ652506	tetA(46)_1_HQ652506
ole(B)_1_L36601	ole(B)_1_L36601
mcr-8_1_MG736312	mcr-8_1_MG736312
otr(B)_1_AF079900	otr(B)_1_AF079900
vga(B)_1_U82085	vga(B)_1_U82085
car(A)_1_M80346	car(A)_1_M80346
srm(B)_1_X63451	srm(B)_1_X63451
tlr(C)_1_M57437	tlr(C)_1_M57437
mcr-5.1_1_KY807921	mcr-5.2_1_MG384740
mcr-5.1_1_KY807921	mcr-5.1_1_KY807921
mcr-1.11_1_KY853650	mcr-1.11_1_KY853650
mcr-1.11_1_KY853650	mcr-1.6_1_KY352406
mcr-1.11_1_KY853650	mcr-1.1_1_KP347127
mcr-1.11_1_KY853650	mcr-1.13_1_MG384739
mcr-1.11_1_KY853650	mcr-1.7_1_KY488488
mcr-1.11_1_KY853650	mcr-1.10_1_MF176238
mcr-1.11_1_KY853650	mcr-1.4_1_KY041856
mcr-1.11_1_KY853650	mcr-1.9_1_KY964067
mcr-1.11_1_KY853650	mcr-1.5_1_KY283125
mcr-1.11_1_KY853650	mcr-1.14_1_LS398440
mcr-1.11_1_KY853650	mcr-1.12_1_LC337668
mcr-1.11_1_KY853650	mcr-1.8_1_KY683842
mcr-1.11_1_KY853650	mcr-1.2_1_KX236309
mcr-1.11_1_KY853650	mcr-1.3_1_KU934208
poxtA_1_MF095097	poxtA_1_MF095097
mcr-3.1_1_KY924928	mcr-3.15_1_MH332765
mcr-3.1_1_KY924928	mcr-3.6_1_MF598076
mcr-3.1_1_KY924928	mcr-3.20_1_NG055493
mcr-3.1_1_KY924928	mcr-3.14_1_MH332764
mcr-3.1_1_KY924928	mcr-3.1_1_KY924928
mcr-3.1_1_KY924928	mcr-3.10_1_MG214531
mcr-3.1_1_KY924928	mcr-3.8_1_MF598078
mcr-3.1_1_KY924928	mcr-3.21_1_NG060582
mcr-3.1_1_KY924928	mcr-3.17_1_MH332767
mcr-3.1_1_KY924928	mcr-3.2_1_NMWW01000143
mcr-3.1_1_KY924928	mcr-3.24_1_NG060580
mcr-3.1_1_KY924928	mcr-3.16_1_MH332766
mcr-3.1_1_KY924928	mcr-3.12_1_MG564491
mcr-3.1_1_KY924928	mcr-3.9_1_MF598080
mcr-3.1_1_KY924928	mcr-3.19_1_NG055497
mcr-3.1_1_KY924928	mcr-3.11_1_MG489958
mcr-3.1_1_KY924928	mcr-3.25_1_NG060585
mcr-3.1_1_KY924928	mcr-3.4_1_FLXA01000011
mcr-3.1_1_KY924928	mcr-3.23_1_NG060583
mcr-3.1_1_KY924928	mcr-3.7_1_MF598077
mcr-3.1_1_KY924928	mcr-3.5_1_MF489760
mcr-3.1_1_KY924928	mcr-3.13_1_MH332763
mcr-3.1_1_KY924928	mcr-3.22_1_NG060581
mcr-3.1_1_KY924928	mcr-3.18_1_MH332768
mcr-3.1_1_KY924928	mcr-3.3_1_MF495680
mcr-4.1_1_MF543359	mcr-4.2_1_MG822663
mcr-4.1_1_MF543359	mcr-4.5_1_MG822664
mcr-4.1_1_MF543359	mcr-4.6_1_MH423812
mcr-4.1_1_MF543359	mcr-4.4_1_MG822665
mcr-4.1_1_MF543359	mcr-4.1_1_MF543359
mcr-4.1_1_MF543359	mcr-4.3_1_MG026621
sal(A)_1_KC693025	sal(A)_1_KC693025
VanLXY_1_EU250284	VanLXY_1_EU250284
VanC3XY_1_AY033764	VanC2_1_L29638
VanC3XY_1_AY033764	VanC2XY_1_EU151754
VanC3XY_1_AY033764	VanC2XY_4_EU151758
VanC3XY_1_AY033764	VanC3XY_1_AY033764
VanC3XY_1_AY033764	VanC2XY_5_EU151760
VanC3XY_1_AY033764	VanC4XY_3_EU151756
VanC3XY_1_AY033764	VanXY_C2_1_AY033089
VanC3XY_1_AY033764	VanC3XY_2_EU151759
VanC3XY_1_AY033764	VanC2XY_2_EU151755
VanC3XY_1_AY033764	VanC2XY_3_EU151757
VanC3XY_1_AY033764	VanC4XY_1_EU151752
VanC3XY_1_AY033764	VanC4XY_2_EU151753
mcr-7.1_1_MG267386	mcr-7.1_1_MG267386
mcr-9_1_NZ_NAAN01000063.1	mcr-9_1_NZ_NAAN01000063.1
mcr-2.1_1_LT598652	mcr-2.2_1_MF176239
mcr-2.1_1_LT598652	mcr-6.1_1_MF176240
mcr-2.1_1_LT598652	mcr-2.1_1_LT598652
VanEXY_1_FJ872411	VanE_1_AF136925
VanEXY_1_FJ872411	VanEXY_1_FJ872411
VanNXY_1_JF802084	VanNXY_1_JF802084
VanC1XY_1_AF162694	VanC1XY_2_DQ022190
VanC1XY_1_AF162694	VanC1XY_1_AF162694
vga(D)_1_GQ205627	vga(D)_1_GQ205627
vga(E)_1_FR772051	vga(E)_1_FR772051
vga(A)V_1_AF186237	vga(A)_1_M90056
vga(A)V_1_AF186237	vga(A)_3_JQ312422
vga(A)V_1_AF186237	vga(A)V_1_AF186237
vga(A)V_1_AF186237	vga(A)_2_FN546261
vga(A)V_1_AF186237	vga(A)LC_1_GQ891882
vga(A)V_1_AF186237	vga(A)LC_3_FN806791
vga(A)V_1_AF186237	vga(A)LC_2_DQ823382
vga(A)V_1_AF186237	vga(A)LC_4_JQ312423
vga(C)_1_FN806792	vga(C)_1_FN806792
tet(43)_1_GQ244501	tet(43)_1_GQ244501
tcr3_1_D38215	tcr3_1_D38215
qepA_1_FJ167861	qepA2_1_EU847537
qepA_1_FJ167861	qepA4_1_KX580704
qepA_1_FJ167861	qepA3_1_JQ064560
qepA_1_FJ167861	qepA_1_FJ167861
qepA_1_FJ167861	qepA1_1_AB263754
tva(A)_1_ENA_SOX29786	tva(A)_1_ENA_SOX29786
lsa(A)_1_AY225127	lsa(A)_3_AY737526
lsa(A)_1_AY225127	lsa(A)_1_AY225127
lsa(E)_1_JX560992	lsa(E)_1_JX560992
msr(C)_1_AY004350	msr(C)_1_AY004350
msr(C)_1_AY004350	msr(C)_2_AF313494
lsa(B)_1_AJ579365	lsa(B)_1_AJ579365
lsa(C)_1_HM990671	lsa(C)_1_HM990671
aph(2'')-Ia_2_AP009486	aph(2'')-Ia_3_AJ536195
aph(2'')-Ia_2_AP009486	aac(6')-aph(2'')_1_M13771
aph(2'')-Ia_2_AP009486	aph(2'')-Ia_2_AP009486
msr(E)_1_FR751518	msr(E)_1_FR751518
msr(A)_1_X52085	msr(A)_1_X52085
msr(A)_1_X52085	msr(A)_2_AB013298
msr(D)_2_AF274302	msr(D)_2_AF274302
msr(D)_2_AF274302	msr(D)_3_AF227520
lmr(A)_1_X59926	lmr(A)_1_X59926
fexA_1_AJ549214	fexA_1_AJ549214
fexA_1_AJ549214	fexA_2_AM408573
fexB_1_JN201336	fexB_1_JN201336
ant(3'')-Ii-aac(6')-IId_1_AF453998	aac(6')-Ib3_1_X60321
ant(3'')-Ii-aac(6')-IId_1_AF453998	aac(6')-Ib_1_M21682
ant(3'')-Ii-aac(6')-IId_1_AF453998	aac(6')-Ib-Suzhou_1_EU085533
ant(3'')-Ii-aac(6')-IId_1_AF453998	aac(6')-Ib-cr_2_EF636461
ant(3'')-Ii-aac(6')-IId_1_AF453998	ant(3'')-Ii-aac(6')-IId_1_AF453998
ant(3'')-Ii-aac(6')-IId_1_AF453998	aac(6')-31_1_AM283489
ant(3'')-Ii-aac(6')-IId_1_AF453998	aadA6_1_AF140629
ant(3'')-Ii-aac(6')-IId_1_AF453998	aadA16_1_EU675686
ant(3'')-Ii-aac(6')-IId_1_AF453998	aac(6')-Ib_2_M23634
ant(3'')-Ii-aac(6')-IId_1_AF453998	aac(6')-Ib-Hangzhou_1_FJ503047
ant(3'')-Ii-aac(6')-IId_1_AF453998	aadA10_2_AM087405
ant(3'')-Ii-aac(6')-IId_1_AF453998	aadA7_1_AF224733
ant(3'')-Ii-aac(6')-IId_1_AF453998	aadA10_1_U37105
ant(3'')-Ii-aac(6')-IId_1_AF453998	aac(6')-Ib-cr_1_DQ303918
ant(3'')-Ii-aac(6')-IId_1_AF453998	aac(6')-Ib11_1_AY136758
ant(3'')-Ii-aac(6')-IId_1_AF453998	aadA11_1_AY144590
ant(3'')-Ii-aac(6')-IId_1_AF453998	aadA7_2_AB114632
tet(L)_1_HM235948	tet(L)_4_D00006
tet(L)_1_HM235948	tet(L)_2_M29725
tet(L)_1_HM235948	tet(45)_1_JF837331
tet(L)_1_HM235948	tet(L)_8_AY081910
tet(L)_1_HM235948	tet(L)_5_X08034
tet(L)_1_HM235948	tet(L)_1_HM235948
tet(L)_1_HM235948	tet(L)_6_D12567
tet(L)_1_HM235948	tet(L)_3_M11036
tet(L)_1_HM235948	tet(L)_7_X60828
cmr_1_U43535	cmr_1_U43535
tet(K)_1_U38656	tet(K)_1_U38656
tet(K)_1_U38656	tet(K)_2_J01764
cmlV_1_U09991	cmlV_1_U09991
erm(V)_1_U59450	erm(V)_1_U59450
tet(42)_1_EU523697	tet(42)_1_EU523697
tet(A)_6_AF534183	tet(A)_5_AJ419171
tet(A)_6_AF534183	tet(A)_2_X00006
tet(A)_6_AF534183	tet(A)_6_AF534183
tet(A)_6_AF534183	tet(A)_4_AJ517790
tet(A)_6_AF534183	tet(A)_3_AY196695
tet(A)_6_AF534183	tet(A)_1_AJ313332
cmlB1_1_AM296481	cmlB1_1_AM296481
tetA(P)_1_AB054980	tetA(P)_1_AB054980
tetA(P)_1_AB054980	tetA(P)_2_L20800
tetA(P)_1_AB054980	tetA(P)_3_AB001076
ere(B)_2_X03988	ere(B)_2_X03988
ere(B)_2_X03988	ere(B)_1_A15097
cmlA1_1_M64556	cmlA1_2_AB212941
cmlA1_1_M64556	cml_1_M22614
cmlA1_1_M64556	cmlA1_1_M64556
tet(V)_1_AF030344	tet(V)_1_AF030344
ere(A)_5_FN396877	ere(A)_5_FN396877
ere(A)_5_FN396877	ere(A)_2_AF099140
ere(A)_5_FN396877	ere(A)_4_AF512546
ere(A)_5_FN396877	ere(A)_6_DQ157752
ere(A)_5_FN396877	ere(A)_3_AF326209
ere(A)_5_FN396877	ere(A)_1_AY183453
mdt(A)_1_X92946	mdt(A)_1_X92946
cfr(C)_2_CANB01000378	cfr(C)_1_KX686749
cfr(C)_2_CANB01000378	cfr(C)_2_CANB01000378
pexA_1_HM537013	pexA_1_HM537013
tet(47)_1_KR857681	tet(49)_1_KR857683
tet(47)_1_KR857681	tet(51)_1_KR857685
tet(47)_1_KR857681	tet(52)_1_KR857686
tet(47)_1_KR857681	tet(53)_1_KR857687
tet(47)_1_KR857681	tet(47)_1_KR857681
mdf(A)_1_Y08743	mdf(A)_1_Y08743
tet(31)_1_GQ283908	tet(31)_2_AJ250203
tet(31)_1_GQ283908	tet(31)_1_GQ283908
mef(B)_1_FJ196385	mef(B)_1_FJ196385
ere(D)_1_KP265721	ere(D)_1_KP265721
mef(C)_1_AB571865	mef(C)_1_AB571865
tet(33)_1_AY255627	tet(33)_1_AY255627
tet(33)_1_AY255627	tet(33)_2_DQ390458
tet(40)_1_FJ158002	tet(40)_2_AM419751
tet(40)_1_FJ158002	tet(40)_1_FJ158002
mef(A)_3_AF227520	mef(A)_1_AJ971089
mef(A)_3_AF227520	mef(A)_3_AF227520
mef(A)_3_AF227520	mef(A)_4_HG423652
mef(A)_3_AF227520	mef(A)_2_U83667
tet(E)_2_L06940	tet(E)_3_CP000645
tet(E)_2_L06940	tet(E)_2_L06940
tet(E)_2_L06940	tet(E)_1_Y19116
floR_1_AF071555	floR_2_AF118107
floR_1_AF071555	floR_1_AF071555
tet(B)_1_AP000342	tet(B)_2_AF326777
tet(B)_1_AP000342	tet(B)_1_AP000342
tet(B)_1_AP000342	tet(B)_3_AJ277653
tet(59)_1_KU736878	tet(59)_1_KU736878
tet(H)_1_Y16103	tet(H)_1_Y16103
tet(H)_1_Y16103	tet(H)_3_Y15510
tet(H)_1_Y16103	tet(H)_4_U00792
tet(H)_1_Y16103	tet(H)_2_AJ245947
tet(48)_1_KR857682	tet(48)_1_KR857682
tet(57)_1_KP137702	tet(57)_1_KP137702
tet(J)_1_ACLE01000065	tet(J)_1_ACLE01000065
tet(J)_1_ACLE01000065	tet(J)_2_AF038993
blaPAO_1_AY083595	blaPAO_4_AY083592
blaPAO_1_AY083595	blaPAO_1_AY083595
blaPAO_1_AY083595	blaPAO_2_FJ666065
blaPAO_1_AY083595	blaPAO_3_FJ666073
tet(C)_1_NC_003123	tet(C)_3_AF055345
tet(C)_1_NC_003123	tet(C)_2_AY046276
tet(C)_1_NC_003123	tet(C)_1_NC_003123
tet(30)_1_AF090987	tet(30)_1_AF090987
tet(D)_1_AF467077	tet(D)_1_AF467077
tet(D)_1_AF467077	tet(D)_2_X65876
tet(41)_1_AY264780	tet(41)_1_AY264780
tet(G)_3_S52437	tet(G)_1_AF133139
tet(G)_3_S52437	tet(G)_2_AF133140
tet(G)_3_S52437	tet(G)_3_S52437
cmrA_1_Z12001	cmrA_1_Z12001
cmx_1_U85507	cmx_1_U85507
oqxA_1_EU370913	oqxA_1_EU370913
tet(Y)_1_EF495198	tet(Y)_2_AB089606
tet(Y)_1_EF495198	tet(Y)_1_EF495198
blaACC-2_1_AF180952	blaACC-3_1_AF180958
blaACC-2_1_AF180952	blaACC-1c_1_AF180959
blaACC-2_1_AF180952	blaACC-4_2_EF504260
blaACC-2_1_AF180952	blaACC-2_1_AF180952
blaACC-2_1_AF180952	blaACC-7_1_MG028657
blaACC-2_1_AF180952	blaACC-1d_1_ADCU02000001
blaACC-2_1_AF180952	blaACC-1a_1_AF180953
blaACC-2_1_AF180952	blaACC-1b_1_AF180955
blaACC-2_1_AF180952	blaACC-1_1_AJ133121
blaACC-2_1_AF180952	blaACC-4_1_GU256641
blaACC-2_1_AF180952	blaACC-4_1_KM087831
blaACC-2_1_AF180952	blaACC-1_2_HG530658
blaACC-2_1_AF180952	blaACC-5_1_HE819401
blaOCH-2_1_AJ295340	blaOCH-3_1_AJ295341
blaOCH-2_1_AJ295340	blaOCH-4_1_AJ295342
blaOCH-2_1_AJ295340	blaOCH-7_1_AJ295345
blaOCH-2_1_AJ295340	blaOCH-8_1_DQ489307
blaOCH-2_1_AJ295340	blaOCH-2_1_AJ295340
blaOCH-2_1_AJ295340	blaOCH-5_1_AJ295343
blaOCH-2_1_AJ295340	blaOCH-6_1_AJ295344
tet(50)_1_KR857684	tet(50)_1_KR857684
tet(54)_1_KR857688	tet(54)_1_KR857688
tet(X)_1_GU014535	tet(X)_2_M37699
tet(X)_1_GU014535	tet(X)_1_GU014535
tet(X)_1_GU014535	tet(X3)_1_MK134375
tet(X)_1_GU014535	tet(X4)_1_MK134376
tet(X)_1_GU014535	tet(X)_3_AB097942
erm(38)_1_AY154657	erm(38)_1_AY154657
tet(55)_1_KR857689	tet(55)_1_KR857689
tet(Z)_1_AF121000	tet(Z)_1_AF121000
blaCMY-18_1_AY743434	blaCMY-69_1_JX049132
blaCMY-18_1_AY743434	blaCMY-56_1_HQ322613
blaCMY-18_1_AY743434	blaCMY-44_1_FJ437066
blaCMY-18_1_AY743434	blaCMY-2b_1_U77414
blaCMY-18_1_AY743434	blaCMY-79_1_JQ733576
blaCMY-18_1_AY743434	blaCMY-81_1_JQ733578
blaCMY-18_1_AY743434	blaCMY-66_1_JN714478
blaCMY-18_1_AY743434	blaCMY-142_1_KX881969
blaCMY-18_1_AY743434	blaCMY-149_1_KY624574
blaCMY-18_1_AY743434	blaCMY-47_1_HM046998
blaCMY-18_1_AY743434	blaCMY-72_1_JX440352
blaCMY-18_1_AY743434	blaCMY-152_1_KY978224
blaCMY-18_1_AY743434	blaCMY-144_1_KY066478
blaCMY-18_1_AY743434	blaCMY-39_1_AB372224
blaCMY-18_1_AY743434	blaCMY-59_1_NG_048854
blaCMY-18_1_AY743434	blaCMY-127_1_KM985465
blaCMY-18_1_AY743434	blaCMY-54_1_HM544039
blaCMY-18_1_AY743434	blaCMY-27_1_EU515250
blaCMY-18_1_AY743434	blaCMY-139_1_KU641016
blaCMY-18_1_AY743434	blaCMY-128_1_KM985466
blaCMY-18_1_AY743434	blaCMY-106_1_KM983294
blaCMY-18_1_AY743434	blaCMY-49_1_GQ402541
blaCMY-18_1_AY743434	blaCMY-50_1_FN645444
blaCMY-18_1_AY743434	blaCMY-117_1_KM087844
blaCMY-18_1_AY743434	blaCMY-154_1_MF196231
blaCMY-18_1_AY743434	blaCMY-28_1_EF561644
blaCMY-18_1_AY743434	blaCMY-73_1_GQ351345
blaCMY-18_1_AY743434	blaCMY-7_1_DQ173300
blaCMY-18_1_AY743434	blaCMY-60_1_JF460794
blaCMY-18_1_AY743434	blaCMY-57_1_HQ285243
blaCMY-18_1_AY743434	blaCMY-77_1_JX440353
blaCMY-18_1_AY743434	blaCMY-129_1_KM985467
blaCMY-18_1_AY743434	blaCMY-17_1_AY513266
blaCMY-18_1_AY743434	blaCMY-116_1_KM087840
blaCMY-18_1_AY743434	blaCMY-4_1_LNHZ01000079
blaCMY-18_1_AY743434	blaCMY-2_1_X91840
blaCMY-18_1_AY743434	blaCMY-32_1_EU496815
blaCMY-18_1_AY743434	blaCMY-105_1_KJ207205
blaCMY-18_1_AY743434	blaCMY-58_1_HQ185697
blaCMY-18_1_AY743434	blaCMY-55_1_HM544040
blaCMY-18_1_AY743434	blaCMY-112_1_KM087837
blaCMY-18_1_AY743434	blaCMY-99_1_KF305673
blaCMY-18_1_AY743434	blaCMY-102_1_KF526115
blaCMY-18_1_AY743434	blaCMY-41_1_AB429270
blaCMY-18_1_AY743434	blaCMY-74_1_JX440349
blaCMY-18_1_AY743434	blaCMY-100_1_KF526113
blaCMY-18_1_AY743434	blaCMY-118_1_KM087838
blaCMY-18_1_AY743434	blaCMY-34_1_EF394370
blaCMY-18_1_AY743434	blaCMY-46_1_FN556186
blaCMY-18_1_AY743434	blaCMY-22_1_DQ256079
blaCMY-18_1_AY743434	blaCMY-62_1_JF460796
blaCMY-18_1_AY743434	blaCMY-97_1_KC007363
blaCMY-18_1_AY743434	blaCMY-12_1_Y16785
blaCMY-18_1_AY743434	blaCMY-114_1_KM087846
blaCMY-18_1_AY743434	blaCMY-113_1_KM087836
blaCMY-18_1_AY743434	blaCMY-148_1_KY624573
blaCMY-18_1_AY743434	blaCMY-63_1_HQ650104
blaCMY-18_1_AY743434	blaCMY-131_1_KP281294
blaCMY-18_1_AY743434	blaCMY-61_1_JF460795
blaCMY-18_1_AY743434	blaCMY-150_1_QCWX01000028
blaCMY-18_1_AY743434	blaCMY-119_1_KM087845
blaCMY-18_1_AY743434	blaCMY-153_1_MF042206
blaCMY-18_1_AY743434	blaCMY-23_1_DQ438952
blaCMY-18_1_AY743434	blaCMY-45_1_FN546177
blaCMY-18_1_AY743434	blaCMY-130_1_KP207589
blaCMY-18_1_AY743434	blaCMY-147_1_KY563765
blaCMY-18_1_AY743434	blaCMY-124_1_KM985462
blaCMY-18_1_AY743434	blaCMY-146_1_KX034085
blaCMY-18_1_AY743434	blaCMY-43_1_FJ360626
blaCMY-18_1_AY743434	blaCMY-145_1_KX470426
blaCMY-18_1_AY743434	blaCMY-64_1_HQ832678
blaCMY-18_1_AY743434	blaCMY-138_1_KT997883
blaCMY-18_1_AY743434	blaCMY-48_1_HM569226
blaCMY-18_1_AY743434	blaCMY-31_1_EF622224
blaCMY-18_1_AY743434	blaCMY-89_1_HE819403
blaCMY-18_1_AY743434	blaBIL-1_1_X74512
blaCMY-18_1_AY743434	blaCMY-26_1_AB300358
blaCMY-18_1_AY743434	blaCMY-35_1_EF394371
blaCMY-18_1_AY743434	blaCMY-25_1_EU515249
blaCMY-18_1_AY743434	blaCMY-109_1_AJ746169
blaCMY-18_1_AY743434	blaCMY-141_1_KX537750
blaCMY-18_1_AY743434	blaCMY-94_1_JX514368
blaCMY-18_1_AY743434	blaCMY-103_1_KF526116
blaCMY-18_1_AY743434	blaCMY-121_1_KM507172
blaCMY-18_1_AY743434	blaCMY-143_1_KY009534
blaCMY-18_1_AY743434	blaCMY-20_1_AY960293
blaCMY-18_1_AY743434	blaCMY-133_1_KP862819
blaCMY-18_1_AY743434	blaCMY-110_1_AB872957
blaCMY-18_1_AY743434	blaCMY-53_1_HQ336940
blaCMY-18_1_AY743434	blaCMY-156_1_MF770636
blaCMY-18_1_AY743434	blaCMY-13_1_AY339625
blaCMY-18_1_AY743434	blaCMY-101_1_KF526114
blaCMY-18_1_AY743434	blaCMY-24_1_EF415650
blaCMY-18_1_AY743434	blaCMY-125_1_KM985463
blaCMY-18_1_AY743434	blaCMY-36_1_EU331426
blaCMY-18_1_AY743434	blaCMY-42_1_HM146927
blaCMY-18_1_AY743434	blaCMY-134_1_KP860987
blaCMY-18_1_AY743434	blaCMY-151_1_KY780116
blaCMY-18_1_AY743434	blaCMY-93_1_KF992025
blaCMY-18_1_AY743434	blaCMY-30_1_LMYO01000054
blaCMY-18_1_AY743434	blaCMY-87_1_AB699171
blaCMY-18_1_AY743434	blaCMY-70_1_JX440350
blaCMY-18_1_AY743434	blaCMY-82_1_KJ207203
blaCMY-18_1_AY743434	blaCMY-76_1_JQ733573
blaCMY-18_1_AY743434	blaCMY-78_1_JQ733575
blaCMY-18_1_AY743434	blaCMY-33_1_EU496816
blaCMY-18_1_AY743434	blaCMY-135_1_KP981366
blaCMY-18_1_AY743434	blaCMY-86_1_KJ207204
blaCMY-18_1_AY743434	blaCMY-40_1_EU515251
blaCMY-18_1_AY743434	blaCMY-37_1_AB280919
blaCMY-18_1_AY743434	blaCMY-85_1_KJ207202
blaCMY-18_1_AY743434	blaCMY-5_1_Y17716
blaCMY-18_1_AY743434	blaCMY-68_1_JN714480
blaCMY-18_1_AY743434	blaCFE-1_1_AB107899
blaCMY-18_1_AY743434	blaCMY-104_1_KF150216
blaCMY-18_1_AY743434	blaCMY-21_1_DQ139328
blaCMY-18_1_AY743434	blaCMY-96_1_KC007362
blaCMY-18_1_AY743434	blaCMY-140_1_KX354367
blaCMY-18_1_AY743434	blaCMY-51_1_JQ733571
blaCMY-18_1_AY743434	blaCMY-98_1_KC603538
blaCMY-18_1_AY743434	blaCMY-80_1_JQ733577
blaCMY-18_1_AY743434	blaCMY-75_1_JQ733572
blaCMY-18_1_AY743434	blaCMY-14_1_AJ555825
blaCMY-18_1_AY743434	blaCMY-38_1_AM931008
blaCMY-18_1_AY743434	blaCMY-155_1_KR261698
blaCMY-18_1_AY743434	blaCMY-18_1_AY743434
blaCMY-18_1_AY743434	blaCMY-83_1_JX440351
blaCMY-18_1_AY743434	blaCMY-115_1_KM087839
blaCMY-18_1_AY743434	blaCMY-84_1_JQ733579
blaCMY-18_1_AY743434	blaCMY-108_1_KF564648
blaCMY-18_1_AY743434	blaCMY-29_1_EF685371
blaCMY-18_1_AY743434	blaCMY-122_1_KM985460
blaCMY-18_1_AY743434	blaCMY-16_1_AJ781421
blaCMY-18_1_AY743434	blaCMY-107_1_GQ162215
blaCMY-18_1_AY743434	blaCMY-95_1_JX514369
blaCMY-18_1_AY743434	blaCMY-71_1_JQ711184
blaCMY-18_1_AY743434	blaLAT-1_1_X78117
blaCMY-18_1_AY743434	blaCMY-132_1_KP862820
blaCMY-18_1_AY743434	blaCMY-65_1_JF780936
blaCMY-18_1_AY743434	blaCMY-15_1_AJ555823
blaCMY-18_1_AY743434	blaCMY-111_1_KJ155695
blaCMY-18_1_AY743434	blaCMY-67_1_JQ711185
blaCMY-18_1_AY743434	blaCMY-90_1_HE819404
blaCMY-18_1_AY743434	blaCMY-6_1_AJ011293
blaMOX-5_1_GQ152600	blaCMY-11_1_AF357599
blaMOX-5_1_GQ152600	blaCMY-19_1_AB194410
blaMOX-5_1_GQ152600	blaCMY-8b_1_DQ094251
blaMOX-5_1_GQ152600	blaCMY-8_1_AB201268
blaMOX-5_1_GQ152600	blaMOX-7_1_GQ152602
blaMOX-5_1_GQ152600	blaMOX-3_1_EU515248
blaMOX-5_1_GQ152600	blaMOX-6_1_GQ152601
blaMOX-5_1_GQ152600	blaMOX-5_1_GQ152600
blaMOX-5_1_GQ152600	blaCMY-10_1_AF381615
blaMOX-5_1_GQ152600	blaMOX-2_1_AJ276453
blaMOX-5_1_GQ152600	blaMOX-4_1_FJ262599
blaMOX-5_1_GQ152600	blaCMY-9_1_AB061794
blaMOX-5_1_GQ152600	blaCMY-1_1_X92508
blaMOX-5_1_GQ152600	blaMOX-1_1_D13304
blaADC-25_1_EF016355	blaADC-25_1_EF016355
blaFOX-1_1_X77455	blaFOX-8_1_HM565917
blaFOX-1_1_X77455	blaFOX-1_1_X77455
blaFOX-1_1_X77455	blaFOX-2_1_Y10282
blaFOX-1_1_X77455	blaFOX-3_1_Y11068
blaFOX-1_1_X77455	blaFOX-9_1_JF896803
blaFOX-1_1_X77455	blaFOX-7_1_AJ703796
blaFOX-1_1_X77455	blaFOX-4_1_AJ277535
blaFOX-1_1_X77455	blaFOX-10_1_JX049131
blaFOX-1_1_X77455	blaFOX-5_1_AY007369
blaFOX-1_1_X77455	blaFOX-6_1_AY034848
blaTRU_1_EU046614	blaTRU_1_EU046614
blaCMH-3_1_KX192165	blaACT-9_1_HQ693810
blaCMH-3_1_KX192165	blaMIR-5_1_FJ237367
blaCMH-3_1_KX192165	blaCMG_1_AY265892
blaCMH-3_1_KX192165	blaACT-2_1_AM076977
blaCMH-3_1_KX192165	blaACT-1_1_U58495
blaCMH-3_1_KX192165	blaMIR-1_1_M37839
blaCMH-3_1_KX192165	blaMIR-6_1_JQ664733
blaCMH-3_1_KX192165	blaACT-5_1_FJ237369
blaCMH-3_1_KX192165	blaACT-12_1_JX440355
blaCMH-3_1_KX192165	blaMIR-2_1_AY227752
blaCMH-3_1_KX192165	blaACT-15_1_JX440356
blaCMH-3_1_KX192165	blaACT-4_2_AJ311172
blaCMH-3_1_KX192165	blaACT-16_1_AB737978
blaCMH-3_1_KX192165	blaCMH-3_1_KX192165
blaCMH-3_1_KX192165	blaACT-7_1_FJ237368
blaCMH-3_1_KX192165	blaMIR-4_1_EF417572
blaCMH-3_1_KX192165	blaACT-10_1_JN848330
blaCMH-3_1_KX192165	blaACT-3_1_EF125013
blaCMH-3_1_KX192165	blaMIR-3_1_AY743435
blaCMH-3_1_KX192165	blaACT-14_1_JX440354
blaCMH-3_1_KX192165	blaACT-6_1_FJ237366
erm(E)_1_X51891	erm(E)_2_M11200
erm(E)_1_X51891	erm(E)_1_X51891
blaDHA-1_1_Y16410	blaDHA-25_1_KY563770
blaDHA-1_1_Y16410	blaDHA-23_1_KX068223
blaDHA-1_1_Y16410	blaDHA-19_1_KM087849
blaDHA-1_1_Y16410	blaDHA-4_1_CP026046
blaDHA-1_1_Y16410	blaDHA-26_1_MH067966
blaDHA-1_1_Y16410	blaDHA-17_1_KM087850
blaDHA-1_1_Y16410	blaDHA-27_1_MH067965
blaDHA-1_1_Y16410	blaDHA-21_1_KM087847
blaDHA-1_1_Y16410	blaDHA-18_1_KM087841
blaDHA-1_1_Y16410	blaMOR-2_1_AY235804
blaDHA-1_1_Y16410	blaDHA-3_1_AY494945
blaDHA-1_1_Y16410	blaDHA-20_1_KM087848
blaDHA-1_1_Y16410	blaDHA-16_1_KM087852
blaDHA-1_1_Y16410	blaDHA-6_1_HQ322612
blaDHA-1_1_Y16410	blaMOR_1_Y10283
blaDHA-1_1_Y16410	blaDHA-12_1_HG798963
blaDHA-1_1_Y16410	blaDHA-14_1_DQ478687
blaDHA-1_1_Y16410	blaDHA-1_1_Y16410
blaDHA-1_1_Y16410	blaDHA-7_1_HQ456945
blaDHA-1_1_Y16410	blaDHA-22_1_KM087856
blaDHA-1_1_Y16410	blaDHA-13_1_KM087855
blaDHA-1_1_Y16410	blaDHA-15_1_KM087853
blaDHA-1_1_Y16410	blaDHA-24_1_KU759569
blaDHA-1_1_Y16410	blaDHA-5_1_JF273491
blaDHA-1_1_Y16410	blaDHA-9_1_KJ207201
blaDHA-1_1_Y16410	blaDHA-10_1_KP050490
blaDHA-1_1_Y16410	blaDHA-2_1_AF259520
blaSST-1_1_AB008455	blaSST-1_1_AB008455
blaSST-1_1_AB008455	blaSRT-2_1_AY524276
blaSST-1_1_AB008455	blaSRT-1_1_AB008454
tet(39)_1_KT346360	tet(39)_1_KT346360
tet(35)_1_AF353562	tet(35)_1_AF353562
otr(C)_1_AY509111	otr(C)_1_AY509111
cfr_1_AM408573	cfr_1_AM408573
cfr_1_AM408573	cfr_2_AJ879565
cfr(B)_3_KR610408	cfr(B)_2_KM359438
cfr(B)_3_KR610408	cfr(B)_1_KM359439
cfr(B)_3_KR610408	cfr(B)_3_KR610408
aph(4)-Ia_1_V01499	aph(4)-Ia_1_V01499
erm(R)_1_M11276	erm(R)_1_M11276
blaZEG-1_1_AY265891	blaZEG-1_1_AY265891
erm(30)_1_AF079138	erm(30)_1_AF079138
aac(3)-Ib-aac(6')-Ib'_1_AF355189	aac(3)-Ib-aac(6')-Ib'_1_AF355189
aac(3)-Ib-aac(6')-Ib'_1_AF355189	aac(3)-Ib_1_L06157
aac(3)-Ib-aac(6')-Ib'_1_AF355189	aac(3)-If_1_AY884051
aph(7'')-Ia_1_X03615	aph(7'')-Ia_1_X03615
aph(9)-Ia_1_U94857	aph(9)-Ia_1_U94857
aph(9)-Ia_1_U94857	aph(9)-Ia_2_CR628337
cfxA6_1_GQ342996	cfxA_1_U38243
cfxA6_1_GQ342996	cfxA3_1_AF472622
cfxA6_1_GQ342996	cfxA5_1_AY769934
cfxA6_1_GQ342996	cfxA4_1_AY769933
cfxA6_1_GQ342996	cfxA2_1_AF504914
cfxA6_1_GQ342996	cfxA6_1_GQ342996
aph(9)-Ib_1_U70376	aph(9)-Ib_1_U70376
aac(6')-30-aac(6')-Ib'_1_AJ584652	aac(6')-30-aac(6')-Ib'_1_AJ584652
blaSGM-7_1_NG050614	blaSGM-6_1_NG049988
blaSGM-7_1_NG050614	blaSGM-5_1_NG049987
blaSGM-7_1_NG050614	blaSGM-7_1_NG050614
fomB_1_AB016934	fomB_1_AB016934
blaL_1_NG050597	blaL_1_NG050597
blaL_1_NG050597	blaL_2_NG050596
ole(C)_1_L06249	ole(C)_1_L06249
blaDES-1_1_AF426161	blaDES-1_1_AF426161
ant(3'')-Ia_1_X02340	aadA1_2_FJ591054
ant(3'')-Ia_1_X02340	aadA1_5_JX185132
ant(3'')-Ia_1_X02340	aadA23_1_AJ809407
ant(3'')-Ia_1_X02340	aadA2b_1_D43625
ant(3'')-Ia_1_X02340	aadA21_1_AY171244
ant(3'')-Ia_1_X02340	aadA3_1_AF047479
ant(3'')-Ia_1_X02340	aadA2_1_NC_010870
ant(3'')-Ia_1_X02340	aadA1_4_JQ480156
ant(3'')-Ia_1_X02340	aadA8b_1_AY139603
ant(3'')-Ia_1_X02340	aadA22_1_AM261837
ant(3'')-Ia_1_X02340	aadA13_2_NC010643
ant(3'')-Ia_1_X02340	aadA1_3_JQ414041
ant(3'')-Ia_1_X02340	ant(3'')-Ia_1_X02340
ant(3'')-Ia_1_X02340	aadA24_1_AM711129
ant(3'')-Ia_1_X02340	aadA13_1_AY713504
ant(3'')-Ia_1_X02340	aadA12_1_AY665771
ant(3'')-Ia_1_X02340	aadA17_1_FJ460181
ant(3'')-Ia_1_X02340	aadA24_1_DQ677333
ant(3'')-Ia_1_X02340	aadA11_2_AJ567827
ant(3'')-Ia_1_X02340	aadA2_2_JQ364967
ant(3'')-Ia_1_X02340	aadA8b_2_AM040708
ant(3'')-Ia_1_X02340	aadA1b_1_M95287
ant(3'')-Ia_1_X02340	aadA8_1_AF326210
ant(3'')-Ia_1_X02340	aadA15_1_DQ393783
VanH_bc_1_Y15705	VanH_bc_1_Y15705
erm(31)_1_AF079138	erm(31)_1_AF079138
blaSGM-1_1_AAQG01000013	blaSGM-1_1_AAQG01000013
blaSGM-1_1_AAQG01000013	blaSGM-2_1_AP010803
erm(S)_1_M19269	erm(S)_1_M19269
blaZ_12_M15195	blaZ_12_M15195
blaTLA-1_1_AF148067	blaTLA-1_1_AF148067
blaBRO-1_1_Z54180	blaBRO-2_1_Z54181
blaBRO-1_1_Z54180	blaBRO-1_1_Z54180
blaBKC-1_1_KP689347	blaBKC-1_1_KP689347
erm(W)_1_D14532	erm(W)_1_D14532
mre(A)_1_U92073	mre(A)_1_U92073
blaAST-1_1_AF279904	blaAST-1_1_AF279904
EstDL136_1_JN242251	EstDL136_1_JN242251
blaSGM-4_1_CP002798	blaSGM-4_1_CP002798
blaPME-1_1_HQ541434	blaPME-1_1_HQ541434
blaSFC-1_1_AY354402	blaSFC-1_1_AY354402
blaPER-1_1_GU944725	blaPER-3_1_AY740681
blaPER-1_1_GU944725	blaPER-5_1_FJ627180
blaPER-1_1_GU944725	blaPER-2_1_X93314
blaPER-1_1_GU944725	blaPER-1_1_GU944725
blaPER-1_1_GU944725	blaPER-7_1_HQ713678
blaPER-1_1_GU944725	blaPER-4_1_EU748544
blaPER-6_1_GQ396303	blaPER-6_1_GQ396303
mph(I)_1_KX531056	mph(I)_1_KX531056
mph(J)_1_KY753883	mph(J)_1_KY753883
aph(6)-Ia_2_Y00459	aph(6)-Ia_2_Y00459
aph(6)-Ia_2_Y00459	aph(6)-Ia_1_AY971801
aph(6)-Ib_1_X05648	aph(6)-Ib_1_X05648
aph(2'')-Ig_1_CP004067	aph(2'')-Ig_1_CP004067
aph(2'')-Ic_1_U51479	aph(2'')-Ic_1_U51479
mph(A)_2_U36578	mph(A)_1_D16251
mph(A)_2_U36578	mph(A)_2_U36578
mph(K)_1_NC_000964	mph(K)_1_NC_000964
blaROB-1_1_DQ840517	blaROB-1_2_AF022114
blaROB-1_1_DQ840517	blaROB-1_1_DQ840517
blaAER-1_1_U14748	blaAER-1_1_U14748
blaCTX-M-151_1_AB916359	blaCTX-M-151_1_AB916359
erm(42)_2_AB601890	erm(42)_2_AB601890
erm(42)_2_AB601890	erm(42)_1_FR734406
ant(6)-Ia_5_AB247327	ant(6)-Ia_1_AF330699
ant(6)-Ia_5_AB247327	ant(6)-Ia_5_AB247327
ant(6)-Ia_5_AB247327	ant(6)-Ia_2_KF421157
mph(B)_1_D85892	mph(B)_1_D85892
mph(B)_1_D85892	mph(N)_1_KF648874
aph(2'')-Id_1_AF016483	aph(2'')-Id_1_AF016483
aph(2'')-Id_1_AF016483	aph(2'')-Ie_1_AY743255
blaKPC-34_1_KU985429	blaKPC-13_1_HQ342889
blaKPC-34_1_KU985429	blaKPC-3_1_HM769262
blaKPC-34_1_KU985429	blaKPC-17_1_KC465200
blaKPC-34_1_KU985429	blaKPC-5_1_EU400222
blaKPC-34_1_KU985429	blaKPC-25_1_KU216748
blaKPC-34_1_KU985429	blaKPC-9_1_FJ624872
blaKPC-34_1_KU985429	blaKPC-35_1_MH404098
blaKPC-34_1_KU985429	blaKPC-28_1_KY282958
blaKPC-34_1_KU985429	blaKPC-16_1_KC465199
blaKPC-34_1_KU985429	blaKPC-34_1_KU985429
blaKPC-34_1_KU985429	blaKPC-14_1_JX524191
blaKPC-34_1_KU985429	blaKPC-29_1_KY563764
blaKPC-34_1_KU985429	blaKPC-18_1_KT884517
blaKPC-34_1_KU985429	blaKPC-11_1_HM066995
blaKPC-34_1_KU985429	blaKPC-10_1_GQ140348
blaKPC-34_1_KU985429	blaKPC-23_1_MH450213
blaKPC-34_1_KU985429	blaKPC-15_1_KC433553
blaKPC-34_1_KU985429	blaKPC-7_1_EU729727
blaKPC-34_1_KU985429	blaKPC-8_1_FJ234412
blaKPC-34_1_KU985429	blaKPC-30_1_KY646302
blaKPC-34_1_KU985429	blaKPC-33_1_CP025144
blaKPC-34_1_KU985429	blaKPC-31_1_MAPH01000113
blaKPC-34_1_KU985429	blaKPC-6_1_EU555534
blaKPC-34_1_KU985429	blaKPC-27_1_KX828722
blaKPC-34_1_KU985429	blaKPC-4_1_FJ473382
blaKPC-34_1_KU985429	blaKPC-22_1_KM379100
blaKPC-34_1_KU985429	blaKPC-32_1_MAPO01000050
blaKPC-34_1_KU985429	blaKPC-21_1_LN609376
blaKPC-34_1_KU985429	blaKPC-12_1_HQ641422
blaKPC-34_1_KU985429	blaKPC-26_1_KX619622
blaKPC-34_1_KU985429	blaKPC-2_1_AY034847
blaKPC-34_1_KU985429	blaKPC-24_1_KR052099
blaKPC-34_1_KU985429	blaKPC-19_1_KJ775801
aac(3)-VIa_2_NC_009838	aac(3)-VIa_1_M88012
aac(3)-VIa_2_NC_009838	aac(3)-VIa_2_NC_009838
cepA_1_L13472	cepA_1_L13472
cepA_1_L13472	cepA-49_1_U05886
cepA_1_L13472	cepA-44_1_U05885
cepA_1_L13472	cepA_1_U05887
cepA_1_L13472	cepA-29_1_U05884
cepA_1_L13472	cepA_6_FR688022
blaMAL-1_1_AJ277209	blaMAL-1_1_AJ277209
blaMAL-1_1_AJ277209	blaCKO-1_1_AF477396
blaMAL-1_1_AJ277209	blaMAL-1_2_AJ609506
aph(2'')-Ib_2_AF207840	aph(2'')-Ib_1_AF337947
aph(2'')-Ib_2_AF207840	aph(2'')-Ib_3_KF652098
aph(2'')-Ib_2_AF207840	aph(2'')-Ib_2_AF207840
aadE-Cc_1_CP013733	aadE-Cc_1_CP013733
blaSHV-100_1_AM941846	blaSHV-49_1_AY528718
blaSHV-100_1_AM941846	blaOKP-A-7_1_AM051145
blaSHV-100_1_AM941846	blaSHV-180_1_KP050487
blaSHV-100_1_AM941846	blaSHV-198_1_MF281086
blaSHV-100_1_AM941846	blaSHV-158_1_JX121125
blaSHV-100_1_AM941846	blaSHV-194_1_KX421191
blaSHV-100_1_AM941846	blaSHV-76_1_AM176551
blaSHV-100_1_AM941846	blaSHV-32_1_AY037778
blaSHV-100_1_AM941846	blaSHV-70_1_DQ013287
blaSHV-100_1_AM941846	blaSHV-197_1_KT946904
blaSHV-100_1_AM941846	blaSHV-35_1_AY070258
blaSHV-100_1_AM941846	blaSHV-11_1_X98101
blaSHV-100_1_AM941846	blaSHV-86_1_DQ328802
blaSHV-100_1_AM941846	blaSHV-178_1_KF705209
blaSHV-100_1_AM941846	blaSHV-147_1_JX121114
blaSHV-100_1_AM941846	blaSHV-98_1_AM941844
blaSHV-100_1_AM941846	blaSHV-38_1_AY079099
blaSHV-100_1_AM941846	blaLEN7_1_AJ635425
blaSHV-100_1_AM941846	blaLEN24_1_AM850914
blaSHV-100_1_AM941846	blaLEN15_1_AF452105
blaSHV-100_1_AM941846	blaSHV-129_1_GU827715
blaSHV-100_1_AM941846	blaSHV-155_1_JX121122
blaSHV-100_1_AM941846	blaSHV-75_1_AM176550
blaSHV-100_1_AM941846	blaOKP-A-15_1_FJ755841
blaSHV-100_1_AM941846	blaSHV-107_1_AM922308
blaSHV-100_1_AM941846	blaOKP-B-18_1_AM850920
blaSHV-100_1_AM941846	blaOKP-A-10_1_AM051149
blaSHV-100_1_AM941846	blaSHV-186_1_KM233165
blaSHV-100_1_AM941846	blaOKP-A-5_1_AM051143
blaSHV-100_1_AM941846	blaOKP-B-15_1_AM850917
blaSHV-100_1_AM941846	blaSHV-96_1_EF373971
blaSHV-100_1_AM941846	blaOKP-A-8_1_AM051147
blaSHV-100_1_AM941846	blaSHV-33_1_AY037779
blaSHV-100_1_AM941846	blaSHV-42_1_AF535130
blaSHV-100_1_AM941846	blaLEN2_1_AY037780
blaSHV-100_1_AM941846	blaOKP-A-9_1_AM051148
blaSHV-100_1_AM941846	blaOKP-B-19_1_AM850921
blaSHV-100_1_AM941846	blaLEN10_1_AJ635419
blaSHV-100_1_AM941846	blaSHV-80_1_AM176555
blaSHV-100_1_AM941846	blaSHV-67_1_DQ174307
blaSHV-100_1_AM941846	blaLEN23_1_AM850913
blaSHV-100_1_AM941846	blaLEN26_1_JQ067123
blaSHV-100_1_AM941846	blaOKP-A-12_1_AM850915
blaSHV-100_1_AM941846	blaOKP-B-10_1_AM051160
blaSHV-100_1_AM941846	blaSHV-93_1_EF373969
blaSHV-100_1_AM941846	blaOKP-B-8_1_AM051157
blaSHV-100_1_AM941846	blaSHV-85_1_DQ322460
blaSHV-100_1_AM941846	blaSHV-179_1_KF705208
blaSHV-100_1_AM941846	blaLEN18_1_AM850908
blaSHV-100_1_AM941846	blaSHV-135_1_HQ637576
blaSHV-100_1_AM941846	blaSHV-145_1_JX013655
blaSHV-100_1_AM941846	blaSHV-159_1_JX121126
blaSHV-100_1_AM941846	blaLEN4_1_AY130287
blaSHV-100_1_AM941846	blaSHV-165_1_JX121131
blaSHV-100_1_AM941846	blaSHV-102_1_EU024485
blaSHV-100_1_AM941846	blaSHV-3_1_KX092356
blaSHV-100_1_AM941846	blaSHV-66_1_DQ174306
blaSHV-100_1_AM941846	blaSHV-13_1_AF164577
blaSHV-100_1_AM941846	blaSHV-157_1_JX121124
blaSHV-100_1_AM941846	blaOKP-A-14_1_FJ534512
blaSHV-100_1_AM941846	blaOKP-B-17_1_AM850919
blaSHV-100_1_AM941846	blaSHV-71_1_AM176546
blaSHV-100_1_AM941846	blaSHV-128_1_GU932590
blaSHV-100_1_AM941846	blaSHV-34_1_AY036620
blaSHV-100_1_AM941846	blaSHV-195_1_KX619652
blaSHV-100_1_AM941846	blaSHV-69_1_DQ174308
blaSHV-100_1_AM941846	blaSHV-37_1_AF467948
blaSHV-100_1_AM941846	blaSHV-77_1_EF373975
blaSHV-100_1_AM941846	blaSHV-99_1_AM941845
blaSHV-100_1_AM941846	blaSHV-162_1_JX121129
blaSHV-100_1_AM941846	blaSHV-78_1_AM176553
blaSHV-100_1_AM941846	blaSHV-56_1_EU586041
blaSHV-100_1_AM941846	blaLEN3_1_AY130286
blaSHV-100_1_AM941846	blaSHV-172_1_KF513177
blaSHV-100_1_AM941846	blaSHV-43_1_AY065991
blaSHV-100_1_AM941846	blaSHV-132_1_GU981741
blaSHV-100_1_AM941846	blaLEN16_1_AY743416
blaSHV-100_1_AM941846	blaSHV-161_1_JX121128
blaSHV-100_1_AM941846	blaSHV-185_1_KM233164
blaSHV-100_1_AM941846	blaSHV-150_1_JX121117
blaSHV-100_1_AM941846	blaSHV-59_1_AY790341
blaSHV-100_1_AM941846	blaSHV-41_1_AF535129
blaSHV-100_1_AM941846	blaSHV-62_1_AJ866285
blaSHV-100_1_AM941846	blaSHV-24_1_AB023477
blaSHV-100_1_AM941846	blaSHV-9_1_S82452
blaSHV-100_1_AM941846	blaSHV-183_1_HG934764
blaSHV-100_1_AM941846	blaSHV-14_1_AF226622
blaSHV-100_1_AM941846	blaSHV-82_1_AM176557
blaSHV-100_1_AM941846	blaOKP-B-11_1_AM051161
blaSHV-100_1_AM941846	blaLEN8_1_AJ635424
blaSHV-100_1_AM941846	blaSHV-31_1_AY277255
blaSHV-100_1_AM941846	blaSHV-151_1_JX121118
blaSHV-100_1_AM941846	blaSHV-190_1_KP868753
blaSHV-100_1_AM941846	blaSHV-111_1_AB372881
blaSHV-100_1_AM941846	blaSHV-120_1_JF812965
blaSHV-100_1_AM941846	blaSHV-72_1_AM176547
blaSHV-100_1_AM941846	blaSHV-81_1_AM176556
blaSHV-100_1_AM941846	blaOKP-B-5_1_AY512506
blaSHV-100_1_AM941846	blaOKP-B-13_1_AY825330
blaSHV-100_1_AM941846	blaSHV-27_1_AF293345
blaSHV-100_1_AM941846	blaOKP-A-13_1_FJ534513
blaSHV-100_1_AM941846	blaSHV-97_1_EF373973
blaSHV-100_1_AM941846	blaLEN22_1_AM850912
blaSHV-100_1_AM941846	blaOKP-B-20_1_AM850922
blaSHV-100_1_AM941846	blaSHV-61_1_AJ866284
blaSHV-100_1_AM941846	blaLEN12_1_AJ635406
blaSHV-100_1_AM941846	blaLEN17_1_EF205593
blaSHV-100_1_AM941846	blaOKP-B-12_1_AJ635420
blaSHV-100_1_AM941846	blaSHV-164_1_HE981194
blaSHV-100_1_AM941846	blaOKP-A-1_1_AM051138
blaSHV-100_1_AM941846	blaSHV-182_1_KP050489
blaSHV-100_1_AM941846	blaSHV-152_1_JX121119
blaSHV-100_1_AM941846	blaSHV-30_1_AY661885
blaSHV-100_1_AM941846	blaOKP-B-2_1_AM051151
blaSHV-100_1_AM941846	blaOKP-B-7_1_AM051156
blaSHV-100_1_AM941846	blaOKP-A-16_1_FJ755840
blaSHV-100_1_AM941846	blaSHV-7_1_U20270
blaSHV-100_1_AM941846	blaSHV-173_1_KF513178
blaSHV-100_1_AM941846	blaSHV-121_1_GQ428198
blaSHV-100_1_AM941846	blaSHV-160_1_JX121127
blaSHV-100_1_AM941846	blaSHV-2a_1_X98102
blaSHV-100_1_AM941846	blaOKP-B-16_1_AM850918
blaSHV-100_1_AM941846	blaSHV-18_1_AF132290
blaSHV-100_1_AM941846	blaSHV-199_1_MF373391
blaSHV-100_1_AM941846	blaLEN25_1_HQ709169
blaSHV-100_1_AM941846	blaSHV-100_1_AM941846
blaSHV-100_1_AM941846	blaSHV-52_1_HQ845196
blaSHV-100_1_AM941846	blaSHV-187_1_LN515533
blaSHV-100_1_AM941846	blaSHV-153_1_JX121120
blaSHV-100_1_AM941846	blaSHV-40_1_AF535128
blaSHV-100_1_AM941846	blaSHV-73_1_AM176548
blaSHV-100_1_AM941846	blaSHV-133_1_AB551737
blaSHV-100_1_AM941846	blaSHV-188_1_LN515534
blaSHV-100_1_AM941846	blaSHV-16_1_AF072684
blaSHV-100_1_AM941846	blaLEN9_1_AJ635405
blaSHV-100_1_AM941846	blaOKP-A-6_1_AM051144
blaSHV-100_1_AM941846	blaOKP-B-9_1_AM051159
blaSHV-100_1_AM941846	blaSHV-74_1_AM176549
blaSHV-100_1_AM941846	blaOKP-B-3_1_AM051152
blaSHV-100_1_AM941846	blaSHV-79_1_AM176554
blaSHV-100_1_AM941846	blaSHV-48_1_AY263404
blaSHV-100_1_AM941846	blaSHV-108_1_AM922309
blaSHV-100_1_AM941846	blaSHV-28_1_AF299299
blaSHV-100_1_AM941846	blaSHV-193_1_KR347170
blaSHV-100_1_AM941846	blaSHV-50_1_AY288915
blaSHV-100_1_AM941846	blaSHV-137_1_HQ661363
blaSHV-100_1_AM941846	blaLEN13_1_AJ635403
blaSHV-100_1_AM941846	blaSHV-156_1_JX121123
blaSHV-100_1_AM941846	blaSHV-15_1_AJ011428
blaSHV-100_1_AM941846	blaSHV-109_1_EU418913
blaSHV-100_1_AM941846	blaSHV-191_1_KP868754
blaSHV-100_1_AM941846	blaSHV-154_1_JX121121
blaSHV-100_1_AM941846	blaSHV-44_1_AY259119
blaSHV-100_1_AM941846	blaSHV-45_1_AF547625
blaSHV-100_1_AM941846	blaSHV-200_1_MF871643
blaSHV-100_1_AM941846	blaSHV-5_1_X55640
blaSHV-100_1_AM941846	blaSHV-8_1_U92041
blaSHV-100_1_AM941846	blaSHV-46_1_AY210887
blaSHV-100_1_AM941846	blaSHV-204_1_MH243356
blaSHV-100_1_AM941846	blaSHV-57_1_AY223863
blaSHV-100_1_AM941846	blaSHV-203_1_MG028656
blaSHV-100_1_AM941846	blaOKP-A-4_1_AM051142
blaSHV-100_1_AM941846	blaSHV-51_1_AY289548
blaSHV-100_1_AM941846	blaSHV-144_1_JQ926986
blaSHV-100_1_AM941846	blaSHV-1_1_AF148850
blaSHV-100_1_AM941846	blaSHV-25_1_AF208796
blaSHV-100_1_AM941846	blaLEN20_1_AM850910
blaSHV-100_1_AM941846	blaOKP-B-4_1_AM051153
blaSHV-100_1_AM941846	blaSHV-134_1_HM559945
blaSHV-100_1_AM941846	blaSHV-103_1_EU032604
blaSHV-100_1_AM941846	blaSHV-1b-b_1_DQ166783
blaSHV-100_1_AM941846	blaOKP-B-1_1_AM051150
blaSHV-100_1_AM941846	blaSHV-149_1_JX121116
blaSHV-100_1_AM941846	blaSHV-65_1_DQ174305
blaSHV-100_1_AM941846	blaSHV-105_1_FJ194944
blaSHV-100_1_AM941846	blaSHV-60_1_AB302939
blaSHV-100_1_AM941846	blaSHV-36_1_AF467947
blaSHV-100_1_AM941846	blaSHV-142_1_JQ029959
blaSHV-100_1_AM941846	blaSHV-141_1_JQ388884
blaSHV-100_1_AM941846	blaSHV-89_1_DQ193536
blaSHV-100_1_AM941846	blaOKP-B-14_1_DQ995288
blaSHV-100_1_AM941846	blaSHV-12_1_KF976405
blaSHV-100_1_AM941846	blaSHV-63_1_EU342351
blaSHV-100_1_AM941846	blaSHV-95_1_EF373972
blaSHV-100_1_AM941846	blaSHV-94_1_EF373970
blaSHV-100_1_AM941846	blaLEN19_1_AM850909
blaSHV-100_1_AM941846	blaSHV-119_1_JX192924
blaSHV-100_1_AM941846	blaSHV-26_1_AF227204
blaSHV-100_1_AM941846	blaSHV-163_1_JX121130
blaSHV-100_1_AM941846	blaSHV-189_1_KP050494
blaSHV-100_1_AM941846	blaSHV-104_1_EU274581
blaSHV-100_1_AM941846	blaSHV-29_1_AF301532
blaSHV-100_1_AM941846	blaSHV-196_1_KX714286
blaSHV-100_1_AM941846	blaOKP-A-2_1_AM051139
blaSHV-100_1_AM941846	blaSHV-2_1_AF148851
blaSHV-100_1_AM941846	blaSHV-106_1_AM922307
blaSHV-100_1_AM941846	blaSHV-110_1_HQ877615
blaSHV-100_1_AM941846	blaLEN1_1_X04515
blaSHV-100_1_AM941846	blaSHV-55_1_DQ054528
blaSHV-100_1_AM941846	blaOKP-B-6_1_AY850171
blaSHV-100_1_AM941846	blaSHV-101_1_EU155018
blaSHV-100_1_AM941846	blaSHV-92_1_DQ836922
blaSHV-100_1_AM941846	blaSHV-148_1_JX121115
blaSHV-100_1_AM941846	blaSHV-143_1_JQ341060
blaSHV-100_1_AM941846	blaOKP-A-11_1_AM850915
blaSHV-100_1_AM941846	blaOKP-A-3_1_AM051140
blaSHV-100_1_AM941846	blaSHV-168_1_JX870080
blaSHV-100_1_AM941846	blaLEN21_1_AM850911
blaSHV-100_1_AM941846	blaLEN5_1_AY633109
blaSHV-100_1_AM941846	blaSHV-64_1_DQ174304
blaVEB-1_1_HM370393	blaVEB-7_1_FJ825622
blaVEB-1_1_HM370393	blaVEB-1_3_DQ393569
blaVEB-1_1_HM370393	blaVEB-1_4_AF324834
blaVEB-1_1_HM370393	blaVEB-4_1_EF136375
blaVEB-1_1_HM370393	blaVEB-2_1_AY027870
blaVEB-1_1_HM370393	blaVEB-8_1_JX679208
blaVEB-1_1_HM370393	blaVEB-1_1_HM370393
blaVEB-1_1_HM370393	blaVEB-6_1_EU259884
blaVEB-1_1_HM370393	blaVEB-3_1_AY536519
blaVEB-1_1_HM370393	blaVEB-5_1_EF420108
blaZ_29_JDXN01000019	blaZ_65_CSEV01000005
blaZ_29_JDXN01000019	blaZ_128_GQ900471
blaZ_29_JDXN01000019	blaZ_24_JBLQ01000018
blaZ_29_JDXN01000019	blaZ_137_GQ915265
blaZ_29_JDXN01000019	blaZ_72_NZ_CUHG01000035
blaZ_29_JDXN01000019	blaZ_124_NC_013944
blaZ_29_JDXN01000019	blaZ_60_NZ_JVML01000111
blaZ_29_JDXN01000019	blaZ_122_NZ_AJGE01000057
blaZ_29_JDXN01000019	blaZ_30_JGUQ01000012
blaZ_29_JDXN01000019	blaZ_41_AENR01000015
blaZ_29_JDXN01000019	blaZ_98_LTEF01000041
blaZ_29_JDXN01000019	blaZ_47_NZ_JYGF01000020
blaZ_29_JDXN01000019	blaZ_51_NZ_JVWO01000108
blaZ_29_JDXN01000019	blaZ_5_AJ302698
blaZ_29_JDXN01000019	blaZ_54_NZ_JVRB01000003
blaZ_29_JDXN01000019	blaZ_94_LYRW01000005
blaZ_29_JDXN01000019	blaZ_59_NZ_JVBT01000063
blaZ_29_JDXN01000019	blaZ_101_LTLP01000099
blaZ_29_JDXN01000019	blaZ_50_KR230047
blaZ_29_JDXN01000019	blaZ_28_JDYO01000009
blaZ_29_JDXN01000019	blaZ_134_NZ_AJGE01000047
blaZ_29_JDXN01000019	blaZ_97_FMOK01000003
blaZ_29_JDXN01000019	blaZ_85_NZ_FHDT01000016
blaZ_29_JDXN01000019	blaZ_46_CP010944
blaZ_29_JDXN01000019	blaZ_38_NZ_JEMM01000040
blaZ_29_JDXN01000019	blaZ_7_AP004832
blaZ_29_JDXN01000019	blaZ_71_NZ_CUGR01000082
blaZ_29_JDXN01000019	blaZ_133_AIDT01000014
blaZ_29_JDXN01000019	blaZ_73_CYNA01000004
blaZ_29_JDXN01000019	blaZ_29_JDXN01000019
blaZ_29_JDXN01000019	blaZ_13_KF471116
blaZ_29_JDXN01000019	blaZ_58_NZ_JUUA01000057
blaZ_29_JDXN01000019	blaZ_80_KU607855
blaZ_29_JDXN01000019	blaZ_40_NZ_AZBT01000050
blaZ_29_JDXN01000019	blaZ_74_CZWI01000159
blaZ_29_JDXN01000019	blaZ_106_FQHX01000011
blaZ_29_JDXN01000019	blaZ_48_CFPA01000022
blaZ_29_JDXN01000019	blaZ_105_FQJS01000007
blaZ_29_JDXN01000019	blaZ_64_CSJB01000017
blaZ_29_JDXN01000019	blaZ_123_NC_013653
blaZ_29_JDXN01000019	blaZ_22_JCHI01000035
blaZ_29_JDXN01000019	blaZ_27_JDGZ01000043
blaZ_29_JDXN01000019	blaZ_121_AIWM01000014
blaZ_29_JDXN01000019	blaZ_117_ACHE01000004
blaZ_29_JDXN01000019	blaZ_107_FQDM01000011
blaZ_29_JDXN01000019	blaZ_49_CVLS01000543
blaZ_29_JDXN01000019	blaZ_4_X04121
blaZ_29_JDXN01000019	blaZ_92_FKWG01000001
blaZ_29_JDXN01000019	blaZ_17_JDDF01000008
blaZ_29_JDXN01000019	blaZ_31_JIFU01000008
blaZ_29_JDXN01000019	blaZ_9_DQ269019
blaZ_29_JDXN01000019	blaZ_55_NZ_JVLY01000044
blaZ_29_JDXN01000019	blaZ_90_FKVU01000010
blaZ_29_JDXN01000019	blaZ_66_CSGM01000014
blaZ_29_JDXN01000019	blaZ_63_NZ_JUMX01000103
blaZ_29_JDXN01000019	blaZ_132_AHVO01000010
blaZ_29_JDXN01000019	blaZ_42_CCEE01000006
blaZ_29_JDXN01000019	blaZ_19_JBMK01000007
blaZ_29_JDXN01000019	blaZ_44_NZ_JWJJ01000015
blaZ_29_JDXN01000019	blaZ_56_NZ_JUMU01000089
blaZ_29_JDXN01000019	blaZ_21_JGQH01000014
blaZ_29_JDXN01000019	blaZ_16_JBTH01000015
blaZ_29_JDXN01000019	blaZ_114_NC_013379
blaZ_29_JDXN01000019	blaZ_35_JIVZ01000012
blaZ_29_JDXN01000019	blaZ_100_LTMH01000008
blaZ_29_JDXN01000019	blaZ_43_NZ_CAVU010000015
blaZ_29_JDXN01000019	blaZ_104_FQHI01000006
blaZ_29_JDXN01000019	blaZ_79_KU607584
blaZ_29_JDXN01000019	blaZ_83_FGWO01000019
blaZ_29_JDXN01000019	blaZ_95_MAJJ01000071
blaZ_29_JDXN01000019	blaZ_6_AP003139
blaZ_29_JDXN01000019	blaZ_20_JBVX01000014
blaZ_29_JDXN01000019	blaZ_25_JBKK01000017
blaZ_29_JDXN01000019	blaZ_99_LTNH01000008
blaZ_29_JDXN01000019	blaZ_109_AOAS01000022
blaZ_29_JDXN01000019	blaZ_93_FKQA01000038
blaZ_29_JDXN01000019	blaZ_34_JJAO01000008
blaZ_29_JDXN01000019	blaZ_91_FKQH01000022
blaZ_29_JDXN01000019	blaZ_115_FN433596
blaZ_29_JDXN01000019	blaZ_32_JINH01000005
blaZ_29_JDXN01000019	blaZ_23_JBND01000015
blaZ_29_JDXN01000019	blaZ_111_AJCN01000010
blaZ_29_JDXN01000019	blaZ_136_NZ_ALWE01000009
blaZ_29_JDXN01000019	blaZ_120_NZ_ALWG01000005
blaZ_29_JDXN01000019	blaZ_103_FQSJ01000009
blaZ_29_JDXN01000019	blaZ_75_LNTF01000008
blaZ_29_JDXN01000019	blaZ_39_JHTU01000073
blaZ_29_JDXN01000019	blaZ_78_KU607301
blaZ_29_JDXN01000019	blaZ_126_NC_013374
blaZ_29_JDXN01000019	blaZ_89_FKPS01000007
blaZ_29_JDXN01000019	blaZ_96_LNDI01000019
blaZ_29_JDXN01000019	blaZ_14_JBAG01000015
blaZ_29_JDXN01000019	blaZ_131_GQ900485
blaZ_29_JDXN01000019	blaZ_82_FGSJ01000003
blaZ_29_JDXN01000019	blaZ_62_NZ_JVOH01000023
blaZ_29_JDXN01000019	blaZ_69_NZ_CUHB01000033
blaZ_29_JDXN01000019	blaZ_138_CP003979
blaZ_29_JDXN01000019	blaZ_129_CP003194
blaZ_29_JDXN01000019	blaZ_118_NC_004461
blaZ_29_JDXN01000019	blaZ_52_NZ_JVWM01000127
blaZ_29_JDXN01000019	blaZ_70_NZ_CUEK01000047
blaZ_29_JDXN01000019	blaZ_67_NZ_CTTL01000039
blaZ_29_JDXN01000019	blaZ_2_CP000731
blaZ_29_JDXN01000019	blaZ_110_AJCZ01000013
blaZ_29_JDXN01000019	blaZ_61_NZ_JVAT01000021
blaZ_29_JDXN01000019	blaZ_76_FFOR01000002
blaZ_29_JDXN01000019	blaZ_113_AHVS01000008
blaZ_29_JDXN01000019	blaZ_116_NC_013348
blaZ_29_JDXN01000019	blaZ_102_MLQA01000023
blaZ_29_JDXN01000019	blaZ_15_JAZQ01000018
blaZ_29_JDXN01000019	blaZ_53_NZ_JUXQ01000001
blaZ_29_JDXN01000019	blaZ_18_JBQW01000016
blaZ_29_JDXN01000019	blaZ_88_FKTX01000011
blaZ_29_JDXN01000019	blaZ_57_NZ_JURP01000126
blaZ_29_JDXN01000019	blaZ_84_FHDH01000010
blaZ_29_JDXN01000019	blaZ_81_FGJZ01000020
blaZ_29_JDXN01000019	blaZ_36_JITV01000006
blaZ_29_JDXN01000019	blaZ_135_AB811795
blaZ_29_JDXN01000019	blaZ_45_CP010941
blaZ_29_JDXN01000019	blaZ_1_CP000704
blaZ_29_JDXN01000019	blaZ_125_CP003194
blaZ_29_JDXN01000019	blaZ_87_NZ_LRNC01000042
blaZ_29_JDXN01000019	blaZ_37_JIFD01000012
blaZ_29_JDXN01000019	blaZ_3_CP000732
blaZ_29_JDXN01000019	blaZ_112_AKGL01000044
blaZ_29_JDXN01000019	blaZ_77_FGNH01000009
blaZ_29_JDXN01000019	blaZ_26_JBJP01000007
blaZ_29_JDXN01000019	blaZ_86_AIZE01000023
blaZ_29_JDXN01000019	blaZ_33_JIXQ01000012
blaZ_29_JDXN01000019	blaZ_68_NZ_CUHK01000055
blaZ_29_JDXN01000019	blaZ_11_AJ400722
blaZ_29_JDXN01000019	blaZ_127_ACFR01000018
blaZ_29_JDXN01000019	blaZ_119_NZ_CANQ01000029
blaZ_29_JDXN01000019	blaZ_108_FQPO01000005
blaZ_29_JDXN01000019	blaZ_130_AHKZ01000073
erm(H)_1_M16503	erm(H)_1_M16503
vgb(A)_1_M20129	vgb(A)_1_M20129
mph(C)_1_AB013298	mph(C)_4_AM397632
mph(C)_1_AB013298	mph(C)_5_AM180067
mph(C)_1_AB013298	mph(C)_1_AB013298
mph(C)_1_AB013298	mph(C)_2_AF167161
mph(C)_1_AB013298	mph(C)_3_AM180068
mph(F)_1_AM260957	mph(F)_1_AM260957
hugA_1_AF324468	hugA_1_AF324468
blaCARB-5_1_AF135373	blaCARB-14_1_JQ364968
blaCARB-5_1_AF135373	blaCARB-16_1_HF953351
blaCARB-5_1_AF135373	blaCARB-8_1_AY178993
blaCARB-5_1_AF135373	blaCARB-10_1_EU850412
blaCARB-5_1_AF135373	blaCARB-5_1_AF135373
blaCARB-5_1_AF135373	blaCARB-49_1_KX599396
grmO_1_AY524043	grmO_1_AY524043
aph(2'')-Ih_1_KF652096	aph(2'')-Ih_1_KF652096
aph(2'')-Ih_1_KF652096	aph(2'')-If_2_AY701528
aph(2'')-Ih_1_KF652096	aph(2'')-If_1_KF652097
blaFAR-1_1_AF024601	blaFAR-1_1_AF024601
blaLUT-1_1_AY695112	blaLUT-1_1_AY695112
blaFRI-5_1_MH208723	blaFRI-3_1_KY524440
blaFRI-5_1_MH208723	blaFRI-1_1_KT192551
blaFRI-5_1_MH208723	blaFRI-2_1_KX620467
blaFRI-5_1_MH208723	blaFRI-4_1_NG_055267
blaFRI-5_1_MH208723	blaFRI-5_1_MH208723
blaFONA-6_1_AJ251244	blaFONA-6_1_AJ251244
blaFONA-6_1_AJ251244	blaFONA-3_1_AJ251241
blaFONA-6_1_AJ251244	blaFONA-2_1_AJ251240
blaFONA-6_1_AJ251244	blaFONA-4_1_AJ251242
blaFONA-6_1_AJ251244	blaFONA-5_1_AJ251243
blaFONA-6_1_AJ251244	blaSFO-1_1_AB003148
blaFONA-6_1_AJ251244	blaFONA-1_1_AJ251239
blaRAHN-1_1_GU645205	blaRAHN-2_2_HM114350
blaRAHN-1_1_GU645205	blaRAHN-1_1_GU645205
blaRAHN-1_1_GU645205	blaRAHN-1_2_AF338038
blaCME-1_1_AJ006275	blaCME-1_1_AJ006275
blaSED1_1_AF321608	blaSED1_1_AF321608
blaOXA-551_1_KY682753	blaOXA-552_1_KY682754
blaOXA-551_1_KY682753	blaOXA-549_1_KY682751
blaOXA-551_1_KY682753	blaOXA-548_1_KY682750
blaOXA-551_1_KY682753	blaOXA-550_1_KY682752
blaOXA-551_1_KY682753	blaOXA-551_1_KY682753
blaOXA-551_1_KY682753	blaOXA-553_1_KY682755
vgb(B)_1_AF015628	vgb(B)_1_AF015628
blaBIC-1_1_GQ260093	blaBIC-1_1_GQ260093
blaA_2_AY954728	blaA_1_DQ424965
blaA_2_AY954728	blaA_2_AY954728
blaSME-1_1_Z28968	blaSME-3_1_AY584237
blaSME-1_1_Z28968	blaSME-2_1_AF275256
blaSME-1_1_Z28968	blaSME-1_1_Z28968
blaCTX-M-211_1_MH067961	blaCTX-M-203_1_MF196230
blaCTX-M-211_1_MH067961	blaCTX-M-101_1_HQ398214
blaCTX-M-211_1_MH067961	blaCTX-M-12_1_DQ821704
blaCTX-M-211_1_MH067961	blaCTX-M-216_1_MH243352
blaCTX-M-211_1_MH067961	blaCTX-M-183_1_KX263246
blaCTX-M-211_1_MH067961	blaCTX-M-33_1_AY238472
blaCTX-M-211_1_MH067961	blaCTX-M-55_1_DQ810789
blaCTX-M-211_1_MH067961	blaCTX-M-10_1_AY598759
blaCTX-M-211_1_MH067961	blaCTX-M-202_1_MF195067
blaCTX-M-211_1_MH067961	blaCTX-M-62_1_EF219134
blaCTX-M-211_1_MH067961	blaCTX-M-52_1_DQ223685
blaCTX-M-211_1_MH067961	blaCTX-M-164_1_KP727571
blaCTX-M-211_1_MH067961	blaCTX-M-15_1_AY044436
blaCTX-M-211_1_MH067961	blaCTX-M-116_1_JF966749
blaCTX-M-211_1_MH067961	blaCTX-M-206_1_KJ802520
blaCTX-M-211_1_MH067961	blaCTX-M-220_1_MH450163
blaCTX-M-211_1_MH067961	blaCTX-M-162_1_KP681697
blaCTX-M-211_1_MH067961	blaCTX-M-137_1_KF790923
blaCTX-M-211_1_MH067961	blaCTX-M-177_1_KT997889
blaCTX-M-211_1_MH067961	blaCTX-M-71_1_FJ815436
blaCTX-M-211_1_MH067961	blaCTX-M-30_1_AY292654
blaCTX-M-211_1_MH067961	blaCTX-M-144_1_KJ020573
blaCTX-M-211_1_MH067961	blaCTX-M-146_1_KY938173
blaCTX-M-211_1_MH067961	blaCTX-M-127_1_MF196229
blaCTX-M-211_1_MH067961	blaCTX-M-61_1_EF219142
blaCTX-M-211_1_MH067961	blaCTX-M-32_2_AJ557142
blaCTX-M-211_1_MH067961	blaCTX-M-157_1_KM211510
blaCTX-M-211_1_MH067961	blaCTX-M-3_1_Y10278
blaCTX-M-211_1_MH067961	blaCTX-M-186_1_KX446939
blaCTX-M-211_1_MH067961	blaCTX-M-199_1_KY786032
blaCTX-M-211_1_MH067961	blaCTX-M-117_1_JN227085
blaCTX-M-211_1_MH067961	blaCTX-M-72_1_AY847148
blaCTX-M-211_1_MH067961	blaCTX-M-176_1_KT997888
blaCTX-M-211_1_MH067961	blaCTX-M-28_6_AJ549244
blaCTX-M-211_1_MH067961	blaCTX-M-66_1_EF576988
blaCTX-M-211_1_MH067961	blaCTX-M-156_1_KM211509
blaCTX-M-211_1_MH067961	blaCTX-M-158_1_KM211691
blaCTX-M-211_1_MH067961	blaCTX-M-182_1_KX056901
blaCTX-M-211_1_MH067961	blaCTX-M-132_1_JX313020
blaCTX-M-211_1_MH067961	blaCTX-M-211_1_MH067961
blaCTX-M-211_1_MH067961	blaCTX-M-58_1_EF210159
blaCTX-M-211_1_MH067961	blaCTX-M-79_1_EF426798
blaCTX-M-211_1_MH067961	blaCTX-M-190_1_KX664469
blaCTX-M-211_1_MH067961	blaCTX-M-103_1_HG423149
blaCTX-M-211_1_MH067961	blaCTX-M-173_1_KT997884
blaCTX-M-211_1_MH067961	blaCTX-M-64_1_AB284167
blaCTX-M-211_1_MH067961	blaCTX-M-138_1_KF526119
blaCTX-M-211_1_MH067961	blaCTX-M-218_1_MH243358
blaCTX-M-211_1_MH067961	blaCTX-M-179_1_KU705393
blaCTX-M-211_1_MH067961	blaCTX-M-22_1_AY080894
blaCTX-M-211_1_MH067961	blaCTX-M-54_1_DQ303459
blaCTX-M-211_1_MH067961	blaCTX-M-184_1_KX263247
blaCTX-M-211_1_MH067961	blaCTX-M-150_1_KF769131
blaCTX-M-211_1_MH067961	blaCTX-M-96_1_AJ704396
blaCTX-M-211_1_MH067961	blaCTX-M-166_1_KU978909
blaCTX-M-211_1_MH067961	blaCTX-M-210_1_MH067960
blaCTX-M-211_1_MH067961	blaCTX-M-139_1_KC107824
blaCTX-M-211_1_MH067961	blaCTX-M-123_1_JN790864
blaCTX-M-211_1_MH067961	blaCTX-M-80_1_EU202673
blaCTX-M-211_1_MH067961	blaCTX-M-37_1_AY649755
blaCTX-M-211_1_MH067961	blaCTX-M-69_1_EU402393
blaCTX-M-211_1_MH067961	blaCTX-M-29_1_AY267213
blaCTX-M-211_1_MH067961	blaCTX-M-208_1_MH067958
blaCTX-M-211_1_MH067961	blaCTX-M-169_1_KR779864
blaCTX-M-211_1_MH067961	blaCTX-M-1_1_DQ915955
blaCTX-M-211_1_MH067961	blaCTX-M-42_1_DQ061159
blaCTX-M-211_1_MH067961	blaCTX-M-88_1_FJ873739
blaCTX-M-211_1_MH067961	blaCTX-M-114_1_GQ351346
blaCTX-M-211_1_MH067961	blaCTX-M-181_1_KX056900
blaCTX-M-211_1_MH067961	blaCTX-M-82_1_DQ256091
blaCTX-M-211_1_MH067961	blaCTX-M-167_1_KR537428
blaCTX-M-211_1_MH067961	blaCTX-M-36_1_AB177384
blaCTX-M-211_1_MH067961	blaCTX-M-163_1_KP681698
blaCTX-M-211_1_MH067961	blaCTX-M-209_1_MH067959
blaCTX-M-211_1_MH067961	blaCTX-M-53_1_DQ268764
blaCTX-M-211_1_MH067961	blaCTX-M-68_1_EU177100
blaCTX-M-211_1_MH067961	blaCTX-M-193_1_KY563766
blaCTX-M-211_1_MH067961	blaCTX-M-172_1_KT251041
blaCTX-M-211_1_MH067961	blaCTX-M-175_1_KT997887
blaCTX-M-211_1_MH067961	blaCTX-M-188_1_KX676491
blaCTX-M-211_1_MH067961	blaCTX-M-194_1_KY563767
blaCTX-M-211_1_MH067961	blaCTX-M-170_1_KR822223
blaCTX-M-211_1_MH067961	blaCTX-M-204_1_MF281085
blaCTX-M-211_1_MH067961	blaCTX-M-189_1_FJ657512
blaCTX-M-211_1_MH067961	blaCTX-M-207_1_LC348384
blaCTX-M-211_1_MH067961	blaCTX-M-155_1_KM211508
blaCTX-M-211_1_MH067961	blaCTX-M-197_1_KY646303
blaCTX-M-211_1_MH067961	blaCTX-M-212_1_MH067962
blaCTX-M-211_1_MH067961	blaCTX-M-180_1_KX056899
blaCTX-M-211_1_MH067961	blaCTX-M-142_1_KF240809
blaCTX-M-211_1_MH067961	blaCTX-M-34_1_AY515297
blaCTX-M-211_1_MH067961	blaCTX-M-60_1_AM411407
blaCTX-M-211_1_MH067961	blaCTX-M-136_1_KC351754
blaCTX-M-211_1_MH067961	blaCTX-M-23_1_AF488377
mph(E)_1_DQ839391	mph(E)_2_JF769133
mph(E)_1_DQ839391	mph(E)_1_DQ839391
mph(G)_1_AB571865	mph(G)_1_AB571865
blaSPU-1_1_GQ919044	blaSPU-1_1_GQ919044
blaERP-1_1_AY077733	blaERP-1_1_AY077733
sul1_11_DQ914960	sul1_28_JN790946
sul1_11_DQ914960	sul1_38_BX248359
sul1_11_DQ914960	sul1_14_AJ517791
sul1_11_DQ914960	sul1_10_DQ143913
sul1_11_DQ914960	sul1_17_AM746675
sul1_11_DQ914960	sul1_37_AF188331
sul1_11_DQ914960	sul1_39_AY522923
sul1_11_DQ914960	sul1_3_EU855787
sul1_11_DQ914960	sul1_7_FJ715937
sul1_11_DQ914960	sul1_32_EF592571
sul1_11_DQ914960	sul1_27_GU562437
sul1_11_DQ914960	sul1_34_AY047357
sul1_11_DQ914960	sul1_31_AM040449
sul1_11_DQ914960	sul1_22_AY115475
sul1_11_DQ914960	sul1_23_AJ621187
sul1_11_DQ914960	sul1_19_DQ125241
sul1_11_DQ914960	sul1_20_JF262165
sul1_11_DQ914960	sul1_26_AY524415
sul1_11_DQ914960	sul1_9_AY963803
sul1_11_DQ914960	sul1_35_AB281182
sul1_11_DQ914960	sul1_2_U12338
sul1_11_DQ914960	sul1_29_AJ746361
sul1_11_DQ914960	sul1_25_AY878717
sul1_11_DQ914960	sul1_18_AY260546
sul1_11_DQ914960	sul1_33_AJ564903
sul1_11_DQ914960	sul1_11_DQ914960
sul1_11_DQ914960	sul1_36_X15024
sul1_11_DQ914960	sul1_24_EU117158
sul1_11_DQ914960	sul1_8_JN581942
sul1_11_DQ914960	sul1_30_JF262178
sul1_11_DQ914960	sul1_15_EF667294
sul1_11_DQ914960	sul1_5_EU780013
sul1_11_DQ914960	sul1_21_AJ971344
fmrO_1_Q08325	fmrO_1_Q08325
blaGOB-11_1_AY647248	blaGOB-1_2_AF090141
blaGOB-11_1_AY647248	blaGOB-9_1_AY647246
blaGOB-11_1_AY647248	blaGOB-7_1_AF189297
blaGOB-11_1_AY647248	blaGOB-10_1_AY647247
blaGOB-11_1_AY647248	blaGOB-1_1_EF394442
blaGOB-11_1_AY647248	blaGOB-12_1_AY647249
blaGOB-11_1_AY647248	blaGOB-11_1_AY647248
blaGOB-11_1_AY647248	blaGOB-4_1_AF189293
blaGOB-11_1_AY647248	blaGOB-8_1_AY348327
blaGOB-11_1_AY647248	blaGOB-6_1_AF189292
blaGOB-11_1_AY647248	blaGOB-2_1_AF189296
blaGOB-11_1_AY647248	blaGOB-13_1_AY647251
blaGOB-11_1_AY647248	blaGOB-15_1_AY775547
blaGOB-11_1_AY647248	blaGOB-3_1_AF189291
blaGOB-11_1_AY647248	blaGOB-14_1_AY647252
blaGOB-11_1_AY647248	blaGOB-18_1_DQ004496
blaGOB-11_1_AY647248	blaGOB-5_1_AF189290
blaNMC-A_1_AJ536087	blaIMI-5_1_KT599915
blaNMC-A_1_AJ536087	blaIMI-2_1_DQ173429
blaNMC-A_1_AJ536087	blaIMI-1_1_U50278
blaNMC-A_1_AJ536087	blaIMI-3_1_GU015024
blaNMC-A_1_AJ536087	blaNMC-A_1_AJ536087
blaBES-1_1_AF234999	blaBES-1_1_AF234999
blaOXA-155_1_KP771983	blaOXA-155_1_KP771983
blaOXA-155_1_KP771983	blaOXA-154_1_KP771982
blaCTX-M-110_1_JF274242	blaCTX-M-112_1_JF274246
blaCTX-M-110_1_JF274242	blaCTX-M-48_1_AY847144
blaCTX-M-110_1_JF274242	blaCTX-M-113_1_JF274247
blaCTX-M-110_1_JF274242	blaCTX-M-21_1_AJ416346
blaCTX-M-110_1_JF274242	blaCTX-M-99_1_HM803271
blaCTX-M-110_1_JF274242	blaCTX-M-196_1_KY563769
blaCTX-M-110_1_JF274242	blaCTX-M-16_1_AY029068
blaCTX-M-110_1_JF274242	blaCTX-M-214_1_MH121688
blaCTX-M-110_1_JF274242	blaCTX-M-27_1_AY156923
blaCTX-M-110_1_JF274242	blaCTX-M-90_1_FJ907381
blaCTX-M-110_1_JF274242	blaCTX-M-83_1_FJ214366
blaCTX-M-110_1_JF274242	blaCTX-M-65_1_EF418608
blaCTX-M-110_1_JF274242	blaCTX-M-24_1_EF374096
blaCTX-M-110_1_JF274242	blaCTX-M-129_1_JX017364
blaCTX-M-110_1_JF274242	blaCTX-M-126_1_AB703103
blaCTX-M-110_1_JF274242	blaCTX-M-104_1_HQ833652
blaCTX-M-110_1_JF274242	blaCTX-M-122_1_JN790863
blaCTX-M-110_1_JF274242	blaCTX-M-219_1_CP019080
blaCTX-M-110_1_JF274242	blaCTX-M-111_1_JF274243
blaCTX-M-110_1_JF274242	blaCTX-M-87_1_EU545409
blaCTX-M-110_1_JF274242	blaCTX-M-13_2_AF252623
blaCTX-M-110_1_JF274242	blaCTX-M-84_1_FJ214367
blaCTX-M-110_1_JF274242	blaCTX-M-73_1_DQ343292
blaCTX-M-110_1_JF274242	blaCTX-M-67_1_EF581888
blaCTX-M-110_1_JF274242	blaCTX-M-174_1_KT997886
blaCTX-M-110_1_JF274242	blaCTX-M-110_1_JF274242
blaCTX-M-110_1_JF274242	blaCTX-M-47_1_AY847143
blaCTX-M-110_1_JF274242	blaCTX-M-102_1_HQ398215
blaCTX-M-110_1_JF274242	blaCTX-M-130_1_JX017365
blaCTX-M-110_1_JF274242	blaCTX-M-85_1_FJ214368
blaCTX-M-110_1_JF274242	blaCTX-M-50_1_AY847146
blaCTX-M-110_1_JF274242	blaCTX-M-191_1_KY271097
blaCTX-M-110_1_JF274242	blaCTX-M-9_1_AF174129
blaCTX-M-110_1_JF274242	blaCTX-M-168_1_KR537429
blaCTX-M-110_1_JF274242	blaCTX-M-49_1_AY847145
blaCTX-M-110_1_JF274242	blaCTX-M-121_1_JN790862
blaCTX-M-110_1_JF274242	blaCTX-M-46_1_AY847147
blaCTX-M-110_1_JF274242	blaCTX-M-51_1_DQ211987
blaCTX-M-110_1_JF274242	blaCTX-M-161_1_KP128034
blaCTX-M-110_1_JF274242	blaCTX-M-159_1_AB976602
blaCTX-M-110_1_JF274242	blaCTX-M-198_1_KY646304
blaCTX-M-110_1_JF274242	blaCTX-M-213_1_MH094805
blaCTX-M-110_1_JF274242	blaCTX-M-17_1_AY033516
blaCTX-M-110_1_JF274242	blaCTX-M-105_1_HQ833651
blaCTX-M-110_1_JF274242	blaCTX-M-192_1_KY271098
blaCTX-M-110_1_JF274242	blaCTX-M-98_1_HM755448
blaCTX-M-110_1_JF274242	blaCTX-M-201_1_KY997189
blaCTX-M-110_1_JF274242	blaCTX-M-147_1_KF513180
blaCTX-M-110_1_JF274242	blaCTX-M-81_1_EU136031
blaCTX-M-110_1_JF274242	blaCTX-M-195_1_KY563768
blaCTX-M-110_1_JF274242	blaCTX-M-14b_1_DQ359215
blaCTX-M-110_1_JF274242	blaCTX-M-134_1_JX896165
blaCTX-M-110_1_JF274242	blaCTX-M-125_1_JQ724542
blaCTX-M-110_1_JF274242	blaCTX-M-38_1_AY822595
blaCTX-M-110_1_JF274242	blaCTX-M-86_1_FJ214369
blaCTX-M-110_1_JF274242	blaCTX-M-19_1_AF325134
blaCTX-M-110_1_JF274242	blaCTX-M-148_1_KJ020574
blaCTX-M-110_1_JF274242	blaCTX-M-93_1_HQ166709
blaCTX-M-110_1_JF274242	blaCTX-M-14_1_AF252622
blaPLA-6A_1_DQ251478	blaPLA-5A_1_DQ249871
blaPLA-6A_1_DQ251478	blaPLA2a_1_AY307385
blaPLA-6A_1_DQ251478	blaPLA-6A_1_DQ251478
blaPLA-6A_1_DQ251478	blaPLA1a_1_AY302757
blaPLA-6A_1_DQ251478	blaPLA-3A_1_AY507663
blaPLA-6A_1_DQ251478	blaPLA-4A_1_AY507664
blaCTX-M-4_1_Y14156	blaCTX-M-59_1_DQ408762
blaCTX-M-4_1_Y14156	blaCTX-M-131_1_JN969893
blaCTX-M-4_1_Y14156	blaCTX-M-20_1_AJ416344
blaCTX-M-4_1_Y14156	blaCTX-M-141_1_KC964871
blaCTX-M-4_1_Y14156	blaCTX-M-95_1_FN813245
blaCTX-M-4_1_Y14156	blaCTX-M-43_1_DQ102702
blaCTX-M-4_1_Y14156	blaCTX-M-35_1_AB176532
blaCTX-M-4_1_Y14156	blaCTX-M-76_1_AM982520
blaCTX-M-4_1_Y14156	blaCTX-M-74_1_GQ149243
blaCTX-M-4_1_Y14156	blaCTX-M-2_1_AB176535
blaCTX-M-4_1_Y14156	blaCTX-M-124_1_JQ429324
blaCTX-M-4_1_Y14156	blaCTX-M-4_1_Y14156
blaCTX-M-4_1_Y14156	blaCTX-M-77_1_AM982521
blaCTX-M-4_1_Y14156	blaCTX-M-6_1_AJ005044
blaCTX-M-4_1_Y14156	blaCTX-M-92_1_GU127598
blaCTX-M-4_1_Y14156	blaCTX-M-165_1_KP727572
blaCTX-M-4_1_Y14156	blaCTX-M-7_1_AJ005045
blaCTX-M-4_1_Y14156	blaCTX-M-31_1_AJ567481
blaCTX-M-4_1_Y14156	blaCTX-M-56_1_EF374097
blaCTX-M-4_1_Y14156	blaCTX-M-5_1_U95364
blaCTX-M-4_1_Y14156	blaCTX-M-97_1_HM776707
blaCTX-M-4_1_Y14156	blaCTX-M-171_1_KT277545
blaCTX-M-4_1_Y14156	blaCTX-M-44_1_D37830
blaCTX-M-4_1_Y14156	blaCTX-M-75_1_GQ149244
blaCTX-M-4_1_Y14156	blaCTX-M-200_1_KY997188
blaCTX-M-8_1_AF189721	blaCTX-M-26_1_AY157676
blaCTX-M-8_1_AF189721	blaCTX-M-41_1_DQ023162
blaCTX-M-8_1_AF189721	blaCTX-M-160_1_KP050493
blaCTX-M-8_1_AF189721	blaCTX-M-89_1_FJ971899
blaCTX-M-8_1_AF189721	blaCTX-M-39_1_AY954516
blaCTX-M-8_1_AF189721	blaCTX-M-217_1_MH243354
blaCTX-M-8_1_AF189721	blaCTX-M-8_1_AF189721
blaCTX-M-8_1_AF189721	blaCTX-M-63_1_EU660216
blaCTX-M-8_1_AF189721	blaCTX-M-78_1_AM982522
blaCTX-M-8_1_AF189721	blaCTX-M-63_1_AB205197
blaCTX-M-8_1_AF189721	blaCTX-M-94_1_HM167760
blaCTX-M-8_1_AF189721	blaCTX-M-25_1_AF518567
blaCTX-M-8_1_AF189721	blaCTX-M-40_1_AY750914
blaCTX-M-8_1_AF189721	blaCTX-M-91_1_GQ870432
blaCTX-M-8_1_AF189721	blaCTX-M-100_1_FR682582
blaOXY-1-1_1_Z30177	blaOXY-2-6_6_AY077485
blaOXY-1-1_1_Z30177	blaOXY-2-9_9_FJ785625
blaOXY-1-1_1_Z30177	blaOXY-5-1_1_AJ871868
blaOXY-1-1_1_Z30177	blaOXY-1-5_5_AY077486
blaOXY-1-1_1_Z30177	blaOXY-1-2_2_AJ871864
blaOXY-1-1_1_Z30177	blaOXY-2-8_8_AY055205
blaOXY-1-1_1_Z30177	blaOXY-3-1_1_AF491278
blaOXY-1-1_1_Z30177	blaOXY-5-2_2_AJ871871
blaOXY-1-1_1_Z30177	blaOXY-2-7_7_Z49084
blaOXY-1-1_1_Z30177	blaOXY-6-3_3_AJ871876
blaOXY-1-1_1_Z30177	blaOXY-2-4_4_Y17714
blaOXY-1-1_1_Z30177	blaOXY-6-2_2_AJ871875
blaOXY-1-1_1_Z30177	blaOXY-2-10_10_FJ785626
blaOXY-1-1_1_Z30177	blaOXY-1-1_1_Z30177
blaOXY-1-1_1_Z30177	blaOXY-1-4_4_AY077483
blaOXY-1-1_1_Z30177	blaOXY-1-3_3_AY077482
blaOXY-1-1_1_Z30177	blaOXY-6-4_4_AJ871877
blaOXY-1-1_1_Z30177	blaOXY-6-1_1_AJ871873
blaOXY-1-1_1_Z30177	blaOXY-2-3_3_AY077488
blaOXY-1-1_1_Z30177	blaOXY-1-6_6_Y17715
blaOXY-1-1_1_Z30177	blaOXY-2-5_5_AY077487
blaOXY-1-1_1_Z30177	blaOXY-2-1_1_AJ871866
blaOXY-1-1_1_Z30177	blaOXY-1-7_7_M27459
blaOXY-1-1_1_Z30177	blaOXY-2-2_2_AJ871867
blaOXY-1-1_1_Z30177	blaOXY-4-1_1_AY077481
erm(N)_1_X97721	erm(N)_1_X97721
blaVHW-1_1_AF217648	blaVHW-1_1_AF217648
blaVHW-1_1_AF217648	blaVHH-1_1_NG050334
blaGOB-16_1_GU188443	blaGOB-17_1_AY899332
blaGOB-16_1_GU188443	blaGOB-16_1_GU188443
blaGOB-16_1_GU188443	blaGOB-16_2_AY899331
blaHERA-1_1_AF311385	blaHERA-1_1_AF311385
blaHERA-1_1_AF311385	blaHERA-8_1_AJ536092
blaHERA-1_1_AF311385	blaHERA-3_1_AF398335
blaHERA-1_1_AF311385	blaHERA-5_1_AJ536089
blaHERA-1_1_AF311385	blaHERA-6_1_AJ536090
blaHERA-1_1_AF311385	blaHERA-4_1_AJ536088
blaHERA-1_1_AF311385	blaHERA-2_1_AF398334
blaOXA-SHE_1_AY066004	blaOXA-55_1_AY343493
blaOXA-SHE_1_AY066004	blaOXA-SHE_1_AY066004
blaL1_3_EF126059	blaL1_3_EF126059
blaOXA-153_1_KP771981	blaOXA-153_1_KP771981
ant(6)-Ia_3_KF864551	ant(6)-Ia_3_KF864551
aac(3)-VIIa_1_M22999	aac(3)-VIIa_1_M22999
blaSCO-1_1_EF063111	blaSCO-1_1_EF063111
blaCARB-1_1_AF313471	blaCARB-4_1_FJ785525
blaCARB-1_1_AF313471	blaCARB-1_1_AF313471
blaCARB-1_1_AF313471	blaCARB-9_1_AY248038
blaCARB-1_1_AF313471	blaCARB-3_1_S46063
blaCARB-1_1_AF313471	blaCARB-7_1_AF409092
blaCARB-1_1_AF313471	blaCARB-11_1_AY008290
blaCARB-1_1_AF313471	blaCARB-50_1_NG_052478
blaCARB-1_1_AF313471	blaCARB-2_1_M69058
blaCARB-1_1_AF313471	blaCARB-6_1_AF030945
blaCARB-1_1_AF313471	blaCARB-12_1_D13210
aac(3)-VIII_1_AB211959	aac(3)-VIII_3_AJ748131
aac(3)-VIII_1_AB211959	aac(3)-VIII_1_AB211959
aac(3)-VIII_1_AB211959	aac(3)-VIIIa_1_M55426
aac(3)-VIII_1_AB211959	aac(3)-VIII_2_AJ843080
blaPAM-1_1_AB858498	blaPAM-1_1_AB858498
blaGES-1_1_HQ170511	blaGES-9_1_AY920928
blaGES-1_1_HQ170511	blaGES-17_1_HQ874631
blaGES-1_1_HQ170511	blaGES-8_1_AF329699
blaGES-1_1_HQ170511	blaGES-4_1_AB116723
blaGES-1_1_HQ170511	blaGES-11_1_FJ854362
blaGES-1_1_HQ170511	blaGES-7_1_HM453325
blaGES-1_1_HQ170511	blaGES-13_1_GU169702
blaGES-1_1_HQ170511	blaGES-15_1_GU208678
blaGES-1_1_HQ170511	blaGES-21_1_JQ772478
blaGES-1_1_HQ170511	blaGES-18_1_JQ028729
blaGES-1_1_HQ170511	blaGES-1_1_HQ170511
blaGES-1_1_HQ170511	blaGES-6_1_AY494718
blaGES-1_1_HQ170511	blaGES-20_1_JN596280
blaGES-1_1_HQ170511	blaGES-3_1_AB113580
blaGES-1_1_HQ170511	blaGES-16_1_HM173356
blaGES-1_1_HQ170511	blaGES-14_1_GU207844
blaGES-1_1_HQ170511	blaGES-10_1_FJ820124
blaGES-1_1_HQ170511	blaGES-12_1_FN554543
blaGES-1_1_HQ170511	blaGES-2_1_AF326355
blaGES-1_1_HQ170511	blaGES-19_1_JN596280
blaGES-1_1_HQ170511	blaGES-5_1_DQ236171
blaGES-1_1_HQ170511	blaGES-22_1_JX023441
erm(D)_1_M29832	erm(D)_2_L08389
erm(D)_1_M29832	erm(D)_3_M77505
erm(D)_1_M29832	erm(D)_1_M29832
sul4_1_MG649393	sul4_1_MG649393
aac(3)-IIa_1_X51534	aac(3)-IId_1_EU022314
aac(3)-IIa_1_X51534	aac(3)-IIc_1_X54723
aac(3)-IIa_1_X51534	aac(3)-IIa_4_L22613
aac(3)-IIa_1_X51534	aac(3)-IIa_1_X51534
aac(3)-IIa_1_X51534	aac(3)-IIa_2_AY138987
aac(3)-IIa_1_X51534	aac(3)-IIa_3_X13543
aac(3)-IIa_1_X51534	aac(3)-IIa_5_FJ012882
aac(3)-IIa_1_X51534	aac(3)-IIe_1_EU022315
blaPEDO-1_1_KP109677	blaPEDO-1_1_KP109677
blaTEM-1A_1_HM749966	blaTEM-207_1_KC818234
blaTEM-1A_1_HM749966	blaTEM-227_1_KY418040
blaTEM-1A_1_HM749966	blaTEM-45_1_X95401
blaTEM-1A_1_HM749966	blaTEM-135_1_GQ896333
blaTEM-1A_1_HM749966	blaTEM-150_1_AM183304
blaTEM-1A_1_HM749966	blaTEM-15_1_AM849805
blaTEM-1A_1_HM749966	blaTEM-226_1_KY646301
blaTEM-1A_1_HM749966	blaTEM-206_1_KC783461
blaTEM-1A_1_HM749966	blaTEM-52C_2_EF141186
blaTEM-1A_1_HM749966	blaTEM-67_1_AF091113
blaTEM-1A_1_HM749966	blaTEM-133_1_AY528425
blaTEM-1A_1_HM749966	blaTEM-28_1_U37195
blaTEM-1A_1_HM749966	blaTEM-104_1_AF516719
blaTEM-1A_1_HM749966	blaTEM-198_1_AB700703
blaTEM-1A_1_HM749966	blaTEM-83_1_AF427129
blaTEM-1A_1_HM749966	blaTEM-111_1_AF468003
blaTEM-1A_1_HM749966	blaTEM-85_1_AJ277414
blaTEM-1A_1_HM749966	blaTEM-183_1_HQ529916
blaTEM-1A_1_HM749966	blaTEM-21_1_Y17582
blaTEM-1A_1_HM749966	blaTEM-209_1_KF240808
blaTEM-1A_1_HM749966	blaTEM-153_1_KC149518
blaTEM-1A_1_HM749966	blaTEM-30_1_AJ437107
blaTEM-1A_1_HM749966	blaTEM-178_1_X97254
blaTEM-1A_1_HM749966	blaTEM-234_1_MH243353
blaTEM-1A_1_HM749966	blaTEM-131_1_AY436361
blaTEM-1A_1_HM749966	blaTEM-1B_1_AY458016
blaTEM-1A_1_HM749966	blaTEM-205_1_KC900516
blaTEM-1A_1_HM749966	blaTEM-134_1_AY574271
blaTEM-1A_1_HM749966	blaTEM-109_1_AY628175
blaTEM-1A_1_HM749966	blaTEM-22_1_Y17583
blaTEM-1A_1_HM749966	blaTEM-70_1_AF188199
blaTEM-1A_1_HM749966	blaTEM-225_1_KY432403
blaTEM-1A_1_HM749966	blaTEM-197_1_HQ877606
blaTEM-1A_1_HM749966	blaTEM-76_1_AF190694
blaTEM-1A_1_HM749966	blaTEM-231_1_MG821378
blaTEM-1A_1_HM749966	blaTEM-213_1_LJEE02000034
blaTEM-1A_1_HM749966	blaTEM-128_1_AY368237
blaTEM-1A_1_HM749966	blaTEM-79_1_AF190692
blaTEM-1A_1_HM749966	blaTEM-144_1_AM049400
blaTEM-1A_1_HM749966	blaTEM-108_1_AF506748
blaTEM-1A_1_HM749966	blaTEM-195_1_JN935137
blaTEM-1A_1_HM749966	blaTEM-20_1_EU527189
blaTEM-1A_1_HM749966	blaTEM-147_1_DQ279850
blaTEM-1A_1_HM749966	blaTEM-141_1_AY956335
blaTEM-1A_1_HM749966	blaTEM-181_1_KM977568
blaTEM-1A_1_HM749966	blaTEM-142_1_DQ388882
blaTEM-1A_1_HM749966	blaTEM-120_1_AY243512
blaTEM-1A_1_HM749966	blaTEM-169_1_KP012538
blaTEM-1A_1_HM749966	blaTEM-26_1_LDCJ01000052
blaTEM-1A_1_HM749966	blaTEM-112_1_AY589493
blaTEM-1A_1_HM749966	blaTEM-122_1_AY307100
blaTEM-1A_1_HM749966	blaTEM-186_1_JN227084
blaTEM-1A_1_HM749966	blaTEM-40_1_FR717535
blaTEM-1A_1_HM749966	blaTEM-136_1_AY826417
blaTEM-1A_1_HM749966	blaTEM-126_1_AY628199
blaTEM-1A_1_HM749966	blaTEM-102_1_AY040093
blaTEM-1A_1_HM749966	blaTEM-149_1_DQ369751
blaTEM-1A_1_HM749966	blaTEM-52B_1_AF027199
blaTEM-1A_1_HM749966	blaTEM-151_1_DQ834729
blaTEM-1A_1_HM749966	blaTEM-177_1_FN652295
blaTEM-1A_1_HM749966	blaTEM-101_1_AF495873
blaTEM-1A_1_HM749966	blaTEM-10_1_AF093512
blaTEM-1A_1_HM749966	blaTEM-139_1_DQ072853
blaTEM-1A_1_HM749966	blaTEM-210_1_KJ484630
blaTEM-1A_1_HM749966	blaTEM-201_1_JX310327
blaTEM-1A_1_HM749966	blaTEM-88_1_AY027590
blaTEM-1A_1_HM749966	blaTEM-71_1_AF203816
blaTEM-1A_1_HM749966	blaTEM-8_1_X65252
blaTEM-1A_1_HM749966	blaTEM-48_1_Y10280
blaTEM-1A_1_HM749966	blaTEM-157_1_DQ909059
blaTEM-1A_1_HM749966	blaTEM-54_1_AF104442
blaTEM-1A_1_HM749966	blaTEM-220_1_KM998962
blaTEM-1A_1_HM749966	blaTEM-60_1_AF047171
blaTEM-1A_1_HM749966	blaTEM-229_1_MG821356
blaTEM-1A_1_HM749966	blaTEM-184_1_FR848831
blaTEM-1A_1_HM749966	blaTEM-162_1_EF468463
blaTEM-1A_1_HM749966	blaTEM-84_1_AF427130
blaTEM-1A_1_HM749966	blaTEM-1A_1_HM749966
blaTEM-1A_1_HM749966	blaTEM-158_1_EF534736
blaTEM-1A_1_HM749966	blaTEM-116_1_AY425988
blaTEM-1A_1_HM749966	blaTEM-52_1_Y13612
blaTEM-1A_1_HM749966	blaTEM-24_1_GQ293500
blaTEM-1A_1_HM749966	blaTEM-211_1_KF513179
blaTEM-1A_1_HM749966	blaTEM-168_1_FJ919776
blaTEM-1A_1_HM749966	blaTEM-80_1_AF347054
blaTEM-1A_1_HM749966	blaTEM-230_1_MG821377
blaTEM-1A_1_HM749966	blaTEM-96_1_AY092401
blaTEM-1A_1_HM749966	blaTEM-224_1_KU664545
blaTEM-1A_1_HM749966	blaTEM-68_1_AJ239002
blaTEM-1A_1_HM749966	blaTEM-98_1_AF397068
blaTEM-1A_1_HM749966	blaTEM-87_1_AF250872
blaTEM-1A_1_HM749966	blaTEM-194_1_JN935136
blaTEM-1A_1_HM749966	blaTEM-1C_1_FJ560503
blaTEM-1A_1_HM749966	blaTEM-114_1_AY589495
blaTEM-1A_1_HM749966	blaTEM-191_1_KY432484
blaTEM-1A_1_HM749966	blaTEM-9_1_KY271103
blaTEM-1A_1_HM749966	blaTEM-47_1_Y10279
blaTEM-1A_1_HM749966	blaTEM-95_1_AJ308558
blaTEM-1A_1_HM749966	blaTEM-53_1_AF104441
blaTEM-1A_1_HM749966	blaTEM-137_1_AM286274
blaTEM-1A_1_HM749966	blaTEM-159_1_EF136376
blaTEM-1A_1_HM749966	blaTEM-148_1_AM087454
blaTEM-1A_1_HM749966	blaTEM-160_1_EF136377
blaTEM-1A_1_HM749966	blaTEM-34_1_KC292503
blaTEM-1A_1_HM749966	blaTEM-2_2_AJ251946
blaTEM-1A_1_HM749966	blaTEM-1D_1_AF188200
blaTEM-1A_1_HM749966	blaTEM-152_1_DQ834728
blaTEM-1A_1_HM749966	blaTEM-3_1_X64523
blaTEM-1A_1_HM749966	blaTEM-6_1_X57972
blaTEM-1A_1_HM749966	blaTEM-86_1_AJ277415
blaTEM-1A_1_HM749966	blaTEM-154_1_FJ807656
blaTEM-1A_1_HM749966	blaTEM-143_1_DQ075245
blaTEM-1A_1_HM749966	blaTEM-49_1_Y10281
blaTEM-1A_1_HM749966	blaTEM-121_1_AY307374
blaTEM-1A_1_HM749966	blaTEM-132_1_AY491682
blaTEM-1A_1_HM749966	blaTEM-2_1_X54606
blaTEM-1A_1_HM749966	blaTEM-164_1_EU274580
blaTEM-1A_1_HM749966	blaTEM-107_1_AY101764
blaTEM-1A_1_HM749966	blaTEM-190_1_JN416112
blaTEM-1A_1_HM749966	blaTEM-176_1_GU550123
blaTEM-1A_1_HM749966	blaTEM-81_1_AF427127
blaTEM-1A_1_HM749966	blaTEM-219_1_KM114268
blaTEM-1A_1_HM749966	blaTEM-94_1_AJ318094
blaTEM-1A_1_HM749966	blaTEM-208_1_KC865667
blaTEM-1A_1_HM749966	blaTEM-124_1_AY327540
blaTEM-1A_1_HM749966	blaTEM-110_1_AY072920
blaTEM-1A_1_HM749966	blaTEM-232_1_MH079593
blaTEM-1A_1_HM749966	blaTEM-166_1_FJ197316
blaTEM-1A_1_HM749966	blaTEM-105_1_AF516720
blaTEM-1A_1_HM749966	blaTEM-163_1_EU815939
blaTEM-1A_1_HM749966	blaTEM-233_1_MH270416
blaTEM-1A_1_HM749966	blaTEM-92_1_AF143804
blaTEM-1A_1_HM749966	blaTEM-19_1_JX042489
blaTEM-1A_1_HM749966	blaTEM-72_1_AF157553
blaTEM-1A_1_HM749966	blaTEM-43_1_U95363
blaTEM-1A_1_HM749966	blaTEM-77_1_AF190695
blaTEM-1A_1_HM749966	blaTEM-35_1_KP860986
blaTEM-1A_1_HM749966	blaTEM-188_1_JN211012
blaTEM-1A_1_HM749966	blaTEM-113_1_AY589494
blaTEM-1A_1_HM749966	blaTEM-212_1_KF481968
blaTEM-1A_1_HM749966	blaTEM-36_1_KY305958
blaTEM-1A_1_HM749966	blaTEM-29_1_DQ269440
blaTEM-1A_1_HM749966	blaTEM-4_1_LK391770
blaTEM-1A_1_HM749966	blaTEM-187_1_HM246246
blaTEM-1A_1_HM749966	blaTEM-217_1_HG934763
blaTEM-1A_1_HM749966	blaTEM-156_1_AM941159
blaTEM-1A_1_HM749966	blaTEM-130_1_AJ866988
blaTEM-1A_1_HM749966	blaTEM-196_1_JQ034306
blaTEM-1A_1_HM749966	blaTEM-17_1_Y14574
blaTEM-1A_1_HM749966	blaTEM-12_1_M88143
blaTEM-1A_1_HM749966	blaTEM-115_1_AF535127
blaTEM-1A_1_HM749966	blaTEM-145_1_DQ105528
blaTEM-1A_1_HM749966	blaTEM-146_1_DQ105529
blaTEM-1A_1_HM749966	blaTEM-214_1_KP050491
blaTEM-1A_1_HM749966	blaTEM-216_1_KF944358
blaTEM-1A_1_HM749966	blaTEM-129_1_AJ746225
blaTEM-1A_1_HM749966	blaTEM-189_1_JN254627
blaTEM-1A_1_HM749966	blaTEM-106_1_AY101578
blaTEM-1A_1_HM749966	blaTEM-127_1_AY368236
blaTEM-1A_1_HM749966	blaTEM-193_1_JN935135
blaTEM-1A_1_HM749966	blaTEM-215_1_KP050492
blaTEM-1A_1_HM749966	blaTEM-33_1_GU371926
blaTEM-1A_1_HM749966	blaTEM-125_1_AY628176
blaTEM-1A_1_HM749966	blaTEM-82_1_AF427128
blaTEM-1A_1_HM749966	blaTEM-99_1_AF397066
blaTEM-1A_1_HM749966	blaTEM-55_1_DQ286729
blaTEM-1A_1_HM749966	blaTEM-93_1_AJ318093
blaTEM-1A_1_HM749966	blaTEM-185_1_JF795538
blaTEM-1A_1_HM749966	blaTEM-155_1_DQ679961
blaTEM-1A_1_HM749966	blaTEM-182_1_HQ317449
blaTEM-1A_1_HM749966	blaTEM-63_1_AF332513
blaTEM-1A_1_HM749966	blaTEM-32_1_CXLQ01000061
blaTEM-1A_1_HM749966	blaTEM-90_1_AF351241
blaTEM-1A_1_HM749966	blaTEM-171_1_GQ149347
blaTEM-1A_1_HM749966	blaTEM-16_1_X65254
blaTEM-1A_1_HM749966	blaTEM-97_1_AF397067
blaTEM-1A_1_HM749966	blaTEM-138_1_AY853593
blaTEM-1A_1_HM749966	blaTEM-78_1_AF190693
blaTEM-1A_1_HM749966	blaTEM-91_1_AB049569
blaTEM-1A_1_HM749966	blaTEM-167_1_FJ360884
blaTEM-1A_1_HM749966	blaTEM-123_1_AY327539
blaTEM-1A_1_HM749966	blaTEM-11_1_AY874537
blaTEM-1A_1_HM749966	blaTEM-57_1_FJ405211
blaGES-23_1_KF179354	blaGES-23_1_KF179354
ant(6)-Ib_1_FN594949	ant(6)-Ib_1_FN594949
blaSPG-1_1_KP109680	blaSPG-1_1_KP109680
blaPEDO-2_1_KP109678	blaPEDO-2_1_KP109678
blaOXA-298_1_APSA01000003	blaOXA-294_1_APPC01000015
blaOXA-298_1_APSA01000003	blaOXA-295_1_APRW01000016
blaOXA-298_1_APSA01000003	blaOXA-297_1_APRR01000006
blaOXA-298_1_APSA01000003	blaOXA-298_1_APSA01000003
blaOXA-62_1_AY423074	blaOXA-152_1_KP771980
blaOXA-62_1_AY423074	blaOXA-151_1_CP009553
blaOXA-62_1_AY423074	blaOXA-62_1_AY423074
blaOXA-157_1_KP771985	blaOXA-157_1_KP771985
blaCARB-23_1_NG_048726	blaCARB-35_1_BK008900
blaCARB-23_1_NG_048726	blaCARB-31_1_NG_048735
blaCARB-23_1_NG_048726	blaCARB-32_1_NG_048736
blaCARB-23_1_NG_048726	blaCARB-47_1_NG050564
blaCARB-23_1_NG_048726	blaCARB-41_1_BK008890
blaCARB-23_1_NG_048726	blaCARB-20_1_NG_054946
blaCARB-23_1_NG_048726	blaCARB-33_1_BK008903
blaCARB-23_1_NG_048726	blaCARB-48_1_NG050604
blaCARB-23_1_NG_048726	blaCARB-23_1_NG_048726
blaCARB-23_1_NG_048726	blaCARB-45_1_JTGR01000061
blaCARB-23_1_NG_048726	blaCARB-17_1_KJ934265
blaCARB-23_1_NG_048726	blaCARB-30_1_NG_048734
blaCARB-23_1_NG_048726	blaCARB-44_1_JTGS01000066
blaCARB-23_1_NG_048726	blaCARB-40_1_BK008889
blaCARB-23_1_NG_048726	blaCARB-25_1_BK008888
blaCARB-23_1_NG_048726	blaCARB-27_1_NG_048730
blaCARB-23_1_NG_048726	blaCARB-19_1_KJ934267
blaCARB-23_1_NG_048726	blaCARB-38_1_BK008898
blaCARB-23_1_NG_048726	blaCARB-43_1_NG_048746
blaCARB-23_1_NG_048726	blaCARB-29_1_BK008905
blaCARB-23_1_NG_048726	blaCARB-22_1_JYNG01000059
blaCARB-23_1_NG_048726	blaCARB-28_1_BK008906
blaCARB-23_1_NG_048726	blaCARB-24_1_BK008907
blaCARB-23_1_NG_048726	blaCARB-36_1_LHBD01000022
blaCARB-23_1_NG_048726	blaCARB-18_1_KJ934266
blaCARB-23_1_NG_048726	blaCARB-46_1_NG_048749
blaCARB-23_1_NG_048726	blaCARB-21_1_NG_048724
blaCARB-23_1_NG_048726	blaCARB-26_1_BK008904
blaCARB-23_1_NG_048726	blaCARB-34_1_NG_048738
aac(3)-Xa_1_AB028210	aac(3)-Xa_1_AB028210
aadK_1_M26879	aadK_1_M26879
blaTER-2_1_FJ263090	blaTER-2_1_FJ263090
blaTER-2_1_FJ263090	blaTER-1_1_FJ263091
blaVCC-1_1_KT818596	blaVCC-1_1_KT818596
blaACI-1_1_AJ007350	blaACI-1_1_AJ007350
blaOXA-296_1_APOH01000009	blaOXA-296_1_APOH01000009
erm(X)_1_M36726	erm(X)_3_U21300
erm(X)_1_M36726	erm(X)_2_X51472
erm(X)_1_M36726	erm(X)_4_NC_005206
erm(X)_1_M36726	erm(X)_1_M36726
blaBEL-1_1_DQ089809	blaBEL-2_1_FJ666063
blaBEL-1_1_DQ089809	blaBEL-1_1_DQ089809
blaBEL-1_1_DQ089809	blaBEL-3_1_GQ202694
blaZ_8_HE993884	blaZ_8_HE993884
blaZ_8_HE993884	blaZ_10_FR823292
blaOXA-159_1_KP771987	blaOXA-156_1_KP771984
blaOXA-159_1_KP771987	blaOXA-159_1_KP771987
blaOXA-159_1_KP771987	blaOXA-158_1_KP771986
blaCARB-42_1_NG_048745	blaCARB-42_1_NG_048745
sul2_7_HM486907	sul2_6_FN995456
sul2_7_HM486907	sul2_11_AY232670
sul2_7_HM486907	sul2_17_U57647
sul2_7_HM486907	sul2_12_AF497970
sul2_7_HM486907	sul2_13_AJ289135
sul2_7_HM486907	sul2_18_AJ830714
sul2_7_HM486907	sul2_1_AF542061
sul2_7_HM486907	sul2_14_AJ514834
sul2_7_HM486907	sul2_7_HM486907
sul2_7_HM486907	sul2_21_AB366440
sul2_7_HM486907	sul2_10_AM183225
sul2_7_HM486907	sul2_3_HQ840942
sul2_7_HM486907	sul2_2_AY034138
sul2_7_HM486907	sul2_15_FJ968160
sul2_7_HM486907	sul2_20_AJ830710
sul2_7_HM486907	sul2_8_AJ877041
sul2_7_HM486907	sul2_9_FJ197818
sul2_7_HM486907	sul2_19_AJ319822
sul2_7_HM486907	sul2_5_AY524415
str_1_X92946	str_1_X92946
str_1_X92946	str_2_FN435330
str_1_X92946	str_3_AM932524
erm(Z)_1_AM709783	erm(Z)_1_AM709783
aac(3)-IXa_1_M55427	aac(3)-IXa_1_M55427
rmtC_1_AB194779	rmtC_1_AB194779
blaOXA-275_1_APPJ01000001	blaOXA-274_1_APOS01000038
blaOXA-275_1_APPJ01000001	blaOXA-275_1_APPJ01000001
erm(34)_1_AY234334	erm(34)_1_AY234334
erm(36)_1_AF462611	erm(36)_1_AF462611
kgmB_1_S60108	kgmB_1_S60108
blaOXA-397_1_KM087865	blaOXA-58_1_AY665723
blaOXA-397_1_KM087865	blaOXA-512_1_KU726870
blaOXA-397_1_KM087865	blaOXA-97_1_EF102240
blaOXA-397_1_KM087865	blaOXA-164_1_GU831575
blaOXA-397_1_KM087865	blaOXA-397_1_KM087865
blaOXA-397_1_KM087865	blaOXA-420_1_AB983359
blaOXA-397_1_KM087865	blaOXA-96_1_DQ519090
blaOXA-303_1_APSD01000035	blaOXA-288_1_APRN01000033
blaOXA-303_1_APSD01000035	blaOXA-303_1_APSD01000035
blaOXA-303_1_APSD01000035	blaOXA-302_1_APRT01000004
blaOXA-303_1_APSD01000035	blaOXA-292_1_APRO01000007
blaOXA-303_1_APSD01000035	blaOXA-291_1_APRL01000010
blaOXA-303_1_APSD01000035	blaOXA-287_1_NG_050609
blaOXA-303_1_APSD01000035	blaOXA-286_1_APOI01000030
blaSMB-1_1_AB636283	blaSMB-1_1_AB636283
erm(32)_1_AJ009971	erm(32)_1_AJ009971
aac(3)-IIIc_1_L06161	aac(3)-IIIb_1_L06160
aac(3)-IIIc_1_L06161	aac(3)-IIIc_1_L06161
aac(3)-IIIc_1_L06161	aac(3)-IIIb_2_LLLC01000048
blaOXA-496_1_KT200608	blaOXA-537_1_KX360747
blaOXA-496_1_KT200608	blaOXA-237_1_JQ820241
blaOXA-496_1_KT200608	blaOXA-335_1_KF203109
blaOXA-496_1_KT200608	blaOXA-276_1_APPI01000013
blaOXA-496_1_KT200608	blaOXA-362_1_KF460532
blaOXA-496_1_KT200608	blaOXA-235_1_JQ820240
blaOXA-496_1_KT200608	blaOXA-361_1_KF460531
blaOXA-496_1_KT200608	blaOXA-134_1_HQ122933
blaOXA-496_1_KT200608	blaOXA-284_1_APRU01000004
blaOXA-496_1_KT200608	blaOXA-278_1_KC771279
blaOXA-496_1_KT200608	blaOXA-277_1_APPQ01000011
blaOXA-496_1_KT200608	blaOXA-363_1_KF460533
blaOXA-496_1_KT200608	blaOXA-360_1_KF421163
blaOXA-496_1_KT200608	blaOXA-285_1_APRY01000059
blaOXA-496_1_KT200608	blaOXA-496_1_KT200608
blaOXA-496_1_KT200608	blaOXA-282_1_APQS01000019
blaOXA-496_1_KT200608	blaOXA-283_1_AYHO01000005
blaOXA-496_1_KT200608	blaOXA-236_1_JQ820242
blaOXA-308_1_APPN01000080	blaOXA-308_1_APPN01000080
blaOXA-279_1_APOM01000058	blaOXA-290_1_APOK01000044
blaOXA-279_1_APOM01000058	blaOXA-289_1_APRM01000005
blaOXA-279_1_APOM01000058	blaOXA-279_1_APOM01000058
mph(D)_1_AB048591	mph(D)_1_AB048591
aph(6)-Id_1_M28829	aph(6)-Id_5_18676889
aph(6)-Id_1_M28829	aph(6)-Id_3_AB109805
aph(6)-Id_1_M28829	aph(6)-Id_4_CP000971
aph(6)-Id_1_M28829	aph(6)-Id_1_M28829
aph(6)-Id_1_M28829	aph(6)-Id_2_AF024602
aadA9_1_AJ420072	aadA9_1_AJ420072
blaOXA-307_1_NG_050611	blaOXA-307_1_NG_050611
blaOXA-293_1_NG_050610	blaOXA-306_1_APSB01000022
blaOXA-293_1_NG_050610	blaOXA-293_1_NG_050610
erm(U)_1_NG_047843	erm(U)_1_NG_047843
blaOXA-299_1_APQD01000016	blaOXA-299_1_APQD01000016
blaOXA-392_1_AB901044	blaOXA-31_1_AF294653
blaOXA-392_1_AB901044	blaOXA-1_1_HQ170510
blaOXA-392_1_AB901044	blaOXA-392_1_AB901044
blaOXA-392_1_AB901044	blaOXA-47_1_AY237830
blaOXA-392_1_AB901044	blaOXA-534_1_KX714285
blaOXA-392_1_AB901044	blaOXA-224_1_JN412067
blaOXA-392_1_AB901044	blaOXA-320_1_KF151169
blaOXA-392_1_AB901044	blaOXA-4_1_AY162283
blaOXA-418_1_KJ997966	blaOXA-300_1_APPK01000054
blaOXA-418_1_KJ997966	blaOXA-355_1_KF297584
blaOXA-418_1_KJ997966	blaOXA-356_1_KF297585
blaOXA-418_1_KJ997966	blaOXA-418_1_KJ997966
blaOXA-418_1_KJ997966	blaOXA-228_1_JQ422053
blaOXA-418_1_KJ997966	blaOXA-230_1_JQ422054
blaOXA-418_1_KJ997966	blaOXA-257_1_KC567681
blaOXA-418_1_KJ997966	blaOXA-229_1_JQ422052
blaOXA-418_1_KJ997966	blaOXA-301_1_APQG01000050
blaOXA-539_1_KY094077	blaOXA-15_1_U63835
blaOXA-539_1_KY094077	blaOXA-205_1_JF800667
blaOXA-539_1_KY094077	blaOXA-540_1_KJ138219
blaOXA-539_1_KY094077	blaOXA-226_1_FJ617207
blaOXA-539_1_KY094077	blaOXA-34_1_AF350424
blaOXA-539_1_KY094077	blaOXA-3_1_L07945
blaOXA-539_1_KY094077	blaOXA-46_1_AF317511
blaOXA-539_1_KY094077	blaOXA-2_1_DQ112222
blaOXA-539_1_KY094077	blaOXA-118_1_AF371964
blaOXA-539_1_KY094077	blaOXA-161_1_GQ202693
blaOXA-539_1_KY094077	blaOXA-119_1_DQ767903
blaOXA-539_1_KY094077	blaOXA-21_1_AB626885
blaOXA-539_1_KY094077	blaOXA-539_1_KY094077
blaOXA-539_1_KY094077	blaOXA-210_1_JF795487
blaOXA-539_1_KY094077	blaOXA-53_1_AY289608
blaOXA-539_1_KY094077	blaOXA-2_2_GQ466184
blaOXA-539_1_KY094077	blaOXA-32_1_AF315351
blaOXA-539_1_KY094077	blaOXA-415_1_KJ865754
blaOXA-539_1_KY094077	blaOXA-541_1_FM179467
blaOXA-539_1_KY094077	blaOXA-36_1_AF300985
blaOXA-539_1_KY094077	blaOXA-141_1_EF552405
blaSPM-1_1_AY341249	blaSPM-1_1_AY341249
blaOXA-364_1_JX306689	blaOXA-114c_1_HM056041
blaOXA-364_1_JX306689	blaOXA-114g_1_HM368376
blaOXA-364_1_JX306689	blaOXA-114f_1_HM368375
blaOXA-364_1_JX306689	blaOXA-458_1_KP903888
blaOXA-364_1_JX306689	blaOXA-513_1_KU323972
blaOXA-364_1_JX306689	blaOXA-459_1_KP903889
blaOXA-364_1_JX306689	blaOXA-364_1_JX306689
blaOXA-364_1_JX306689	blaOXA-457_1_KP903887
blaOXA-364_1_JX306689	blaOXA-114d_1_HM104633
blaOXA-364_1_JX306689	blaOXA-114a_1_EU188842
blaOXA-364_1_JX306689	blaOXA-114e_1_HM104634
blaOXA-364_1_JX306689	blaOXA-258_1_HE614014
blaOXA-364_1_JX306689	blaOXA-455_1_KP903885
blaOXA-364_1_JX306689	blaOXA-114b_1_HM056040
blaOXA-364_1_JX306689	blaOXA-243_1_AFRQ01000031
blaOXA-409_1_KJ584918	blaOXA-410_1_KJ584919
blaOXA-409_1_KJ584918	blaOXA-67_1_DQ491200
blaOXA-409_1_KJ584918	blaOXA-426_1_KM588354
blaOXA-409_1_KJ584918	blaOXA-509_1_KU692025
blaOXA-409_1_KJ584918	blaOXA-131_1_EU547446
blaOXA-409_1_KJ584918	blaOXA-203_1_HQ998857
blaOXA-409_1_KJ584918	blaOXA-125_1_EU255294
blaOXA-409_1_KJ584918	blaOXA-554_1_KY126221
blaOXA-409_1_KJ584918	blaOXA-124_1_EU255293
blaOXA-409_1_KJ584918	blaOXA-558_1_KY126234
blaOXA-409_1_KJ584918	blaOXA-109_1_EF650035
blaOXA-409_1_KJ584918	blaOXA-51_1_DQ385606
blaOXA-409_1_KJ584918	blaOXA-100_1_AM231720
blaOXA-409_1_KJ584918	blaOXA-527_1_KX599404
blaOXA-409_1_KJ584918	blaOXA-83_1_DQ309277
blaOXA-409_1_KJ584918	blaOXA-250_1_HE963771
blaOXA-409_1_KJ584918	blaOXA-401_1_KJ780076
blaOXA-409_1_KJ584918	blaOXA-346_1_KF048919
blaOXA-409_1_KJ584918	blaOXA-400_1_KJ780078
blaOXA-409_1_KJ584918	blaOXA-197_1_HQ425495
blaOXA-409_1_KJ584918	blaOXA-241_1_JX025021
blaOXA-409_1_KJ584918	blaOXA-413_1_KJ584922
blaOXA-409_1_KJ584918	blaOXA-92_1_DQ335566
blaOXA-409_1_KJ584918	blaOXA-507_1_KU551305
blaOXA-409_1_KJ584918	blaOXA-406_1_KJ584915
blaOXA-409_1_KJ584918	blaOXA-344_1_KF048917
blaOXA-409_1_KJ584918	blaOXA-536_1_KX859240
blaOXA-409_1_KJ584918	blaOXA-176_1_HM113562
blaOXA-409_1_KJ584918	blaOXA-516_1_KU871391
blaOXA-409_1_KJ584918	blaOXA-384_1_KF986263
blaOXA-409_1_KJ584918	blaOXA-388_1_KJ135343
blaOXA-409_1_KJ584918	blaOXA-555_1_KY126224
blaOXA-409_1_KJ584918	blaOXA-94_1_DQ519088
blaOXA-409_1_KJ584918	blaOXA-524_1_KX599402
blaOXA-409_1_KJ584918	blaOXA-172_1_HM113558
blaOXA-409_1_KJ584918	blaOXA-111_1_EF650037
blaOXA-409_1_KJ584918	blaOXA-341_1_KF048913
blaOXA-409_1_KJ584918	blaOXA-208_1_KF305665
blaOXA-409_1_KJ584918	blaOXA-216_1_FR865168
blaOXA-409_1_KJ584918	blaOXA-195_1_HQ425493
blaOXA-409_1_KJ584918	blaOXA-113_1_EF653400
blaOXA-409_1_KJ584918	blaOXA-110_1_EF650036
blaOXA-409_1_KJ584918	blaOXA-179_1_HM570035
blaOXA-409_1_KJ584918	blaOXA-403_1_KJ920337
blaOXA-409_1_KJ584918	blaOXA-93_1_DQ519087
blaOXA-409_1_KJ584918	blaOXA-68_1_AY750910
blaOXA-409_1_KJ584918	blaOXA-132_1_EU547447
blaOXA-409_1_KJ584918	blaOXA-521_1_KX462701
blaOXA-409_1_KJ584918	blaOXA-79_1_EU019534
blaOXA-409_1_KJ584918	blaOXA-545_1_KY674541
blaOXA-409_1_KJ584918	blaOXA-412_1_KJ584921
blaOXA-409_1_KJ584918	blaOXA-263_1_APQY01000006
blaOXA-409_1_KJ584918	blaOXA-408_1_KJ584917
blaOXA-409_1_KJ584918	blaOXA-431_1_KM979378
blaOXA-409_1_KJ584918	blaOXA-387_1_KJ173478
blaOXA-409_1_KJ584918	blaOXA-315_1_KF057032
blaOXA-409_1_KJ584918	blaOXA-120_1_EU255289
blaOXA-409_1_KJ584918	blaOXA-201_1_HQ734812
blaOXA-409_1_KJ584918	blaOXA-379_1_KF986260
blaOXA-409_1_KJ584918	blaOXA-128_1_EU375515
blaOXA-409_1_KJ584918	blaOXA-84_1_DQ309276
blaOXA-409_1_KJ584918	blaOXA-429_1_KM979376
blaOXA-409_1_KJ584918	blaOXA-424_1_KM588352
blaOXA-409_1_KJ584918	blaOXA-337_1_KF048908
blaOXA-409_1_KJ584918	blaOXA-556_1_KY126231
blaOXA-409_1_KJ584918	blaOXA-381_1_KJ135344
blaOXA-409_1_KJ584918	blaOXA-71_1_AY750913
blaOXA-409_1_KJ584918	blaOXA-174_1_HM113560
blaOXA-409_1_KJ584918	blaOXA-386_1_KF986254
blaOXA-409_1_KJ584918	blaOXA-312_1_KF057029
blaOXA-409_1_KJ584918	blaOXA-313_1_KF057030
blaOXA-409_1_KJ584918	blaOXA-107_1_LAVJ01000082
blaOXA-409_1_KJ584918	blaOXA-559_1_KY126237
blaOXA-409_1_KJ584918	blaOXA-531_1_KX599400
blaOXA-409_1_KJ584918	blaOXA-378_1_KF986259
blaOXA-409_1_KJ584918	blaOXA-87_1_DQ348075
blaOXA-409_1_KJ584918	blaOXA-380_1_KF986261
blaOXA-409_1_KJ584918	blaOXA-407_1_KJ584916
blaOXA-409_1_KJ584918	blaOXA-480_1_KR872296
blaOXA-409_1_KJ584918	blaOXA-98_1_EU255288
[truncated: 1,086 more rows]
