# Supplementary material for: Importance of mobile genetic elements for dissemination of antimicrobial resistance in metagenomic sewage samples across the world
Source: PLoS One. 2023 Oct 19;18(10):e0293169. doi: 10.1371/journal.pone.0293169 (PMC10586675; doi:10.1371/journal.pone.0293169)
Supplement: S3 Appendix — (XLSX) [file pone.0293169.s015.xlsx]

## Sheet: MGE - cluster 1
	difference	dispersion	effect	Expected P-value of Welchs t-test	BH adjusted Welch t-test p-value
ISFlsp2	4.04948	4.2127	0.863769	2.46179e-39	1.21956e-36
Tn6167	2.86505	3.15398	0.772813	1.39498e-37	6.199e-35
Tn559	3.40317	4.50203	0.671825	4.42077e-24	1.87669e-22
ISPsme1	2.48126	3.30249	0.666187	6.62927e-22	2.09834e-20
Tn6252	2.80703	3.64234	0.661784	5.99153e-21	1.98373e-19
ISPre4	2.63614	3.71587	0.63724	5.87266e-26	3.47856e-24
ISAba31	1.79535	2.56916	0.627386	6.08012e-31	1.18107e-28
ISPsy41	2.55982	3.79745	0.609999	2.58593e-24	1.23987e-22
ISAs31	2.14513	3.17678	0.608305	1.51922e-20	4.43337e-19
ISAba22	1.70758	2.53805	0.607544	6.35079e-26	3.82846e-24
ICESpn11930	2.74153	3.9166	0.598361	5.20019e-19	1.33097e-17
IS1069	2.2648	3.44628	0.597961	7.3484e-29	7.53388e-27
Tn6202	3.28673	4.93695	0.597181	9.91837e-19	2.32646e-17
ISPman1	2.18287	3.42982	0.59	1.6007e-24	8.04673e-23
ISAcra1	1.68965	2.6428	0.588969	9.37801e-25	5.44891e-23
ISPst3	1.34352	2.06783	0.586795	8.84134e-27	7.05697e-25
SGI1-Pm2CHAMA	1.74283	2.55367	0.58331	7.46314e-19	1.85658e-17
Tn551	3.56867	5.69217	0.582965	1.25277e-21	4.51772e-20
ISPpu4	2.53029	4.05302	0.574474	6.83457e-22	2.36482e-20
Tn3434	1.58566	2.4415	0.572563	1.19767e-15	2.03693e-14
Tn6098	1.78661	2.89554	0.569904	1.61405e-27	1.33354e-25
Tn6168	1.63036	2.58922	0.557928	4.57315e-21	1.59086e-19
IS1076	2.20782	3.63296	0.544999	2.83927e-22	1.06624e-20
ISPa90	2.44596	4.05682	0.536112	7.95197e-16	1.41054e-14
IS1068	2.36196	3.98467	0.532796	7.89608e-20	2.27831e-18
ISPa63	1.08734	1.72375	0.53023	1.79946e-14	2.85333e-13
ISAzo5	2.14153	3.58161	0.523559	1.64833e-17	3.59392e-16
ISAba34	1.41158	2.46078	0.52272	1.80226e-22	8.18174e-21
ISPsy40	2.51536	4.29853	0.522077	1.68958e-19	4.19027e-18
Tn6171	1.41278	2.43625	0.519145	2.37674e-21	9.37612e-20
ISUnCu17	1.95935	3.20867	0.51057	2.19172e-17	4.82406e-16
Tn4652	1.30619	2.18952	0.509855	1.94906e-14	3.11197e-13
ISLla2	2.17318	3.79701	0.505288	8.03948e-17	1.63158e-15
Tn6276	1.79315	3.08711	0.50218	2.82855e-12	3.32124e-11
ISJsp3	1.12133	1.90523	0.502065	6.10197e-16	1.22098e-14
ISAcsp5	1.56888	2.80526	0.499673	2.20918e-15	4.4302e-14
Tn5530	1.55979	2.71343	0.499175	3.7983e-15	6.88384e-14
Tn6254	2.54744	4.53045	0.498972	2.50144e-17	5.37533e-16
ISPsy14	2.39227	4.30102	0.497938	2.46119e-18	5.65939e-17
ISAba2	1.37399	2.44554	0.497704	4.60544e-20	1.52774e-18
ISPa87	2.27836	4.0906	0.496208	3.41618e-18	8.06834e-17
ISStma9	1.85862	3.21208	0.4934	4.31365e-15	7.67007e-14
ICESpn22664	2.68978	4.94372	0.493192	2.35087e-13	3.42808e-12
ISPpu27	1.86342	3.3405	0.491322	3.63711e-21	1.18132e-19
ISFps1	2.24178	4.07279	0.485821	1.83295e-16	3.63743e-15
ISPar1	1.76731	3.38581	0.483941	2.52071e-15	4.93961e-14
ISUnCu4	1.45906	2.77861	0.475516	1.06912e-20	3.33657e-19
ISAs30	1.8774	3.47245	0.468795	1.02562e-14	1.62953e-13
ISAba825	1.61186	3.08786	0.465192	3.86602e-14	6.08622e-13
Tn2008	1.52761	2.59774	0.463152	4.00994e-09	3.84191e-08
IS982	1.81409	3.35376	0.462717	3.29565e-11	3.7895e-10
Tn6122	1.712	3.10519	0.460891	7.54465e-13	1.0695e-11
ISAcde2	2.22853	4.2948	0.456259	2.027e-10	1.90818e-09
Tn5422	2.29731	4.54009	0.454263	5.05179e-14	7.79273e-13
ISPpu15	1.91366	3.77414	0.45122	4.59463e-17	9.31102e-16
Tn6130	1.33061	2.68724	0.446977	9.05808e-13	1.30081e-11
ISS1X	2.20727	4.37215	0.446079	1.51223e-14	2.51042e-13
IS1062	1.73297	3.53152	0.441226	8.57808e-15	1.47306e-13
ICESpn11930-2	2.54558	5.16935	0.440699	8.20792e-12	1.0017e-10
ISAcde1	1.32905	2.70491	0.433757	1.00363e-08	9.16193e-08
Tn6251	1.23203	2.50994	0.431914	1.79672e-11	2.13681e-10
ISAcve1	2.06196	4.08375	0.430226	1.09448e-11	1.30323e-10
ICEBmu17616-1	0.763959	1.54809	0.427598	1.23636e-11	1.70209e-10
ISS1E	1.48988	3.22464	0.42423	2.28061e-15	3.96899e-14
ISVapa4	0.984359	1.99524	0.422798	1.02465e-09	1.05569e-08
ISAba18	1.19508	2.56756	0.421934	8.49577e-14	1.44606e-12
PGI1-PmPEL	1.10016	2.32777	0.421721	4.8992e-16	1.04188e-14
Tn5042	1.81936	4.11569	0.412868	3.73026e-17	8.35582e-16
ICE(Tn4371)6035	0.655828	1.33	0.41256	3.46205e-08	3.16666e-07
ISPst1	1.48931	3.28504	0.410772	3.54311e-16	7.00876e-15
Tn5041	1.53843	3.42726	0.410119	7.74825e-18	1.83167e-16
Tn6260	2.03672	4.29434	0.405073	3.31577e-12	4.48509e-11
IS881	1.15891	2.43697	0.401334	4.79281e-08	3.81275e-07
ISPpu14	1.27264	2.90717	0.398379	3.37138e-16	6.3817e-15
ISPna6	2.21017	5.02406	0.392436	7.54202e-10	6.85595e-09
ISS1N	1.4505	3.37312	0.392029	1.1783e-11	1.50445e-10
ISPa79	2.15698	5.06825	0.392007	4.07929e-12	4.90435e-11
ISAzo25	1.3687	2.98952	0.390426	4.87743e-09	4.62154e-08
ISRsp3	1.2586	2.77249	0.390139	3.18258e-10	3.08476e-09
ICE(Tn4371)6065	0.632952	1.49258	0.384797	3.34111e-08	2.79116e-07
Tn5718	0.664156	1.46984	0.38325	5.1864e-08	3.64736e-07
ISRfr1	1.22023	2.60428	0.382172	3.35432e-09	3.06244e-08
Tn1546	1.7953	4.16177	0.381851	1.99182e-11	2.26898e-10
ISAs32	1.31869	3.00862	0.380522	1.53372e-09	1.51023e-08
ISPa119	1.77471	4.13278	0.380214	8.07917e-09	6.80408e-08
ISS1M	1.36309	3.28374	0.377549	7.74941e-12	9.7984e-11
Tn5502	0.887108	2.06117	0.37731	1.32533e-10	1.48647e-09
Tn6206	1.06231	2.47607	0.376785	6.05234e-10	6.1585e-09
ISOur1	1.05493	2.53329	0.374363	7.06145e-10	7.19371e-09
Tn5045	0.586923	1.33337	0.373224	8.74564e-11	1.05534e-09
ISPsy20	1.56659	4.01828	0.372495	1.03644e-17	2.45347e-16
ISPpu1	2.06575	4.91716	0.371889	3.23655e-11	3.65076e-10
ISAba36	1.09299	2.47137	0.371339	6.53264e-08	5.3104e-07
ISFlc1	1.77264	4.16794	0.370494	4.88429e-06	2.5065e-05
ISLll1	1.31473	3.08902	0.368934	6.52991e-10	6.10401e-09
ICE(Tn4371)6068	0.893083	2.11638	0.368478	2.28057e-08	2.15049e-07
ISAs21	1.21712	2.99101	0.366851	1.87512e-09	1.91341e-08
ISS1RS	2.02414	4.78573	0.366133	4.6209e-11	5.18917e-10
IS17	0.95173	2.32924	0.365711	2.46043e-13	3.99809e-12
ISErh6	1.8141	4.27144	0.364154	3.64371e-09	3.20588e-08
ISAs24	1.8227	4.36151	0.363571	2.01121e-09	1.83373e-08
ISPal1	1.87573	4.75043	0.360386	5.78865e-15	1.02139e-13
ISAau4	1.82764	4.41133	0.351689	1.27418e-07	9.76559e-07
ISFlsp3	1.71046	4.19581	0.351677	7.2264e-07	4.26027e-06
ISPsy5	1.75931	4.54388	0.351105	3.16253e-11	3.74613e-10
ISPana1	1.65952	4.00318	0.349615	6.39346e-09	5.44476e-08
ISBath1	1.72452	4.36455	0.344895	1.46751e-08	1.19669e-07
ISDge9	1.64356	4.20208	0.344826	1.09787e-07	8.34385e-07
ISAba49	0.888881	2.43864	0.344011	8.95908e-10	9.95413e-09
ISPpu2	1.82829	4.95211	0.343173	4.60915e-11	5.46193e-10
ISPa37	1.5353	4.02338	0.34095	1.15709e-10	1.29412e-09
ISKpn11	0.833137	2.0615	0.340391	3.69124e-06	2.16111e-05
ISPsy43	1.61252	4.23646	0.339973	8.40808e-08	6.41052e-07
ISArsp6	1.72879	4.60549	0.33985	1.67277e-07	1.24452e-06
ISPa100	0.908503	2.3257	0.338187	7.86461e-07	5.87711e-06
ISLgar2	1.52054	4.00049	0.33739	2.98104e-07	2.14288e-06
Tn5044	1.2149	3.31044	0.335103	6.4567e-15	1.1512e-13
Tn4676	1.03847	2.79002	0.33504	1.33047e-16	2.82625e-15
IS868	0.755762	1.87871	0.334549	3.08796e-06	2.01767e-05
Tn5053	1.01721	2.57903	0.333168	3.03609e-09	2.90904e-08
ISAlsp1	0.874127	2.28839	0.331977	1.13695e-06	8.13387e-06
Tn6208	1.59085	4.07775	0.329292	2.25726e-09	2.21739e-08
ISAba21	0.935613	2.49	0.32871	1.92063e-10	2.23121e-09
Tn6162	0.679809	1.78209	0.32755	4.82858e-08	4.0831e-07
Tn6272	1.13763	2.89561	0.326537	4.22228e-07	3.08983e-06
ISPpy1	1.06332	2.91908	0.325569	3.80548e-06	2.72129e-05
IS684	1.76497	4.95525	0.324883	7.57205e-10	7.53409e-09
ISPsy34	1.65389	4.73003	0.324807	7.81086e-11	8.92762e-10
ICE(Tn4371)6064	0.619203	1.57601	0.322212	8.82575e-05	0.000480718
Tn4658	1.33528	3.87942	0.319769	4.15168e-13	6.18968e-12
IS52	1.68253	4.87153	0.318528	3.21373e-09	2.83996e-08
ISCrsp1	1.33554	3.69478	0.317224	2.7853e-09	2.62068e-08
ISAtu2	1.40697	3.85257	0.316706	2.55653e-07	1.88713e-06
ISPsy11	1.54004	4.33461	0.316459	3.45469e-10	3.33594e-09
ISPam1	1.21053	3.17894	0.316095	1.04198e-07	8.25039e-07
ISDge5	1.55171	4.26523	0.315994	6.94077e-07	4.62493e-06
Pac_ICE1_cn	1.95277	6.07047	0.315616	5.89527e-10	6.06625e-09
ISDeba1	1.49634	4.19641	0.31311	9.26583e-07	6.23991e-06
ISPsy29	1.54143	4.46446	0.312268	6.20427e-13	9.33091e-12
ISAba11	0.853437	2.44568	0.311933	4.92954e-09	5.02282e-08
ISAba25	0.827615	2.37593	0.311217	6.87075e-09	6.87925e-08
ISS1A	1.16638	3.3773	0.310597	1.66106e-08	1.513e-07
IS1165	1.22423	3.31199	0.309541	8.10233e-07	5.60024e-06
ICELm1	1.50335	4.12204	0.306831	1.34778e-07	1.06787e-06
ISKpn12	0.645465	1.75553	0.30597	7.3915e-05	0.000381475
ISPna5	1.51175	4.32252	0.304732	1.80649e-06	1.17416e-05
ISBce21	1.47558	4.21352	0.302664	2.08086e-06	1.28323e-05
ISPye15	0.93808	2.67745	0.302104	7.05273e-05	0.000382449
Tn6017	0.724534	2.18627	0.299714	2.89384e-09	2.84322e-08
ICE(Tn4371)6036	0.501825	1.3701	0.29951	0.00044984	0.0022637
ISPa26	1.43176	4.18478	0.298758	3.05739e-11	3.78306e-10
ISSde2	1.06715	2.99768	0.298681	9.63296e-07	6.20506e-06
ISPna1	1.5774	4.61353	0.29662	4.35889e-07	3.00614e-06
ISRsp1	1.02436	2.83815	0.296243	8.44107e-06	4.77252e-05
ISMlu5	0.626567	1.85837	0.295955	7.78031e-07	5.73616e-06
ISAzo17	1.06991	3.11317	0.295499	1.00093e-07	8.22466e-07
ISPpu13	1.23811	3.73398	0.295195	1.01051e-10	1.0779e-09
ISAzo15	1.34996	4.00343	0.294341	1.31083e-06	8.85582e-06
ISYpe1	1.53997	4.52132	0.29231	8.03134e-07	5.53154e-06
ISFlsp4	1.34816	4.13038	0.290736	5.7814e-07	4.0235e-06
ISPsy24	1.44122	4.51529	0.288646	5.52441e-10	5.87918e-09
IS51	1.11134	3.28882	0.288626	1.97773e-06	1.32481e-05
ISS1D	1.43274	4.23978	0.288201	6.71253e-06	3.80208e-05
ISVapa2	0.606276	1.74051	0.287328	0.000780548	0.00353563
ISPsy36	1.34931	4.03768	0.287318	5.6404e-07	3.98557e-06
Tn5613	0.746389	2.23597	0.286138	1.51234e-08	1.44206e-07
Tn6005	0.481206	1.4584	0.282691	1.20999e-05	8.01627e-05
ISAba14	0.905091	2.68977	0.281244	1.09582e-05	5.99323e-05
ISAfl1	1.34262	4.37004	0.281031	4.18418e-05	0.000215642
ISShsp3	0.751797	2.22171	0.280851	1.24389e-05	7.28008e-05
ISAs12	0.826448	2.64175	0.278996	9.274e-06	6.21851e-05
ISRso18	0.728366	2.1775	0.278529	0.000295403	0.00141987
ISPa91	0.795711	2.65102	0.277199	3.21979e-06	2.30663e-05
ICE(Tn4371)6033	0.473434	1.5659	0.27571	5.7519e-05	0.000346228
ICEHin1056	1.20252	3.38102	0.27436	7.83976e-05	0.00044581
ISDge4	1.29582	4.09337	0.273019	2.95453e-05	0.000145449
ISLca2	1.21216	3.84475	0.271891	1.13991e-05	6.75392e-05
ICE-GI3	0.617008	2.08944	0.27137	0.00040129	0.00208819
ISRm14	0.683866	2.13575	0.270645	0.000126498	0.00065515
Tn6048	0.58966	1.98756	0.270622	1.95556e-05	0.000126135
ISBuba1	1.26329	4.0523	0.270024	1.21757e-05	6.94199e-05
ISPsp4	1.19787	3.95788	0.268482	1.96755e-09	1.95225e-08
ICESpn6BST273	0.855871	2.40046	0.267538	3.17656e-05	0.000191181
ISMipa1	1.49462	4.9271	0.266888	5.74167e-06	3.44364e-05
ISSod9	0.984643	3.12709	0.266388	2.72853e-05	0.000155901
ISShes10	1.09221	3.58186	0.26578	8.7895e-11	9.84886e-10
IS692	0.935761	2.80713	0.265561	1.8953e-05	0.00010458
ISEnfa110	0.831499	2.61446	0.265116	0.000548681	0.00253218
Tn6016	0.595129	1.91045	0.264859	0.00029469	0.00139222
Tn6301	1.22448	4.00718	0.264173	1.55446e-05	9.30029e-05
ISRme1	0.683321	2.20173	0.264058	0.00928063	0.0324319
MITEYpe1	1.15136	3.72715	0.263876	5.81816e-05	0.000276126
ISKpn10	0.870181	2.98067	0.26356	1.42664e-05	8.9697e-05
Tn6188	1.39412	4.68823	0.262794	1.30799e-06	8.76612e-06
ISPpu5	1.22669	4.30216	0.262243	2.11766e-07	1.58355e-06
Tn6268	0.882641	2.65051	0.261879	0.00390493	0.0146128
ISS1B	1.31669	4.41212	0.259396	9.60467e-05	0.000498949
ISRel12	0.859713	2.80898	0.255322	6.20515e-06	3.812e-05
ISAs7	1.30019	4.5048	0.254921	7.17375e-06	4.48237e-05
ISBce3	1.24633	4.19178	0.254673	4.8249e-05	0.000246849
IS511	0.529678	1.74466	0.254408	0.000307761	0.00146512
ISAtu3	0.738111	2.32606	0.254398	0.000263724	0.00118533
ISRtr2	0.516514	1.73187	0.254089	0.000178675	0.000903733
ISAs6	0.975368	3.15773	0.253114	2.68609e-05	0.000156202
CMGI-3	0.587782	2.3012	0.252525	6.61873e-07	5.2643e-06
ISGNB1-1	0.676361	2.37654	0.250644	0.00137037	0.00631219
ISC1041	0.691114	2.43981	0.248465	0.000306594	0.00152659
ICE_2603_tRNALys	1.25547	4.22815	0.248433	1.02523e-05	6.50416e-05
ICESp1116	0.810475	2.75376	0.247397	0.00286139	0.0117846
ISPpa8	0.580035	2.03061	0.24629	0.00021959	0.0010467
ISPsy13	1.35961	4.99401	0.245601	8.31e-07	5.44024e-06
ISCbt3	1.02781	3.58075	0.245028	0.000180733	0.000851161
Tn4453	0.668586	2.40323	0.244701	0.000960492	0.00459499
ISCji1	0.822574	2.83385	0.244437	0.000402899	0.00185077
ISRm1	0.844754	2.70646	0.244297	4.77764e-05	0.000261747
Tn4655	0.695855	2.45712	0.242563	8.74051e-13	1.22797e-11
ISRl2	0.917448	3.04618	0.241505	0.000455939	0.00206764
ISRsp12	0.570268	2.20094	0.240283	0.00017389	0.000947808
ISAeme15	0.757597	2.85974	0.239248	0.000190176	0.00103905
Tn6176	0.79414	2.5958	0.239122	0.000575397	0.00266509
ISPsma1	0.912358	3.58208	0.237554	0.000246147	0.00132018
ICEVchInd5	1.5289	6.38805	0.237248	0.000163469	0.000765783
ISAzvi4	1.22506	4.51	0.236955	6.98337e-05	0.000347467
ISDge12	1.16224	4.2441	0.236886	0.000321875	0.00143007
ICERsoGMI1000-1	0.435826	1.58678	0.236691	0.00176247	0.0079838
ISPsp3	0.602278	2.25272	0.235917	0.00028198	0.00141492
IS712	1.14591	4.16435	0.235648	9.018e-05	0.000453955
Tn6270	0.558771	2.06116	0.235628	0.0005938	0.0027294
ISDge10	1.09142	3.97814	0.235511	6.16272e-05	0.000323085
ISPa20	1.08903	4.08635	0.234924	5.4919e-08	4.69505e-07
IS-LL6	0.781596	3.04146	0.234862	0.000627979	0.00303562
ISAeme8	0.820748	3.144	0.234175	0.000280463	0.00137731
ISS1Z	1.20144	4.31457	0.234013	0.000240004	0.00105755
ISJli1	1.46506	5.46375	0.233717	9.65368e-06	5.61888e-05
ICE(Tn4371)6034	0.478035	1.82129	0.23258	0.00472307	0.01953
ISLxx4	0.99136	3.71766	0.231816	0.000313	0.00140272
ISAba27	0.567407	2.16795	0.231733	1.20577e-05	7.70478e-05
ISSba16	1.13319	4.33393	0.231575	0.000400955	0.00176406
ICEAviDJ-1	0.385567	1.3633	0.231559	0.0174751	0.0593149
ISS1S	1.14742	4.27158	0.230239	7.35875e-05	0.000392728
Tn2006	1.34961	5.04882	0.228923	0.00013795	0.000655572
ISSod20	1.14987	4.39626	0.228116	0.000947736	0.00316161
Tn6247	1.34985	5.58428	0.227185	0.00102078	0.00370839
Tn6127	0.436074	1.76928	0.226563	0.00141896	0.00661666
ISSba3	1.11137	4.30515	0.224414	0.000560944	0.00239922
ISPsp7	0.673139	2.71491	0.223054	1.56103e-08	1.43293e-07
ICE(Tn4371)6067	0.39659	1.50342	0.222529	0.013963	0.0507058
ISPsp6	1.06896	4.37512	0.219213	8.59459e-07	6.21903e-06
ISFsu1	1.08195	4.31684	0.219187	0.0016645	0.00609298
Pac_ICE3_cl	1.47919	6.26626	0.218759	3.44778e-06	2.2112e-05
ISPosp5	1.11312	4.31651	0.218735	0.000608308	0.00255536
ISLla3	0.966429	3.64368	0.21811	0.000140877	0.000734863
ISAbe14	0.598338	2.30641	0.218101	0.00576756	0.0215468
ISPst2	0.896181	3.49326	0.217474	0.000608748	0.00270269
ISPsy32	1.19657	4.71216	0.215564	0.000718725	0.00287519
Tn5467	0.85129	3.20316	0.214193	0.000248168	0.00121055
ISUnCu19	0.543501	2.07616	0.213249	0.00644226	0.0243311
ISDge2	1.04469	4.21692	0.211671	0.00160291	0.00563414
ISPsy17	1.18674	4.81078	0.210182	0.000282294	0.0011707
ISBvi2	0.740156	2.89075	0.209437	0.00192083	0.00792649
ISNwi5	0.631469	2.43604	0.209321	7.38907e-05	0.000362584
ISBph3	0.799269	3.0733	0.208466	0.000759802	0.00329925
ICE(Tn4371)6038	0.464803	2.00076	0.208076	0.0106151	0.0399459
ISAcpa1	0.817954	3.4547	0.206636	0.00137554	0.0051379
ISDge11	0.987083	4.13731	0.206577	0.00124684	0.0050106
ISAeme18	0.910611	3.69424	0.206569	0.000894678	0.00396852
ISAs3	0.716477	2.99295	0.206122	0.000653613	0.00309646
ISDeba2	0.990027	4.18301	0.2058	0.00431262	0.0146399
ISTeha1	1.00841	4.29028	0.205084	0.00290933	0.0100646
ISPye53	0.449337	1.88538	0.204079	0.0109629	0.0392711
Tn6182	0.967275	4.15061	0.204078	0.00337759	0.0106274
ISPna4	0.996037	4.28529	0.202525	0.00114274	0.00444862
ISThi1	0.725338	2.95752	0.202462	0.000446473	0.00207257
ISShes11	0.400008	1.77888	0.202365	0.0179263	0.0626919
ISAbe13	0.785912	3.16336	0.202189	0.000734288	0.00295357
ISShes15	0.906036	3.6699	0.201911	0.000885846	0.00348194
ICEVflInd1	0.691793	2.02278	0.200565	0.0460355	0.127973
ICEHaeULPAs1-1	0.365464	1.65732	0.199249	0.00232057	0.01035
Tn5046	0.677451	2.94288	0.199169	1.94025e-06	1.34054e-05
ISAha3	0.519058	2.34675	0.198458	2.31825e-05	0.000147768
ICE(Tn4371)6070	0.334228	1.44805	0.197877	0.103572	0.254822
ISAra1	1.02207	4.18209	0.19652	0.00261725	0.00876696
ISCap2	0.7907	3.31586	0.196458	0.00098788	0.00411591
ISPsy45	1.05406	4.92476	0.194013	3.39023e-06	2.16848e-05
Tn5058	0.565685	2.3915	0.193305	0.0120617	0.0421371
ISAs15	0.926748	4.12042	0.192593	0.00116764	0.00474864
Tn6216	0.175376	0.822297	0.192481	0.00163154	0.00752339
ISAr1	0.857282	3.71187	0.192389	0.000557871	0.00245954
ISAeca1	0.86722	3.9164	0.191295	0.00425236	0.0148332
ISEfm2	0.829783	3.52554	0.191033	0.000459562	0.00209516
Tn4656	0.931446	4.1865	0.190862	0.00305686	0.0106208
Tn6126	0.999265	4.7077	0.190387	0.00632674	0.0213831
Tn917	0.993999	4.71533	0.190112	0.0039378	0.0129899
ISPosp7	0.494338	2.12682	0.189412	0.0999781	0.232129
PAPI-1	0.768008	3.50928	0.189024	1.69099e-06	1.15299e-05
ISPye5	0.471772	2.06798	0.188971	0.000482153	0.00231771
ISAeme9	0.726405	3.19957	0.188565	0.00149261	0.00629814
IS1066	0.918206	4.18117	0.188164	0.00833156	0.0259631
ISAs33	0.791715	3.36086	0.188019	0.00106143	0.00459727
ISSba5	1.01255	4.56975	0.187766	0.00135461	0.00510281
Tn4371	0.321404	1.49132	0.187219	0.0218271	0.0739195
ISLsa1	0.731174	3.3209	0.186627	0.00466341	0.0175484
ISCbt4	0.764323	3.27329	0.1864	0.00456574	0.016888
Pac_ICE2_cn	1.20181	6.06754	0.185483	7.82577e-05	0.000364925
ISMca1	0.816038	3.44644	0.184463	0.00594788	0.0220514
ISLrh3	0.904589	4.21508	0.183816	0.00288422	0.0108387
ISPosp4	0.542318	2.50164	0.182572	0.0768518	0.193144
ISRel3	0.719887	3.22546	0.18198	0.00226239	0.00876688
ISAeme7	0.639096	3.1411	0.181748	0.00486155	0.0182279
ISPssy	0.990671	4.83014	0.180671	9.8922e-06	6.16596e-05
Tn4451	0.490043	2.43467	0.18025	0.0103136	0.0377401
Tn6133	0.834098	3.88764	0.180201	0.00402563	0.0146725
Tn6233	0.334112	1.60861	0.180176	0.0560737	0.159198
ISPa96	0.499318	2.27566	0.179065	0.0474007	0.11543
ISDge18	0.873294	4.11678	0.178568	0.0161855	0.0436113
ISEnfa1	0.801806	3.93844	0.17833	0.00801819	0.0243729
ISPye13	0.425143	2.02595	0.177892	0.00833354	0.0287364
ISUnCu23	0.903463	4.27616	0.177705	0.00447049	0.0149211
IS1007	0.659419	3.19738	0.177371	0.0189668	0.0648625
ISPsy2	0.907986	4.47576	0.17692	0.000353666	0.00148106
ISPsy1	0.89214	4.41236	0.175564	0.0187114	0.0417619
ISAhy3	0.756113	3.59285	0.175537	0.0057786	0.0171838
Tn6177	0.464502	2.14922	0.175238	0.0210468	0.0693912
ICE-GI2	0.294722	1.53224	0.174938	0.206529	0.404835
ISBuce2	0.459749	2.30458	0.174782	0.135217	0.290952
ISAba13	0.441948	2.23601	0.17472	0.000207989	0.00112101
ISPs1	0.967971	4.80642	0.174411	1.44592e-05	8.86833e-05
ISPpa3	0.582577	2.68508	0.174248	0.0194242	0.0567588
ISUnCu15	0.446908	2.38895	0.173869	0.00870009	0.0314792
ISPvsp1	0.862798	4.1458	0.173448	0.00640953	0.0204043
ISMaq7	0.723186	3.25052	0.173143	0.0063513	0.0200086
ICEEcIHE3034-1	0.898029	4.55951	0.17297	0.00154116	0.00646273
Tn4672	0.353807	1.82199	0.172944	0.0161667	0.0574304
Tn4657	0.351239	1.72456	0.171629	1.50084e-06	1.06841e-05
ISPa56	0.473516	2.4289	0.171503	0.0705132	0.184767
DeltaCIME308	0.535991	3.04306	0.171498	0.000907165	0.00441036
ISAeme12	0.618159	3.11228	0.17141	0.0094938	0.0330068
ISL1	0.772018	3.78373	0.170022	0.00859112	0.0279124
ISRm6	0.484501	2.23222	0.169593	0.00448219	0.0161096
ISEca11	0.879221	4.25863	0.169026	0.00690237	0.02104
ISPso2	0.409332	2.11571	0.168841	0.0354807	0.103924
ISPsy6	0.862247	4.56326	0.168807	0.00448613	0.015285
ISPeat1	0.830532	4.3007	0.168667	0.0191531	0.0505916
Tn1	0.955098	5.11995	0.167546	0.00394927	0.0133927
Tn6204	0.510329	2.57195	0.167322	0.100001	0.237247
ISShes9	0.85756	4.55941	0.167025	0.00314728	0.0109201
ISAs2	0.503234	2.677	0.16583	0.0114707	0.0416518
Tn6214	0.381544	2.04512	0.165767	0.570725	0.758766
ISSba6	0.850064	4.43967	0.165245	0.00244072	0.00868639
ISSpo7	0.342562	1.78875	0.164654	0.0705641	0.179195
ISPpa5	0.437262	2.22702	0.164094	0.0340934	0.0937558
ISCysp27	0.774712	3.88492	0.164062	0.00806735	0.0239614
ISAs23	0.611764	3.25729	0.163358	0.00772199	0.0279656
IS869	0.773527	4.11647	0.163329	0.00826134	0.0238998
Tn6072	0.659026	3.55765	0.162016	0.0246276	0.079209
ISAau3	0.416378	2.20441	0.16119	0.16971	0.327715
ISAzs28	0.555556	2.74472	0.161076	0.0121345	0.0395981
ISPsy28	0.803702	4.44197	0.161044	0.0059306	0.0168496
IS481	0.814982	4.22649	0.160528	0.0132513	0.0379511
ISBf10	0.508766	2.73416	0.16048	0.0650999	0.169442
ISNol1	0.806734	4.48972	0.158674	0.033704	0.0892162
ISPsy19	0.842997	4.65161	0.157251	0.00828303	0.0225729
ISPlsp1	0.770501	4.17947	0.157234	0.00771153	0.02417
ISPpu16	0.791313	4.31051	0.156865	0.00460136	0.0160046
ISPpi1	0.794692	4.57689	0.156033	0.0196411	0.0648033
Tn512	0.578551	2.53437	0.155542	0.0221231	0.0697779
ISSod6	0.805801	4.5594	0.155484	0.0154812	0.0370111
ISAe1	0.618207	3.36126	0.15441	0.0335286	0.0892891
ISArsp9	0.768179	4.40242	0.154034	0.00471256	0.0155347
CIME302	0.687455	3.52667	0.153786	0.0518391	0.131848
ISSpu6	0.741532	4.01906	0.153514	0.00336697	0.0123547
ISPa45	0.662818	3.63983	0.152949	0.0037177	0.0130583
ISPsp8	0.510176	2.83595	0.152292	0.000488428	0.0021877
ISBt3	0.480312	2.47964	0.151958	0.0426413	0.10393
PPHGI-1	0.923535	5.47884	0.15179	0.00391547	0.0120293
ICE-KKS	0.284704	1.70142	0.151516	0.0227695	0.076731
ISPosp8	0.724078	4.36337	0.15054	0.0484505	0.105424
ISPfl2	0.544667	3.13259	0.149058	0.000438759	0.0021626
ISPpu3	0.751568	4.24404	0.148249	0.0336696	0.0785126
ISPar2	0.708629	4.44852	0.148189	0.00861045	0.0314763
ICEEfaV583-1	0.561744	2.77003	0.147911	0.101663	0.240056
ISSth6	0.478194	2.79619	0.146853	0.0658197	0.161573
ISJsp4	0.830854	4.78539	0.146634	0.00738744	0.0234616
Tn502	0.291403	1.69719	0.146109	0.247967	0.458073
ISCbo8	0.70717	3.98696	0.14594	0.0205069	0.0527769
ISDde1	0.658017	3.8964	0.145802	0.0338816	0.0927328
ISCc5	0.458965	2.54141	0.144911	0.0558107	0.14067
ISAzbe1	0.671272	3.97334	0.144496	0.0213632	0.0573607
ISAba37	0.574313	3.51667	0.144437	0.0144606	0.0515086
ISAeme13	0.625698	3.66219	0.1429	0.0536643	0.134509
ISStin5	0.693517	4.03703	0.142379	0.0309213	0.0762914
ISVapa1	0.707144	4.15191	0.141903	0.0390518	0.0863222
ISBian1	0.466832	2.69505	0.140885	0.16107	0.321643
ISPosp2	0.622329	3.89492	0.140325	0.01425	0.0399326
ICEBglBSR3-1	0.23088	1.36247	0.140266	0.413637	0.615004
ISSpu8	0.703758	4.42934	0.140113	0.0310866	0.078897
ISAbe12	0.513866	3.02732	0.139195	0.0174745	0.0502914
ISSba1	0.723041	4.43676	0.139105	0.0187512	0.0496416
Tn1999	0.510317	3.15902	0.138999	0.00852862	0.0299937
ISPxsp1	0.695723	4.26771	0.138895	0.0683901	0.146282
IS866	0.57901	3.40106	0.138345	0.0194393	0.0513029
ISRm31	0.612525	3.83529	0.137896	0.0454001	0.105465
ISArsp14	0.691578	4.5403	0.137163	0.0295536	0.072955
ISAbe8	0.702757	4.3612	0.136348	0.0621195	0.129183
ICE6441	0.24464	1.44707	0.136068	0.00701915	0.0266362
ISPsy33	0.691422	4.44457	0.135761	0.0253996	0.06051
ISNml1	0.638373	4.22108	0.13552	0.029305	0.0718478
ICESag37	0.544386	2.7006	0.134789	0.634348	0.795975
ISDar1	0.442612	2.74202	0.134721	0.014223	0.046069
ISSde4	0.705196	4.40967	0.134067	0.0212334	0.0570204
ISPa64	0.39988	2.43703	0.133976	0.0183376	0.0567355
ISVei1	0.358813	2.29947	0.133955	0.226726	0.416307
ISSba4	0.660632	4.32439	0.133677	0.0502517	0.101756
ISPsta1	0.645785	4.16598	0.133338	0.0749196	0.139266
Tn6294	0.640621	4.20255	0.133077	0.0533685	0.113105
ISPso3	0.406561	2.49686	0.13277	0.143818	0.282763
ISDge19	0.635334	4.16896	0.132266	0.0433095	0.0974171
ISBlo7	0.36112	2.32696	0.132245	0.258868	0.453335
ISPa195	0.339897	2.3138	0.132217	0.152004	0.327572
ISBba1	0.623868	4.08473	0.131413	0.0584052	0.112937
ISAte2	0.364388	2.54797	0.131139	0.206617	0.412661
ICESauTW20-2	0.419208	2.90062	0.130782	0.0492974	0.142744
IS693	0.482929	2.94885	0.130545	0.0408233	0.10752
ISAeme14	0.618043	3.89548	0.130355	0.0272875	0.0733491
ISPca1	0.636907	4.31054	0.129505	0.111616	0.214046
ISRsy1	0.614006	4.13003	0.129314	0.0712514	0.132452
Tn6104	0.837438	6.65941	0.128847	0.00806255	0.0263148
ISSde5	0.644415	4.35024	0.128754	0.0761517	0.141706
ISPpu29	0.716985	4.7685	0.128356	0.032154	0.0813828
IS1008	0.380252	2.61288	0.128114	0.0459701	0.132447
ISLdl2	0.583945	3.90096	0.127379	0.141129	0.283649
ISCc1	0.579735	3.95132	0.127331	0.0500095	0.119183
ISPsy9	0.647466	4.43607	0.127204	0.056519	0.129231
ISPa83	0.692601	4.41211	0.127126	0.0593172	0.118335
ISAtu4	0.429152	2.57216	0.126148	0.0148307	0.0415546
ISHhu7	0.677483	4.48015	0.12613	0.0912212	0.178253
ICE(Tn4371)6041	0.300203	2.09996	0.125697	0.00183743	0.00817678
ISPsp1	0.635998	4.31325	0.125452	0.0569414	0.118036
ISAhy2	0.356576	2.68284	0.125226	0.155364	0.337072
ISMepa1	0.636699	4.31394	0.125079	0.0798978	0.148049
ICE_SagNEM316_rplL	0.540965	3.44124	0.124631	0.508736	0.694475
ISBf4	0.585638	4.14475	0.124429	0.0752339	0.171262
Tn6178	0.445894	2.82159	0.124393	0.0970329	0.209123
ISMpo3	0.608669	3.98448	0.124129	0.0537794	0.117008
ISAs10	0.610024	4.07663	0.123256	0.0530372	0.120941
ISLmo7	0.619517	4.29589	0.123114	0.0401747	0.0885548
ICE(Tn4371)6069	0.205841	1.38875	0.12207	0.36454	0.590781
ISNml3	0.50809	3.45626	0.121928	0.043838	0.113981
ISSpu13	0.613954	4.38779	0.121907	0.0752506	0.149535
ISRme16	0.338094	2.20849	0.12177	0.0954807	0.211434
ISEnca1	0.273856	2.01157	0.121691	0.381661	0.607963
ISSod7	0.5956	4.37595	0.121486	0.105837	0.187278
ISSba8	0.616814	4.4591	0.121352	0.0192241	0.0511283
ISVapa3	0.309003	2.09407	0.121315	0.176663	0.327976
Tn6001	0.498487	3.18256	0.121149	0.0568722	0.143505
ISDge13	0.607049	4.23753	0.121141	0.0825013	0.155807
ISAmu1	0.371228	2.36655	0.120879	0.287716	0.485963
ISAzo22	0.601239	4.23141	0.118885	0.0858979	0.173715
ISAs16	0.473736	3.20765	0.118625	0.0552647	0.140448
ISSod1	0.587596	4.34982	0.117948	0.0552468	0.124316
ISSba15	0.623274	4.28857	0.11793	0.0776624	0.149184
ISPmar3	0.393084	2.58863	0.117411	0.0958187	0.208212
Tn6215	0.268282	2.16242	0.117342	0.402269	0.625894
ISPpa7	0.447569	2.99283	0.117258	0.0263414	0.0717652
ISThsp23	0.604599	4.28327	0.116763	0.0860008	0.159387
ICEValA056-2	0.346988	2.22169	0.116406	0.463775	0.668587
IS1131	0.410581	2.90306	0.115912	0.049475	0.120476
Tn5397	0.58108	4.18632	0.115507	0.0525855	0.137471
Tn1696	0.398519	2.66361	0.115499	0.458516	0.669508
PFGI-1	0.800955	8.03503	0.115456	0.000147436	0.000789761
ISPen2	0.424487	3.05377	0.114619	3.45887e-05	0.00020105
ISAzvi3	0.603883	4.35252	0.114441	0.0952144	0.184775
ISLrh2	0.559876	4.23104	0.114425	0.0396149	0.0965843
ISUnCu7	0.513477	4.09912	0.114321	0.0692994	0.137531
ISPsy25	0.597806	4.35748	0.114248	0.0590963	0.119532
Tn5070	0.44718	3.23421	0.113838	0.0522041	0.132936
ISAfe18	0.550954	4.10312	0.113771	0.149066	0.263461
Tn1549-Like	0.567189	3.69682	0.113454	0.257026	0.453136
Tn5398	0.35504	2.63847	0.113438	0.37824	0.593535
ISPssp3	0.511344	4.06099	0.112808	0.0391592	0.111984
ISMba4	0.565067	4.33501	0.112541	0.0807176	0.159761
ISBth19	0.573761	4.33962	0.112419	0.0894354	0.179453
ISMac2	0.559846	4.31	0.111554	0.126345	0.224684
ICE-GI6	0.183859	1.46442	0.111226	0.382635	0.609323
ISPpa1	0.323171	2.38624	0.110502	0.139551	0.283367
Tn6228	0.239143	1.69605	0.110289	0.112806	0.248135
ISPye14	0.262331	2.11125	0.110164	0.151961	0.319692
ISShes7	0.547959	4.32156	0.11015	0.109368	0.191242
ISCef6	0.538469	4.35967	0.109598	0.128912	0.235682
ISHne1	0.484368	3.80772	0.109496	0.0584536	0.126819
ISAhy1	0.370505	2.89402	0.109223	0.116054	0.258724
ISRama1	0.533758	4.22356	0.108931	0.129102	0.223018
ISAlg2	0.512544	4.18562	0.108396	0.11669	0.211285
ISNml2	0.470208	3.71741	0.108296	0.0302982	0.0835428
ISPha2	0.460295	3.40837	0.107886	0.0524969	0.129198
ISPye16	0.452792	3.25518	0.107754	0.0637553	0.150721
ISPa73	0.458463	3.52985	0.107617	0.115444	0.216625
ISAs9	0.529658	4.10234	0.107455	0.0876699	0.176984
Tn6246	0.448433	3.57854	0.107396	0.18483	0.366846
ICEPaePACS2-1	0.723548	6.43986	0.107234	0.0275838	0.0772888
ISSba10	0.512686	4.28175	0.106945	0.0984766	0.197066
ISTeha5	0.507879	4.17603	0.106931	0.173427	0.283181
ICEMaSym(WSM2073)-beta	0.25359	1.75525	0.106652	0.26959	0.447046
ISAau1	0.543395	4.38992	0.106577	0.122927	0.221593
ISKpn27	0.534883	4.29398	0.105998	0.131586	0.235
Tn6112	0.250481	1.79011	0.105599	0.698718	0.838139
Tn163	0.399716	3.02888	0.104653	0.158188	0.29523
TnSang2.1	0.567794	4.63477	0.104186	0.0920142	0.178532
ISSm3	0.420585	3.30419	0.103704	0.132985	0.264937
ISSod3	0.515145	4.44976	0.103455	0.133649	0.235994
ISBthe2	0.438345	3.38023	0.103127	0.0970125	0.21606
ISSod25	0.518663	4.40591	0.103125	0.0669773	0.141523
ICEPmiCHN2416	0.680436	6.43837	0.103026	0.0168411	0.0507121
ISAte1	0.291825	2.43584	0.102953	0.446007	0.648928
IS120	0.520359	4.36768	0.102476	0.0992215	0.174445
ICEMlSym(NZP2037)-gamma	0.486089	4.21941	0.102279	0.126347	0.233604
ISTth4	0.535693	4.36655	0.101429	0.134886	0.238963
ISRel16	0.458434	3.53118	0.101165	0.0681544	0.152441
ISAba16	0.249847	2.20438	0.101001	0.0596041	0.167789
ISRtr1	0.234575	1.98118	0.100945	0.326545	0.522039
ISAisp1	0.316678	2.89123	0.100457	0.437267	0.657306
ISAs28	0.308578	2.94521	0.100233	0.16026	0.342276
ISEfa11	0.494252	4.23163	0.100232	0.134425	0.243463
ISHahy2	0.476212	4.1732	0.100221	0.159074	0.267929
ISAzvi6	0.469759	3.99713	0.100213	0.0412923	0.104718
ISAve4	0.413435	3.36926	0.100183	0.0619618	0.148371
ISShfr5	0.494715	4.31403	0.0999244	0.16181	0.271506
ISRsp4	0.501079	4.21137	0.0996613	0.182212	0.281298
ISPxa1	0.499302	4.2181	0.0990505	0.184025	0.299533
ICE6180-RD.1	0.384572	3.28926	0.098963	0.0765683	0.175936
ISTco2	0.509877	4.25233	0.0987262	0.140768	0.243895
MTnPi7	0.310534	2.52258	0.0986841	0.70861	0.834566
ISXo18	0.238675	1.94051	0.0986656	0.427619	0.613066
ISPam3	0.23792	1.97624	0.098568	0.111108	0.231406
Tn5060	0.553291	4.70083	0.0983935	0.103799	0.196242
PAGI-5	0.5591	5.10339	0.0981935	0.0104496	0.0361825
ISBxe3	0.477252	4.20207	0.0981813	0.13499	0.24442
ICESpnJJA-1	0.508031	4.50883	0.0981221	0.198559	0.305887
ISDge3	0.452572	4.2175	0.0971244	0.219677	0.356097
ISOan2	0.218172	2.00761	0.0970435	0.149346	0.30184
ISMno38	0.480948	4.17628	0.0961294	0.236291	0.362702
Tn5563	0.292767	2.26434	0.095978	0.263546	0.464782
ISLgar5	0.450151	4.14925	0.095569	0.396005	0.611733
ISNeu1	0.429441	3.64063	0.0954276	0.121822	0.235654
ISPsy7	0.470387	4.24996	0.095339	0.187001	0.307231
ISPak1	0.211004	2.00484	0.095298	0.264174	0.468011
ISMlu3	0.215179	1.90934	0.0949329	0.293995	0.497941
ISNur1	0.461185	4.26455	0.0947146	0.32625	0.476127
ISAzo13	0.497593	4.74789	0.0946671	0.138144	0.24845
ISStma8	0.451647	4.13254	0.0946128	0.157192	0.260681
pKLC102	0.527308	5.00486	0.0943407	0.025749	0.0683946
ISSpu16	0.496382	4.41516	0.0937332	0.133542	0.254366
ISEcl7	0.465222	4.39112	0.0936985	0.0944131	0.189062
ISPpu9	0.513132	4.42787	0.0935575	0.0937523	0.191759
ICE_SsaL22_fda	0.387406	3.18649	0.0934325	0.263391	0.453824
ISAs13	0.309977	2.86812	0.0933982	0.131924	0.289264
ISBli13	0.43073	3.62381	0.0933371	0.121661	0.233582
Tn5084	0.396876	3.76677	0.0932659	0.148776	0.289221
ISSod16	0.459448	4.33474	0.092788	0.135859	0.242342
ISXtr1	0.448493	4.27028	0.092749	0.171721	0.290424
ISNamo23	0.47889	4.18691	0.0922233	0.162575	0.280725
ISLmo6	0.464683	4.53159	0.0920558	0.151477	0.286951
ISRm2	0.302225	2.7177	0.0918841	0.161838	0.305365
ISDge14	0.464032	4.25416	0.091578	0.228106	0.355887
ISMno37	0.448305	3.99568	0.0915346	0.165156	0.282008
ISSth1	0.294008	2.91128	0.091267	0.495066	0.693053
ISSod22	0.440374	4.35236	0.0906532	0.194113	0.317631
ISNtsp4	0.473306	4.4884	0.0906449	0.114766	0.206869
ISMsi1	0.411064	3.8167	0.0906298	0.112501	0.214074
ISStma6	0.409303	3.89204	0.090383	0.143658	0.266412
IS5376	0.470111	4.40382	0.0902807	0.213491	0.34582
ICE(Tn4371)6042	0.138875	1.34523	0.0898155	0.738361	0.869049
ISAcsp6	0.431998	4.41386	0.089663	0.213767	0.333698
IS1070	0.374461	3.44489	0.089472	0.247187	0.429741
ICEHso2336-1	0.360766	3.34562	0.0885642	0.663179	0.818074
Tn6134	0.301268	2.53111	0.0884556	0.0437056	0.120913
ISBuba3	0.234852	2.4808	0.0882774	0.812239	0.904443
Tn4661	0.41879	3.98821	0.0876879	0.134436	0.252595
ISBmu7	0.418479	4.13868	0.08738	0.158142	0.271824
ISThsp22	0.460467	4.24761	0.0873342	0.283891	0.42823
NBU1	0.234894	2.4233	0.0870314	0.644894	0.79938
ISFba4	0.406186	4.30831	0.0867487	0.16253	0.275295
ISHar4	0.412262	4.22396	0.0862319	0.264781	0.397493
ISNimo1	0.426053	4.27017	0.0856085	0.189081	0.326876
ISLxx1	0.368371	3.42077	0.0855506	0.131327	0.24243
ISBthe5	0.420749	4.2063	0.0854299	0.175487	0.309396
ISNeu2	0.399004	3.99769	0.0851853	0.113617	0.224394
IS153	0.33379	3.16723	0.085144	0.139847	0.289216
ISAzvi8	0.332921	3.16956	0.0849225	0.205497	0.368078
ISNtsp2	0.450573	4.39234	0.0848833	0.166663	0.280391
ISCoba1	0.426554	4.26666	0.0847767	0.301981	0.431467
ICECp1	0.242452	2.40056	0.0844161	0.817489	0.90671
ISCap3	0.420767	4.36136	0.0842691	0.201003	0.330247
ISSfr1	0.390379	3.8437	0.0835067	0.173456	0.306482
ISTni2	0.329656	3.35202	0.083132	0.19436	0.344281
Tn6125	0.433694	4.52736	0.0831053	0.236265	0.366379
ISShes5	0.410717	4.47147	0.0827289	0.194681	0.315625
ISSen1	0.245213	2.49917	0.0827273	0.25344	0.434781
ISPsy8	0.427341	4.34638	0.0827152	0.139058	0.249043
Tn6274	0.206899	2.11533	0.0821477	0.356785	0.564384
ISShsp1	0.353333	3.64558	0.0820078	0.203938	0.334955
ISSod12	0.409681	4.42491	0.0817797	0.163752	0.277499
ISOdsp1	0.42575	4.15281	0.0815174	0.327146	0.486103
ICE(Tn4371)6071	0.151187	1.48886	0.0814976	0.831099	0.919325
ISSpu17	0.401701	4.31856	0.081327	0.319566	0.462378
ISMac25	0.429942	4.40065	0.0811622	0.23176	0.362979
ISEf1	0.315604	3.377	0.0811544	0.338908	0.529917
ISGau1	0.420383	4.30252	0.0806162	0.346343	0.480262
ISSpma2	0.230843	2.48463	0.08059	0.190416	0.389726
Tn5706	0.390836	4.21331	0.0802633	0.0794282	0.193542
ISSpu4	0.419469	4.29952	0.0801401	0.122413	0.223669
ISSpu1	0.402443	4.41974	0.0798925	0.229095	0.372109
ISGalb1	0.401487	4.26954	0.0798622	0.153985	0.274833
ICEPaeC3719-1	0.137668	1.49234	0.0796683	2.10571e-06	1.56418e-05
Tn6084	0.470348	5.39273	0.0795045	0.162377	0.30444
ISRm9	0.414264	4.31158	0.0790685	0.228537	0.355819
ISLfr1	0.385364	4.35701	0.0786028	0.160414	0.296741
ISBsp6	0.366318	4.15454	0.0785681	0.313131	0.502558
ICESpsED99-1	0.448019	4.80294	0.0785106	0.187502	0.331746
ICEBxeLB400-1	0.120989	1.25348	0.0784998	0.525434	0.721284
ICEPmiChn4	0.490564	5.66313	0.0779293	0.165624	0.304518
ISTdr2	0.398612	4.43895	0.0777002	0.288826	0.420668
IS406	0.370096	4.11095	0.0772068	0.259643	0.401616
ISFsp3	0.321843	3.33137	0.0771433	0.142215	0.267465
Tn5520	0.238626	2.6823	0.0770574	0.465631	0.673753
ISPsy35	0.396985	4.31265	0.0770129	0.176603	0.303542
ISMac8	0.367573	4.2952	0.0766137	0.213023	0.331586
ISJp4	0.378278	4.25682	0.0764988	0.257976	0.398008
ISUnCu18	0.397438	4.20359	0.0760886	0.225859	0.373497
ISTth6	0.375417	4.33325	0.0760672	0.279178	0.428841
ISPpu7	0.21158	2.36334	0.075525	0.605081	0.779636
ISCth12	0.382128	4.46352	0.0755218	0.263591	0.389159
ISAzo28	0.267109	2.95213	0.0754498	0.303084	0.46995
ISAcba1	0.321888	3.39943	0.0753656	0.190667	0.328477
Tn6045	0.415715	4.49382	0.0753562	0.256167	0.397469
ISNha8	0.311943	3.64676	0.0751498	0.182796	0.305598
ISLjo2	0.374715	4.01646	0.0743841	0.260415	0.403946
ISAbe5	0.359287	4.24352	0.0741308	0.186107	0.314854
ISNGR8	0.335667	3.71889	0.0741109	0.28979	0.453929
MITEAve1	0.376215	4.26	0.0739601	0.291502	0.435113
IS426	0.201405	2.18934	0.0739	0.688216	0.820684
ISHti9	0.370283	4.2037	0.0736536	0.259114	0.390392
ISShes13	0.402861	4.33232	0.0732823	0.186952	0.306666
Tn5036	0.399827	5.03368	0.0731247	0.0724573	0.172186
10750-RD.2	0.358587	4.49245	0.0726638	0.153438	0.296681
ISSpu12	0.368726	4.4025	0.0724441	0.186284	0.31402
ISPath1	0.363821	4.37041	0.0720233	0.239128	0.376823
ISMno4	0.354887	4.20252	0.0719989	0.332152	0.48587
ISPmar1	0.391307	4.27847	0.0719883	0.276586	0.415092
ISTesp1	0.298349	3.19873	0.0718346	0.168389	0.309775
ICESag37741	0.205726	2.6	0.0718287	0.767393	0.88374
ISPa1635	0.185177	2.2716	0.0714851	0.205513	0.401541
ISMex40	0.360857	4.30573	0.0713903	0.298517	0.432746
ISPye55	0.322239	3.62644	0.0712281	0.226862	0.362446
ISBmu23	0.35787	4.30414	0.0707345	0.330687	0.481974
ISBli17	0.290379	3.32245	0.0704122	0.253546	0.405274
ISStma14	0.156426	1.81835	0.0700725	0.65405	0.795213
ISPpa2	0.197194	2.35208	0.0700621	0.469521	0.632923
Tn6087	0.451233	5.66678	0.0698755	0.0756337	0.178245
Tn6164	0.186424	2.18601	0.0696744	0.889528	0.948024
TnGBS2.4	0.349528	4.55843	0.069525	0.21664	0.344284
ISPye8	0.159172	1.92281	0.0694425	0.42208	0.618264
ISNha2	0.330628	4.20671	0.0689808	0.289559	0.421757
ISCth10	0.341134	4.01843	0.0688695	0.237959	0.367744
ISRle5	0.289795	3.71077	0.0686573	0.218111	0.360779
ISRhosp2	0.33585	4.17043	0.0680721	0.316207	0.45783
ISOar1	0.340306	4.24145	0.0677226	0.294115	0.422112
ISLsa2	0.332276	4.40952	0.0674942	0.308139	0.457945
ISSme2	0.295763	3.52594	0.0674132	0.224779	0.357725
ISThy1	0.212285	2.77895	0.0673376	0.579701	0.748008
ISSptr1	0.340876	4.20954	0.0670825	0.288212	0.42192
ISRm10-1	0.334507	4.14634	0.0670511	0.293247	0.437777
ISAzs23	0.315137	4.2152	0.0668711	0.342982	0.487449
ISPth1	0.265718	3.10052	0.0668018	0.248606	0.405083
ISOih2	0.321426	4.30606	0.0667668	0.28214	0.418304
ISShes6	0.334485	4.31211	0.0667271	0.267863	0.403433
ISEfa15	0.284035	3.69949	0.0663832	0.353106	0.522604
Tn501	0.294912	3.78711	0.0663325	0.302452	0.485165
ISStma4	0.329657	4.27401	0.0662108	0.234895	0.381368
ISSep2	0.322636	4.10707	0.0661696	0.259955	0.402359
ISVei5	0.193985	2.41207	0.0661554	0.376763	0.568922
ISMtsp6	0.324889	4.2461	0.0658317	0.338143	0.485185
ISSpgl1	0.314078	4.24079	0.065763	0.360037	0.501783
ISAlg1	0.319019	4.28887	0.0656078	0.280595	0.433111
ISBst12	0.319546	4.3726	0.0653938	0.328408	0.484824
ISSde8	0.338294	4.28611	0.0652817	0.307892	0.454184
ISPa81	0.338694	4.06102	0.0650972	0.3163	0.454206
ISPre2	0.328283	4.28917	0.0650801	0.318782	0.459162
ISCaa10	0.315803	4.28524	0.0649596	0.371157	0.512994
ISRj1	0.307393	4.25032	0.064679	0.329186	0.475728
ISVei4	0.318811	4.11195	0.0646264	0.348314	0.498612
ISHar1	0.339149	4.4732	0.0645919	0.324267	0.473417
ISAs22	0.203588	2.71951	0.0645781	0.540843	0.723419
ISMpo1	0.316322	4.25816	0.0643616	0.309727	0.44884
ISSsu6	0.21932	3.14802	0.0639998	0.31228	0.540365
ISYen2B	0.336793	4.29943	0.0639574	0.216421	0.342277
ISCni1	0.330775	4.42838	0.0633647	0.332726	0.465707
ISMesi2	0.309858	4.27645	0.0633162	0.31223	0.458308
Tn125	0.0989757	1.37133	0.0632236	0.573714	0.764075
ISCth7	0.334313	4.34904	0.0630792	0.31097	0.458815
CTnPg2	0.205669	2.78569	0.0630719	0.594718	0.759185
MTnPi3	0.278128	3.649	0.0630099	0.29136	0.456818
ISCth6	0.3193	4.3041	0.0629059	0.330233	0.487115
Tn5037	0.111041	1.50713	0.0627344	0.633309	0.797347
ISGau7	0.320379	4.44171	0.0622402	0.256267	0.398116
ISGur5	0.302307	4.25296	0.0621984	0.316048	0.454966
ISSba12	0.299883	4.39513	0.0620134	0.274751	0.408767
ICEDdaEch586-1	0.224763	2.64145	0.0618273	0.739623	0.856469
ISMno22	0.251851	3.48093	0.0617535	0.245272	0.385484
ISMhu10	0.302522	4.3434	0.0617084	0.369082	0.516632
ISSod10	0.318786	4.31612	0.0616854	0.28355	0.4261
ISThde1	0.293376	4.27129	0.0616701	0.274049	0.415051
Tn6050	0.131158	1.98538	0.0612197	0.844642	0.924167
ISAcmu1	0.29922	4.19061	0.0611424	0.366207	0.517361
ISAs27	0.170808	2.85326	0.0611071	0.358037	0.583323
ISButh3	0.295354	4.14658	0.0609898	0.297755	0.44558
ISSpe1	0.321244	4.24572	0.060988	0.304684	0.445327
ISSau6	0.285945	4.16621	0.0609651	0.380642	0.535561
Tn6284	0.169889	2.32505	0.0609296	0.000651136	0.00306694
ISSpma1	0.129812	1.75267	0.0608035	0.192102	0.369427
Tn6138	0.174334	2.40047	0.0607518	0.462337	0.657961
ISPbo1	0.320335	4.2434	0.0605224	0.379973	0.524045
ICECdiM120-1	0.330313	4.92473	0.0604337	0.363454	0.504856
ISNieu3	0.305201	4.44875	0.0602416	0.306135	0.456323
ISBj2	0.290802	4.27163	0.0598524	0.2879	0.43063
ICESpnD39-1	0.361058	5.43004	0.0596937	0.273491	0.434347
ISCef7	0.298524	4.34516	0.0596581	0.315372	0.472126
ISMno7	0.322725	4.36194	0.0595106	0.376068	0.515433
ISTeha2	0.217471	3.26521	0.0594759	0.614129	0.778721
ISXo17	0.175748	2.27342	0.0594561	0.636784	0.782446
ISNia2	0.278244	4.1834	0.0593664	0.404833	0.561009
ISRel21	0.300612	4.07449	0.0592886	0.234112	0.371436
ISSer1	0.283434	3.83847	0.0591499	0.249235	0.38658
ISDsh3	0.277707	4.19277	0.0590132	0.385071	0.539989
ISStma1	0.260514	3.59424	0.0589936	0.306823	0.464702
ISMac18	0.262625	4.2432	0.0589661	0.388378	0.538412
ISRle7	0.234677	3.23605	0.0589426	0.368862	0.53727
ISDha10	0.212419	2.91851	0.0584418	0.491875	0.665311
ISPa80	0.256688	3.92359	0.058407	0.26358	0.407762
ISStma7	0.262471	4.02894	0.0580578	0.325103	0.475681
ISLgar4	0.216405	3.25427	0.0578859	0.675459	0.811284
ISDge17	0.30515	4.21641	0.0575987	0.311058	0.450887
ISMass1	0.316955	4.43334	0.0575422	0.168186	0.281091
ISChy4	0.291308	4.27559	0.0573346	0.363862	0.509483
ISDev1	0.113941	1.72035	0.0573246	0.460939	0.652798
ISPosp3	0.293779	4.24194	0.0572758	0.352791	0.498551
ISBusp4	0.278809	4.22855	0.057157	0.29432	0.444012
IS204	0.277443	4.30584	0.0570298	0.369969	0.536556
ISCth9	0.281996	4.46623	0.0570252	0.303855	0.455365
ICESauJKD6008-1	0.283527	4.39141	0.0568457	0.474976	0.628928
ISGka5	0.281463	4.4402	0.0564914	0.410537	0.570841
ISNtsp3	0.28701	4.27598	0.0561949	0.412086	0.554983
ISEc41	0.230765	3.37313	0.0561262	0.326945	0.483297
ISPa53	0.269646	4.06345	0.0560803	0.283102	0.437055
ISRce1	0.282923	4.17443	0.0560581	0.374223	0.519367
ISBeba2	0.253211	4.38668	0.0555905	0.377508	0.51893
ISSod11	0.297809	4.3486	0.0553688	0.411882	0.569436
ISLpn13	0.257386	4.16225	0.0553185	0.40842	0.55516
ISHwa34	0.27109	4.27296	0.0551126	0.38684	0.531286
ISCgl4	0.274223	4.27524	0.0549976	0.34815	0.496686
ISDge7	0.258126	4.16251	0.0549637	0.389531	0.548417
ICE(Tn4371)6039	0.115909	1.76187	0.0548874	0.673956	0.831209
ISMpo4	0.264299	4.19333	0.0548449	0.396115	0.543554
Tn6092	0.163989	2.42192	0.0547587	0.545578	0.711394
ISGur14	0.272735	4.24601	0.0540656	0.416538	0.585327
Tn5801	0.341579	6.03035	0.0540575	0.183908	0.314233
ISAzbe2	0.280625	4.3925	0.0540252	0.331319	0.480756
ISSpi4	0.263679	4.3139	0.053991	0.393385	0.527126
ISBli9	0.26248	4.27676	0.0538621	0.417574	0.565461
ISAmo1	0.253502	4.37295	0.0537406	0.257018	0.403035
ISHar6	0.284444	4.50791	0.0537019	0.300604	0.451637
ISSpu9	0.268727	4.46778	0.0536054	0.357809	0.517141
ISLpl4	0.251209	4.29135	0.0534907	0.326563	0.475377
ISSpu10	0.251065	4.54337	0.0530433	0.436257	0.590938
ISDra3	0.271993	4.28796	0.0529289	0.349079	0.485578
ISShes2	0.269975	4.50329	0.0527788	0.369578	0.509566
ISShvi3	0.273528	4.23842	0.0524126	0.436031	0.587532
ISCni2	0.264009	4.38064	0.0521635	0.30371	0.462687
ISSpu11	0.2636	4.46965	0.0516817	0.35876	0.51915
ISBco5	0.270552	4.34635	0.0514367	0.381301	0.536004
ISSfr3	0.247249	4.26596	0.0511847	0.384711	0.542796
ISXca2	0.251431	4.14003	0.0510733	0.32691	0.460515
ISBuba2	0.282433	4.25459	0.0508218	0.377412	0.532108
ISMtsp17	0.257368	4.19001	0.0506356	0.442102	0.597315
Tn6209	0.269386	4.69346	0.0505865	0.378791	0.527294
IS298	0.247653	3.75224	0.0503021	0.310322	0.461861
ISRps1	0.252577	4.33441	0.0503005	0.373823	0.522681
ISCth5	0.233985	4.39796	0.0502578	0.321722	0.465506
ISCal1	0.262987	4.24838	0.050231	0.411726	0.56323
ISDge15	0.257733	4.25565	0.0496544	0.432734	0.585033
ISCap1	0.25941	4.73859	0.0495388	0.300297	0.44822
ISOcan1	0.250796	4.24848	0.0495186	0.396072	0.545523
ISPye56	0.130479	2.28218	0.0495157	0.612461	0.768812
ISSod4	0.234741	4.06867	0.0494273	0.394709	0.549103
IS408	0.23844	4.24204	0.0493584	0.360445	0.519506
ISLca5	0.24177	4.30253	0.0493551	0.402222	0.555561
Tn6269	0.252301	4.49454	0.0492358	0.332867	0.48568
ICEXcaCa8004-1	0.0886268	1.45365	0.0491979	0.289092	0.508783
ISAcl2	0.255652	4.31282	0.0491826	0.408981	0.559843
ISSod23	0.250059	4.39826	0.0490036	0.367289	0.519927
ISAzo35	0.248752	4.29186	0.048708	0.397038	0.553802
ISAra2	0.239554	4.14835	0.0484639	0.34743	0.498624
ISGka4	0.236145	4.33071	0.0484137	0.416122	0.571315
ISIsa1	0.2317	4.35028	0.0483947	0.383855	0.526979
ISAcc2	0.261796	4.53965	0.0483608	0.313719	0.46943
ISClte2	0.22612	4.24802	0.0482408	0.405222	0.561737
ISMno15	0.232123	4.15769	0.0481874	0.453261	0.605036
ISHne3	0.238033	4.25203	0.048144	0.399352	0.548107
Tn1332	0.117516	2.08666	0.0478658	0.0153831	0.0533544
ISMtsp18	0.241727	4.26664	0.0478257	0.370905	0.533652
YAPI(IP31758)	0.243511	4.36645	0.0478161	0.40156	0.551109
ISMpo9	0.241918	4.22632	0.0478014	0.458834	0.611563
ISMno8	0.230955	4.23552	0.0478009	0.426335	0.569869
ISCth14	0.226439	4.25744	0.0476011	0.441719	0.597008
ISLxx3	0.170361	2.90149	0.0475535	0.332056	0.508439
ISAbe10	0.262	4.23734	0.047413	0.362788	0.523798
ISSpe3	0.239234	4.2383	0.0473194	0.437551	0.586211
ISTars1	0.23183	4.23228	0.0472648	0.372033	0.532316
ISSde6	0.236629	4.28304	0.047219	0.4493	0.603604
TnGBS2.3	0.243191	4.36352	0.0471202	0.363777	0.505518
ISBli2	0.228578	4.22251	0.04703	0.391454	0.549448
IS66	0.13614	2.27271	0.0469446	0.485317	0.658982
ISPst7	0.116472	2.10569	0.0467126	0.665793	0.810523
ISGur8	0.229119	4.34957	0.0466538	0.436839	0.589019
ISRm12	0.223926	4.20779	0.0465603	0.395947	0.545948
ISLhe66	0.242207	4.16859	0.046439	0.285629	0.42514
ISCef4	0.21958	4.24457	0.046363	0.403383	0.555405
ISSba7	0.22668	4.25539	0.0463622	0.377099	0.517327
ISHar5	0.24324	4.25165	0.0463273	0.375133	0.52585
ICEVchInd4	0.384465	8.22835	0.046273	0.205832	0.367274
ISOan10	0.236017	4.24402	0.0462646	0.40286	0.554856
ISEch9	0.218965	4.27997	0.0462335	0.441245	0.592832
ISCc4	0.191912	3.5107	0.0461395	0.536382	0.69055
ISLbi1	0.222669	4.2368	0.0458659	0.463095	0.62577
ISMae8	0.237559	4.40169	0.0458102	0.382266	0.532467
ISMesp4	0.210938	4.22166	0.0457221	0.41807	0.568481
ISRer2	0.232739	4.30024	0.0455351	0.475	0.631969
ISHne6	0.202927	4.26652	0.0450783	0.413501	0.554629
ISLga1	0.202927	3.6322	0.0450725	0.359295	0.521483
ISPsy44	0.220877	3.96492	0.0450144	0.328648	0.47996
ISCth15	0.236995	4.26628	0.0447163	0.477935	0.615465
ISAmde4	0.238037	4.32221	0.0446244	0.437197	0.593601
ISCcl1	0.241221	4.18368	0.0446133	0.472286	0.624623
ISMesi1	0.221394	4.26819	0.044593	0.430001	0.577307
ISMae34	0.236536	4.38642	0.0445059	0.403411	0.548601
ICEBvu8482-1	0.133825	2.5358	0.0444711	0.809437	0.905865
ISVsa11	0.21088	4.21757	0.0443928	0.387221	0.544654
Tn4556	0.212724	4.26433	0.0441467	0.391617	0.552953
ISNmu3	0.237216	4.27757	0.0440047	0.398604	0.557204
ISAcr5	0.224336	4.24298	0.0439221	0.436954	0.579454
ISNwi3	0.209848	4.20513	0.0437567	0.410942	0.560965
Tn6190	0.245224	4.86384	0.0437501	0.271076	0.414773
ISTps1	0.220743	4.21643	0.043746	0.454841	0.602029
ISAeme11	0.215975	4.23531	0.0437244	0.469507	0.636983
ISMk1	0.216727	4.14111	0.0437186	0.427211	0.580164
ISAmo2	0.215358	4.41723	0.0436782	0.330423	0.467565
ISRru1	0.210032	4.24842	0.0434755	0.438245	0.593393
ISLpn5	0.208591	4.30018	0.0434339	0.462072	0.608368
ISAba33	0.106998	2.44988	0.0433208	0.33727	0.565779
ISPpn1	0.0978473	1.79943	0.0432448	0.542569	0.704828
ISAzo30	0.212437	4.269	0.0432334	0.472161	0.626379
ISSod13	0.203293	4.01622	0.0431857	0.469941	0.629498
ISHvo12	0.213672	4.27383	0.0431381	0.491006	0.640802
ISMae20	0.226283	4.35754	0.0431119	0.346339	0.492923
ISMvi1	0.224761	4.14033	0.043101	0.420721	0.577863
ISCth3	0.202736	4.13535	0.0427474	0.433778	0.595437
ISPlc1	0.10225	1.90593	0.0426628	0.401206	0.582262
ISBce9	0.216059	4.20127	0.0425976	0.421358	0.56854
Tn5721	0.215214	4.18563	0.0425919	0.40111	0.569541
ISShfr2	0.230888	4.41858	0.0425839	0.354621	0.496488
IS642	0.205848	4.30396	0.042533	0.421209	0.578872
ICEMoSym(WSM2075)-alpha	0.210626	4.4799	0.0424275	0.367131	0.518913
ISHtu4	0.166357	3.21317	0.0423205	0.365691	0.526962
IS643	0.21512	4.32221	0.0420384	0.366392	0.517864
ISTvo3	0.204554	4.22873	0.0419657	0.377374	0.529106
ISMno3	0.218773	4.28017	0.0419411	0.434325	0.586532
ISNha6	0.19327	4.15553	0.0419202	0.412295	0.558314
ISMra1	0.222265	4.29926	0.0416876	0.420809	0.570676
ISNsh1	0.209587	4.0765	0.0416446	0.464722	0.619483
ISSlo2	0.208943	4.20643	0.0416144	0.390102	0.545885
ISRel25	0.216898	4.25634	0.0413136	0.387503	0.536017
ISRel7	0.197316	4.03205	0.0412624	0.456117	0.611771
ISRba3	0.189045	4.28451	0.0412581	0.467877	0.625209
ISAmi2	0.204145	4.27551	0.0411814	0.455201	0.604946
ISAs8	0.203372	4.22095	0.0410999	0.492142	0.654589
ISHarch16	0.190202	4.20577	0.0410276	0.513835	0.668358
ISCbe5	0.196145	4.17867	0.0409633	0.436959	0.597305
ISBf5	0.142863	2.85214	0.0409455	0.70672	0.837784
Tn1213	0.184353	4.07628	0.0409295	0.598007	0.747021
ISShfr7	0.195381	4.31068	0.0408959	0.394401	0.551191
ISMba10	0.219322	4.25345	0.0407943	0.42094	0.574132
ISLbi2	0.208845	4.30228	0.0407823	0.453816	0.602877
ISCsp3	0.138884	2.64136	0.0407778	0.649326	0.791474
ISTel3	0.203265	4.19582	0.0407543	0.437892	0.576407
ISHtu2	0.19967	4.21433	0.0406907	0.482386	0.643084
ISSpi3	0.185774	4.24172	0.0406571	0.461112	0.615448
ISSfr2	0.193271	4.18252	0.0405433	0.366685	0.519196
ISA1218	0.200026	4.25117	0.0403588	0.455255	0.608597
IS902	0.202587	4.21788	0.0402072	0.398366	0.55519
ICESauMRSA252-1	0.215541	4.25524	0.0400354	0.449994	0.600854
ISRso5	0.149632	2.83762	0.0400104	0.542281	0.695575
ISAsp1	0.194822	4.34224	0.0399425	0.459752	0.608585
ISSna1	0.192866	4.20319	0.0397554	0.503367	0.654068
ISSau1	0.193504	4.20011	0.0396972	0.491669	0.63697
ISDsp3	0.167121	4.20819	0.0395562	0.484111	0.641292
ISGva1	0.200329	4.24143	0.0395498	0.445306	0.604969
ISBthe4	0.182503	3.57483	0.0395012	0.534455	0.693724
ISRpa1	0.199474	4.25094	0.0394172	0.43719	0.598009
ISSmi1	0.196273	4.18909	0.0394051	0.42214	0.578789
ISBusp8	0.199288	4.26315	0.0392896	0.464064	0.613419
ISMesp1	0.20076	4.20475	0.0392464	0.45094	0.603
IST2	0.19535	4.43294	0.0392072	0.482751	0.643419
ISBvu4	0.115518	2.69578	0.0390707	0.83042	0.916349
ISBco6	0.175778	4.41403	0.0389083	0.419826	0.575016
MITEPlu5	0.204073	4.29061	0.0388931	0.451899	0.608614
ISMsi5	0.181973	3.82104	0.0388922	0.38622	0.55325
ISAnsp11	0.191741	4.13875	0.0388229	0.432779	0.591985
ISCps8	0.192939	4.2469	0.038762	0.464863	0.617954
ISGau2	0.190031	4.24685	0.0387203	0.452343	0.602278
ISMlu11	0.114831	2.58027	0.0386584	0.675077	0.813012
ISCbe3	0.193309	4.27215	0.0385113	0.415553	0.576297
Tn6211	0.20147	4.32244	0.0385096	0.346895	0.492439
ISUnCu14	0.0880776	1.84108	0.0384437	0.678522	0.815291
ISNma6	0.191776	4.25794	0.0384088	0.449241	0.607772
ICEMlSym(NZP2037)-beta	0.106517	1.92721	0.0383203	0.598272	0.752989
ISMno26	0.191615	4.25807	0.0382806	0.41606	0.56804
ISHne4	0.188968	4.34557	0.0382555	0.357657	0.514804
ISPye12	0.0888407	1.9467	0.0382354	0.763057	0.87236
ISRtr6	0.181287	4.21576	0.0382278	0.477532	0.635281
ISSba17	0.169525	4.15723	0.0382141	0.414369	0.576335
ISAcsp8	0.186643	4.3032	0.0381816	0.353323	0.501721
ISVasp5	0.175507	4.27402	0.0381744	0.462966	0.621319
ISCth11	0.193658	4.25793	0.0381482	0.442977	0.590443
ISHbo7	0.206203	4.23271	0.0381325	0.433437	0.578028
ISNamo18	0.18628	4.24986	0.0381059	0.45357	0.609601
ISMno9	0.104725	2.17337	0.03797	0.531626	0.689765
ISRel8	0.168032	3.63162	0.0379559	0.531341	0.684358
ISThio2	0.197589	4.29859	0.0379508	0.435563	0.593401
IS701	0.190632	4.24884	0.0379022	0.514069	0.65987
ISCausp2	0.185215	4.32392	0.0378911	0.441973	0.589344
Tn6013	0.176605	4.31593	0.0377352	0.47232	0.613261
ISPpr14	0.189015	4.20541	0.0376278	0.480604	0.640033
ISHha2	0.187071	4.26871	0.0373595	0.457369	0.62174
ICEMaSym(WSM2073)-alpha	0.222802	5.59386	0.0373159	0.280161	0.435347
ISLhe9	0.17988	4.25805	0.037257	0.36784	0.51941
ISCth2	0.191922	4.30008	0.0370819	0.432751	0.586774
ISAzs25	0.192324	4.24616	0.0370077	0.503555	0.655839
ISBcl1	0.174901	4.28772	0.0369952	0.447274	0.604319
ISMac1	0.170488	4.24494	0.0369696	0.488092	0.646175
ISPin2	0.170538	4.22605	0.0368882	0.470499	0.613893
ISCsa8	0.16853	4.26192	0.0368382	0.493545	0.637026
ISBlo17	0.138015	3.02305	0.0367812	0.701831	0.83266
Tn2020	0.188371	4.256	0.0367757	0.394198	0.54959
ISCbo4	0.185375	4.17376	0.0367295	0.512393	0.667305
ISXc6	0.168056	4.24645	0.0365699	0.454758	0.60953
ISSulsp1	0.182584	4.2605	0.0364864	0.468183	0.620987
ISChy2	0.200785	4.30765	0.0364793	0.46735	0.621062
ISSydi1	0.16887	4.2373	0.0364523	0.427455	0.588595
ISMno14	0.166402	4.24484	0.0363123	0.547284	0.695954
ISMac10	0.185879	4.18298	0.0363061	0.369844	0.526112
ICESauST398-4	0.165723	4.13678	0.036248	0.462248	0.618034
ISLbp4	0.184157	4.23513	0.0362323	0.495588	0.637986
ISNamo17	0.173148	4.23093	0.0361636	0.498149	0.649576
ICESenTy2-1	0.180652	4.27053	0.036155	0.463552	0.616805
ISPp1	0.163967	3.80021	0.0360916	0.503239	0.665495
ISBame1	0.177882	4.36393	0.0360815	0.412082	0.571888
ISL6	0.153105	3.4808	0.0360625	0.641576	0.788325
ISHarch7	0.182056	4.2064	0.0360349	0.518261	0.671138
ISDsh4	0.181476	4.15425	0.0359907	0.472244	0.617693
ISHaha9	0.197011	4.21657	0.0359086	0.526572	0.668063
ISGaba1	0.165378	4.26858	0.0359077	0.444741	0.594282
ISMja1	0.180034	4.26363	0.035873	0.479435	0.629318
ISVbsp4	0.176287	4.26979	0.0358242	0.480513	0.626767
ISBt1	0.170796	4.1864	0.035822	0.407001	0.568387
CIME_Nem_tRNAThr	0.193649	4.55394	0.0358067	0.488749	0.658103
ISCsa4	0.174837	4.19793	0.0357116	0.416338	0.5631
ISSwo1	0.16552	4.29937	0.0357102	0.535621	0.690703
ISHasa1	0.175836	4.2629	0.0356673	0.486805	0.636077
MITEBth2	0.172075	4.24189	0.0356363	0.468016	0.615681
ISBsm2	0.165863	4.22389	0.0355924	0.44775	0.600841
ISPfa1	0.177012	4.23742	0.0355476	0.481954	0.642612
IS658	0.175564	4.25078	0.0354783	0.495586	0.644748
pSAM3	0.172599	4.30106	0.035441	0.503663	0.661292
ISBcen26	0.168194	3.97399	0.035397	0.459707	0.619911
ISNpe23	0.177452	4.26873	0.0353777	0.467067	0.622966
ISMno23	0.140749	3.50117	0.0352427	0.439819	0.60665
ISLsp5	0.171433	4.33492	0.0351994	0.48301	0.638564
ISHbo9	0.182777	4.20347	0.0350371	0.415722	0.57604
ISVch4	0.181144	4.20667	0.034983	0.434777	0.597912
ISAsp12	0.173901	4.2734	0.0349827	0.519696	0.669991
ISAva6	0.184582	4.25535	0.0349824	0.490985	0.636856
ISMlo4	0.177552	4.24353	0.0347926	0.473426	0.629555
ISShfr4	0.162657	4.27705	0.0346794	0.456833	0.609517
ISPa34	0.183983	4.14811	0.0345808	0.452188	0.603167
ISGau8	0.172825	4.32756	0.0345594	0.413748	0.567099
ISH27-3	0.176721	4.27248	0.0345344	0.516979	0.670528
ISSde1	0.184271	4.3276	0.0345231	0.427614	0.585632
MITEHvo1	0.176022	4.21748	0.0344267	0.512928	0.663132
ISBxe1	0.187368	4.30016	0.0342764	0.468352	0.611091
ISHahy11	0.174266	4.25195	0.034264	0.431498	0.588168
ISAfe13	0.175718	4.29023	0.0342524	0.419793	0.576458
ISH11	0.172711	4.30535	0.0341979	0.443253	0.59205
ISBos1	0.17741	4.27581	0.0341508	0.395158	0.555084
ISRhosp6	0.176568	4.19181	0.0341049	0.474395	0.627324
ISHhu4	0.155815	4.21402	0.0340944	0.492319	0.64173
ISBli1	0.163574	4.23649	0.0340835	0.462329	0.616481
ISMae37	0.172632	4.45818	0.03407	0.377859	0.533064
ISPa52	0.108282	2.44932	0.0340635	0.419874	0.605118
ISShes3	0.16188	4.22695	0.0340574	0.470912	0.635025
ISAlba3	0.166965	4.2475	0.0339932	0.475459	0.627035
ISMae13	0.171356	4.40778	0.0339364	0.453074	0.608814
ISPa11	0.164307	4.13176	0.0339302	0.495605	0.645846
ISNamo22	0.170342	4.25123	0.0338249	0.427565	0.583285
ISGes2	0.161358	4.2482	0.0338114	0.480786	0.640026
ISSyth3	0.169187	4.27922	0.0337872	0.444295	0.592394
ISBli21	0.158418	4.18741	0.0337548	0.509361	0.652076
ISNoc2	0.164449	4.26313	0.0336616	0.464443	0.613837
ISIde1	0.077398	2.00706	0.0336249	0.32205	0.547534
ISAde2	0.172254	4.25661	0.0334473	0.478949	0.643167
ISTph1	0.161408	4.23648	0.0332967	0.480692	0.633383
ISMfl2	0.155842	4.27579	0.0332444	0.481626	0.63387
ISMbov8	0.164968	4.23809	0.0331963	0.468624	0.620927
ISArsp13	0.174906	4.30253	0.0331419	0.436751	0.590004
ISNpe27	0.150133	4.28047	0.0331323	0.425694	0.579904
ISPlu16	0.157379	4.20088	0.0331227	0.471552	0.63562
ISRm3	0.158956	3.86995	0.033083	0.416928	0.578049
ISDge16	0.174303	4.2438	0.0330367	0.472874	0.61515
ISMae24	0.157113	4.48111	0.0330208	0.370877	0.51488
ISPaen6	0.165887	4.27715	0.033007	0.519978	0.665473
ISFn1	0.168842	4.34708	0.0329726	0.452967	0.610045
ISMae28	0.161634	4.39308	0.0329368	0.452307	0.61003
ISAtu1	0.147372	3.50772	0.0327911	0.415007	0.578169
ISAcr2	0.158081	4.167	0.0327233	0.407206	0.549264
ISBvu1	0.112832	3.03972	0.0327038	0.689455	0.824312
ISCsa7	0.173731	4.22431	0.0326456	0.497444	0.650909
ISBlo15	0.131103	3.42722	0.0325909	0.486449	0.660548
ISRm4	0.16126	4.26035	0.0325749	0.448056	0.60095
ISArch21	0.153415	4.22817	0.0325599	0.499087	0.652993
ISNin1	0.154431	4.21398	0.0325468	0.512057	0.673461
ISNiha1	0.170659	4.37536	0.032491	0.464885	0.622533
ISHti6	0.151897	4.2544	0.0324504	0.534312	0.679953
ISPasp2	0.166743	4.23583	0.0324266	0.487793	0.642766
ISRle4	0.0943473	2.54957	0.0323507	0.492971	0.655699
ISMra2	0.176863	4.23365	0.032323	0.471787	0.629208
IS493	0.149464	4.30223	0.0322981	0.445738	0.592444
ISSs1	0.176999	4.23058	0.0322906	0.47547	0.627856
ISOih1	0.163916	4.21807	0.0322549	0.47956	0.637377
ISBeb3	0.142948	3.89082	0.0322224	0.509622	0.666545
ISNamo25	0.150938	4.24874	0.0321541	0.497445	0.64631
ISDra6	0.171477	4.24881	0.0321218	0.459396	0.615111
ISHne5	0.151296	4.27554	0.0320689	0.466204	0.617655
ICESp1108	0.161701	4.71117	0.0320275	0.395103	0.572234
ISNasp1	0.164748	4.31328	0.0320115	0.49424	0.643487
ISBthe6	0.138589	3.42556	0.0319915	0.678869	0.81631
ISMth3	0.147888	4.22797	0.0319308	0.499234	0.644697
ISEch2	0.148449	4.07251	0.0319293	0.459891	0.624057
ISTth8	0.147163	4.2514	0.0319095	0.39525	0.546378
ISGeob4	0.178089	4.29786	0.0319032	0.450795	0.611277
ISDau1	0.150712	4.24216	0.0318664	0.444631	0.605151
ISNpu11	0.156067	4.2683	0.0318568	0.444746	0.605275
ISNma1	0.151826	4.26598	0.0318477	0.440926	0.599408
ISMtsp4	0.159434	4.12842	0.0318355	0.408146	0.570326
ISAtu5	0.112158	2.71824	0.0318311	0.615438	0.762551
ISMae16	0.150748	4.29547	0.031831	0.462372	0.617132
ISDde2	0.16448	4.28189	0.0318228	0.396907	0.550179
ISSlgl1	0.166463	4.2208	0.0317489	0.50031	0.644348
Tn6077	0.179328	4.50085	0.0316647	0.69151	0.826179
ISMae9	0.160947	4.42912	0.031529	0.407129	0.567561
ISHma9	0.150318	4.17792	0.0315009	0.4824	0.635727
ISAbc1	0.159391	4.28679	0.0314345	0.482314	0.644221
ISMae39	0.16542	4.43253	0.0314037	0.479828	0.631113
ISCef3	0.151951	4.26251	0.0313935	0.525499	0.679668
ISNph3	0.143754	4.28719	0.0313788	0.465778	0.619545
ISNhu3	0.151643	4.25742	0.0313631	0.498231	0.652775
ISDha4	0.15133	4.22846	0.031351	0.459764	0.610294
ISPye4	0.160014	4.28954	0.0313251	0.379777	0.533588
ISRusp1	0.127012	3.24428	0.031317	0.492684	0.656269
ISArsp16	0.16035	4.28364	0.0312975	0.500675	0.655976
ISHor2	0.149997	4.25481	0.0312899	0.420481	0.580168
ISCbo9	0.147059	3.68372	0.0311445	0.473767	0.635163
ISHla1	0.142978	4.25719	0.0310998	0.453177	0.616351
ISMae29	0.152908	4.32672	0.0310836	0.466402	0.615642
ISNph27	0.157381	4.22045	0.0310792	0.465495	0.622294
ISNamo24	0.166094	4.17465	0.0310693	0.493116	0.651037
ISCysp9	0.152987	4.28701	0.0310572	0.404418	0.573391
ISAzs16	0.145509	4.28605	0.031053	0.480793	0.635992
ISGal2	0.14669	4.25605	0.0310011	0.515689	0.665961
ISCaha1	0.146507	4.21617	0.0309707	0.514225	0.665906
ISPlag1	0.15789	4.28902	0.0309421	0.465288	0.616216
ISMpo7	0.152397	4.23147	0.030934	0.453485	0.616199
ISMae11	0.170314	4.5478	0.0308642	0.374421	0.529522
ISHwa5	0.151121	4.24356	0.0307973	0.412741	0.571198
ISMae27	0.153402	4.33714	0.0307549	0.471332	0.62854
ISSod8	0.158542	4.30528	0.0307393	0.43258	0.584733
ISEhe5	0.166205	4.25593	0.030718	0.455244	0.616563
ISEvi1	0.164248	4.26984	0.0306599	0.478129	0.629033
ISBusp6	0.152565	4.26853	0.030658	0.468221	0.618405
ISScl1	0.140964	4.31624	0.0306477	0.445782	0.604326
ISChy3	0.158183	4.32892	0.0306183	0.441057	0.59862
Tn21	0.156801	4.34825	0.0306024	0.471966	0.62894
ISFsp2	0.148455	4.27877	0.0305887	0.446547	0.611857
ISHma14	0.144013	4.3314	0.0305108	0.503902	0.646385
ISVasp3	0.154911	3.94095	0.0304972	0.529155	0.69008
ISRle39d	0.153268	4.26144	0.0304834	0.451918	0.604804
ISLpn2	0.15449	4.28728	0.0304785	0.474659	0.61861
IS16	0.14617	4.31302	0.0304779	0.532284	0.682565
ISXne5	0.136951	4.22351	0.0304647	0.473889	0.628484
ISNpe11	0.170104	4.18439	0.0304361	0.418822	0.584467
ISMae18	0.14217	4.35583	0.0304076	0.364183	0.525422
ISAhi1	0.142097	4.30758	0.0303834	0.489118	0.636721
ISMae4	0.151852	4.53118	0.0303416	0.438751	0.588884
ISHmu6	0.156401	4.2595	0.0303287	0.471731	0.615924
ISHarch15	0.143541	4.23765	0.030301	0.489839	0.629531
Tn1013	0.146739	4.33654	0.0302744	0.415842	0.551407
ISHwa7	0.153199	4.22833	0.0302646	0.449185	0.61072
ISTwi1	0.157151	4.24039	0.0302028	0.426815	0.58087
ISCth13	0.155416	4.31653	0.0301431	0.496365	0.64398
ISBlo4	0.0868477	2.43976	0.0301067	0.801516	0.90014
ISMdi14B	0.153575	4.29052	0.0300194	0.461251	0.612171
ISMlu2	0.075177	2.05726	0.0299814	0.627403	0.772476
ISMtsp20	0.143245	4.20401	0.0299534	0.437819	0.586927
ISArch14	0.162008	4.27748	0.0299267	0.437629	0.601961
ISHmu4	0.144528	4.35123	0.0299135	0.51536	0.664668
ISCbe2	0.145733	4.23955	0.0298189	0.456233	0.607777
ISAlac1	0.136838	4.22508	0.0297612	0.482395	0.641545
ISDae1	0.170155	4.23817	0.0297116	0.480674	0.638349
ISSod24	0.143933	4.28473	0.0295728	0.460375	0.616583
ISNagr7	0.160928	4.31848	0.0295557	0.476096	0.628855
ISNph22	0.142405	4.26211	0.0295411	0.450362	0.599469
ISCysp10	0.146658	4.22439	0.0295189	0.466595	0.624084
ISArsp7	0.143741	4.23185	0.0295168	0.492394	0.642952
ISSgr1	0.168432	4.32015	0.0294978	0.496205	0.650106
ISAcma14	0.163625	4.21246	0.0294873	0.46269	0.617638
ISDge1	0.138041	4.27854	0.0294759	0.476903	0.627932
AICESav3708	0.13627	4.23643	0.0294673	0.457813	0.610872
ISCaa11	0.144554	4.29489	0.0294501	0.513527	0.669161
ISNwi4	0.136239	4.24356	0.0294276	0.525403	0.677302
ISNamo9	0.14313	4.21937	0.0294245	0.450939	0.607012
ISC796	0.165305	4.27096	0.029386	0.519128	0.672375
ISNpe28	0.161612	4.26214	0.0293805	0.468788	0.619541
ISNagr11	0.154923	4.26668	0.02938	0.464163	0.615677
ISNaoc6	0.144966	4.18542	0.0292996	0.485772	0.639236
ISMbov5	0.132197	4.2403	0.0292738	0.411504	0.578339
ISSyth4	0.152983	4.22885	0.0292141	0.434432	0.595489
ISDha2	0.150588	4.3252	0.0291987	0.528	0.672229
ISBaba3	0.132939	4.24735	0.0291809	0.495843	0.651146
ISHs1	0.155229	4.28597	0.0291704	0.544174	0.691968
ISNfl1	0.131488	4.22256	0.029166	0.475276	0.624504
ISCausp3	0.159822	4.19966	0.0291098	0.478107	0.631287
AICESco3250	0.135921	4.32405	0.0290967	0.463559	0.6159
Tn2521	0.130365	4.27441	0.029082	0.473817	0.626939
ISHmu1	0.137563	4.25026	0.0290491	0.447021	0.599568
ISAchd1	0.122279	3.30071	0.0290252	0.66219	0.802162
ISXne4	0.165883	4.23058	0.0290238	0.424035	0.574084
ISEc40	0.0974665	2.98503	0.0290234	0.640689	0.78803
ISMno21	0.139287	4.2302	0.0289862	0.489438	0.64807
ISLbp2	0.142363	4.21084	0.0289693	0.50819	0.658637
ISAcma3	0.143063	4.25841	0.0289678	0.461421	0.611887
ISLbp6	0.136334	4.25956	0.0289494	0.453331	0.601148
ISLxc2	0.142792	4.20617	0.0289345	0.49538	0.646506
ISFtu1	0.135459	4.20313	0.02886	0.467471	0.627315
Tn6298	0.148186	4.35916	0.0288088	0.481848	0.630971
ISNma8	0.15521	4.28776	0.0288066	0.482549	0.642458
ISHvo22	0.138832	4.22493	0.0288025	0.512405	0.667625
ISNamo14	0.136628	4.28827	0.0287768	0.500921	0.655572
ISDsi1	0.143769	4.20936	0.0287459	0.529693	0.680891
ISMae14	0.14425	4.41889	0.0287429	0.434098	0.585619
ISTps2	0.157451	4.24	0.0287372	0.487456	0.634742
ISPlba3	0.138025	4.2397	0.0287235	0.476958	0.630407
ISH3C	0.137849	4.20952	0.0286869	0.497485	0.639353
ISMae3	0.132633	4.39407	0.0286389	0.41427	0.558929
ISDge6	0.15252	4.23786	0.0286018	0.447919	0.605615
ISGla1	0.131291	4.28892	0.0285859	0.456486	0.605458
ISMae17	0.152098	4.46744	0.0285844	0.438406	0.596542
ISAcma5	0.134077	4.23248	0.0285484	0.478233	0.631453
ISCca5	0.140449	4.26679	0.0285398	0.516349	0.663442
ISHca1	0.138204	4.30919	0.0285297	0.521009	0.669456
ISMch7	0.149944	4.24497	0.0285064	0.48535	0.648787
ISHpal1	0.148165	4.26844	0.0284932	0.529224	0.682303
ISBast1	0.129513	4.25371	0.0284911	0.446816	0.605326
ISNpe30	0.135619	4.27476	0.0284689	0.446367	0.597018
ISPfu5	0.151433	4.28588	0.0284603	0.423665	0.579108
ISHma12	0.128639	4.2556	0.0284429	0.476615	0.633211
ISUnb3	0.139047	4.27073	0.0283987	0.469588	0.619431
ISXpo1	0.133915	4.26666	0.0283648	0.439646	0.609902
ICE6094	0.158772	4.9831	0.0283007	0.567076	0.721206
ISNieu2	0.140745	3.93985	0.0282846	0.546938	0.701489
ISLsp4	0.156339	4.24245	0.028276	0.490894	0.646997
IS607	0.148221	4.26357	0.0282661	0.506745	0.654586
ISNph26	0.133402	4.21074	0.0282598	0.448647	0.617337
ISRm10	0.137803	4.26229	0.0282512	0.405678	0.554714
ISBj3	0.112804	3.36918	0.0282274	0.48691	0.644042
ISBj12	0.136633	4.24525	0.0282083	0.453939	0.611066
Tn4378	0.0596869	1.873	0.0281948	0.341962	0.54858
ISBth167	0.139062	4.24929	0.0281646	0.458843	0.61886
ISH1	0.145605	4.22037	0.0281566	0.470541	0.619491
ISNpu13	0.137961	4.3018	0.0281457	0.483885	0.64095
ISNpe21	0.128786	4.19776	0.0281378	0.468861	0.627
ISCbe1	0.142163	4.23379	0.0281314	0.476855	0.629865
ISMae22	0.148815	4.57878	0.0281283	0.388979	0.5416
ISSav7	0.140204	4.22827	0.0281078	0.500735	0.648498
ISAcma1	0.138075	4.2269	0.028079	0.462152	0.618321
ISFal3B	0.138034	4.25462	0.0280559	0.492616	0.645714
ISGva2	0.144885	4.16785	0.0280345	0.474193	0.633503
ISSyth2	0.153921	4.27956	0.0280213	0.488147	0.644968
ISShwo1	0.141843	4.28817	0.0279258	0.484431	0.632593
ISBmu21	0.154672	4.2788	0.0279097	0.482862	0.63484
ISAva8	0.126404	4.29089	0.0279044	0.437204	0.597056
IS656	0.126426	4.2111	0.0278756	0.47697	0.631269
Tn6007	0.137518	4.33755	0.027759	0.438824	0.583133
ISHde1	0.137853	4.24516	0.0277266	0.525104	0.669601
MITEHwa1	0.129388	4.22273	0.0276009	0.527521	0.672185
ISYen2A	0.135514	4.24461	0.0275995	0.454605	0.607108
ISAfa1	0.150907	4.19756	0.0275975	0.481262	0.628589
ISHar7	0.139443	4.23835	0.0275668	0.421517	0.574504
IS469	0.142855	4.31645	0.0275597	0.473174	0.630708
IST445	0.126834	4.26854	0.0274993	0.490359	0.643954
IS892	0.135571	4.32828	0.0274606	0.450311	0.599502
ISSlo1	0.129493	4.28123	0.0274546	0.421674	0.594875
ISNagr1	0.130607	4.25312	0.0274515	0.491805	0.643166
ISH9	0.139569	4.21226	0.0274436	0.466399	0.617094
ISBhu1	0.140937	4.27095	0.0274424	0.433834	0.594236
ISNph14	0.125382	4.22146	0.0274283	0.477757	0.639889
ICEBp7061	0.147868	4.2653	0.027359	0.458461	0.610078
ICEPmiChn2	0.119184	2.499	0.0273577	0.187547	0.371678
Tn6105	0.129579	4.229	0.0273453	0.496689	0.649811
ICEMcSym(1284)-gamma	0.132812	4.30498	0.0273008	0.472665	0.630338
ISLmo5	0.139634	4.22064	0.0272839	0.469564	0.627941
ISHti8	0.128355	4.18025	0.0272032	0.475336	0.632306
ISSan1	0.128079	4.26531	0.0272029	0.479385	0.630856
ISXoo13	0.123934	4.01027	0.0271708	0.453307	0.607145
ISGau3	0.125932	4.25504	0.0271217	0.45097	0.601564
ISMno28	0.132504	4.22622	0.0270891	0.494149	0.643369
ISPpr9	0.136124	4.27052	0.027075	0.440337	0.595549
ISCca2	0.129721	4.30983	0.0270577	0.436206	0.595116
PGI1-PmCHE	0.154731	4.61303	0.0270234	0.471123	0.626967
ISCig1	0.11944	4.26993	0.0270095	0.454147	0.609136
ISRde1	0.131487	4.04002	0.0269328	0.367554	0.51785
ISMae26	0.13726	4.3184	0.0269244	0.438012	0.584781
ISGli1	0.133205	4.24948	0.026913	0.508307	0.652572
ISBfun4	0.145659	4.25191	0.026852	0.486604	0.632641
ISMex45	0.135436	4.2063	0.0268382	0.457363	0.61004
ISHwa11	0.120356	4.23242	0.026792	0.473607	0.624062
ISH8D	0.132273	4.19947	0.0267719	0.482805	0.635698
ICEAurCol10a-1	0.134204	4.21925	0.0267073	0.397893	0.583086
ISMsm8	0.138471	4.2429	0.0266621	0.485399	0.648696
ISNpu14	0.146563	4.20612	0.0266276	0.483581	0.63717
ISNov3	0.125885	4.24334	0.0266214	0.484297	0.640973
ISRhosp8	0.130251	4.20747	0.0266151	0.505525	0.662468
ISHla15	0.123815	4.20963	0.0265664	0.529539	0.674263
ISPeth4	0.130191	4.19927	0.0264944	0.387521	0.54183
ISChy9	0.128983	4.22345	0.0264697	0.418305	0.570933
ISAcma11	0.127095	4.24531	0.0264487	0.468212	0.627466
ISHma4	0.137726	4.26395	0.0263797	0.489302	0.64137
ISMxa1	0.128845	4.21749	0.0263368	0.490122	0.644088
ICEMcSym(1284)-beta	0.131478	4.27872	0.0263349	0.446458	0.60851
TnBth1	0.129952	4.28797	0.0262743	0.462715	0.621162
ISNsp6	0.131498	4.17626	0.0262519	0.491785	0.639484
ISAcma9	0.123389	4.28054	0.0262474	0.48183	0.631371
ISMac11	0.133162	4.24702	0.0262307	0.497643	0.646795
ISFac3	0.124922	4.32133	0.0262151	0.455847	0.616004
ISNamo10	0.129277	4.25691	0.0262067	0.515191	0.668011
ISCysp25	0.126956	4.22595	0.0261688	0.477081	0.629415
CIME_Nem316_tRNALys	0.125324	4.19625	0.0261186	0.550788	0.702298
IS492	0.133454	4.18662	0.0261028	0.469368	0.622846
ISDra1	0.122792	4.28811	0.0260977	0.529289	0.685489
ISPasp3	0.128086	4.29009	0.0260891	0.416538	0.577422
ISAzvi2	0.134564	4.29347	0.0260823	0.486945	0.630046
ISLtaq1	0.136722	4.2555	0.0260439	0.465641	0.630093
MITEHwa8	0.134688	4.29021	0.0260197	0.509342	0.657044
ISGeob2	0.126372	4.23241	0.025985	0.466897	0.608467
ISH12	0.126712	4.21946	0.0259604	0.492019	0.646582
IS884	0.125997	4.25506	0.0258681	0.483098	0.630681
ISNma24	0.129381	4.34649	0.0258571	0.525423	0.673066
ISH30	0.121882	4.30351	0.0258421	0.526516	0.67581
ISBdb1	0.115901	4.23328	0.0258187	0.493471	0.651483
ISRm32	0.135105	4.20157	0.0258014	0.542913	0.696216
ISHch2	0.139508	4.24474	0.0257802	0.461805	0.625086
ISNpe31	0.128236	4.22498	0.0257717	0.496727	0.644873
ISMaq6	0.130305	4.21328	0.025753	0.496002	0.643498
ISH8A	0.130153	4.20839	0.025748	0.494061	0.65248
ISTel1	0.131847	4.30371	0.0256402	0.441652	0.593159
ISRop2	0.133162	4.22423	0.0256399	0.459896	0.602786
ISLpn1	0.128227	4.24208	0.0256305	0.436279	0.604463
ISHko3	0.138916	4.26358	0.0256278	0.513058	0.66748
ISTte3	0.142827	4.28907	0.0256276	0.414122	0.570175
ISDli1	0.125177	4.28136	0.0255701	0.542035	0.685241
ISPlu2	0.126075	4.2277	0.0255553	0.486097	0.636455
ISBsp8	0.149111	4.22525	0.0255057	0.463181	0.622447
ISRsp17	0.115365	4.22917	0.0255029	0.550162	0.687044
ISNph6	0.121204	4.2355	0.0254363	0.478507	0.638424
ISPlr1	0.126981	4.37858	0.0253643	0.420443	0.584662
ISHarch1	0.139581	4.25928	0.0253592	0.453339	0.610922
ISFesp1	0.130615	4.24953	0.0253347	0.399315	0.572596
ISAnsp2	0.1265	4.24082	0.0253114	0.492701	0.651063
ISHahy7	0.121335	4.20151	0.0252981	0.485012	0.643059
ISMno34	0.122214	4.20028	0.0252774	0.522228	0.677171
ISCku9	0.128937	4.23759	0.0252636	0.471219	0.623053
ISGvi5	0.126494	4.25757	0.0252568	0.46607	0.621946
PAGI-2	0.113476	3.57343	0.0251997	0.711349	0.836987
ISRba1	0.121014	4.23003	0.025192	0.53646	0.677628
ISRso1	0.138454	4.22335	0.0251618	0.470372	0.623429
ISBce7	0.131249	4.23844	0.0251594	0.506269	0.661768
ISTni1	0.136342	4.26321	0.0251541	0.476874	0.626212
ISPasp1	0.125136	4.25999	0.0251495	0.480969	0.639605
ISNaoc8	0.124191	4.21204	0.0250915	0.444481	0.594875
ICESpnTIGR4-1	0.125737	4.40345	0.0250881	0.453251	0.611263
AICESav3728	0.115968	4.27472	0.0250625	0.464964	0.61967
MITEPlu4	0.13622	4.24444	0.0250583	0.472303	0.62561
ISHvo24	0.124957	4.23769	0.0250553	0.511362	0.652434
SLP1	0.122245	4.24095	0.0250204	0.484115	0.638005
ISDha5	0.116239	4.18978	0.024976	0.456627	0.624622
ISRl1	0.109407	4.14167	0.0249694	0.46442	0.61723
ISPlu4	0.125226	4.20219	0.0249269	0.511981	0.665065
ISSba18	0.119769	4.25473	0.0249258	0.487767	0.6357
IS466	0.139192	4.22886	0.0249086	0.506468	0.656553
ISLmo3	0.111365	4.30052	0.0248967	0.507859	0.6592
ISCph5	0.133158	4.20646	0.024896	0.492235	0.641495
ISFac2	0.122526	4.25923	0.0248875	0.502701	0.647075
ICEHin86-28NP	0.128857	4.35902	0.0248603	0.445569	0.60664
ISStin3	0.114679	4.28454	0.0248591	0.459693	0.619424
ISFac4	0.115722	4.22855	0.0248557	0.444049	0.600967
ISLmo8	0.124481	4.27314	0.0248394	0.474557	0.621567
ISAcma4	0.125884	4.29089	0.0248273	0.513099	0.670481
ISRel13	0.120974	3.99728	0.0248243	0.55098	0.697143
ISCps3	0.124324	4.28789	0.0248112	0.474959	0.624432
ISArch25	0.123953	4.23267	0.0248097	0.479095	0.621329
ISHla17	0.127905	4.28958	0.024803	0.512431	0.664259
ISSde11	0.119497	4.24888	0.0247955	0.519891	0.653981
ISRhosp3	0.125777	4.24122	0.0247918	0.482742	0.641639
ISBrsp2	0.12733	4.18872	0.0247876	0.460908	0.607543
IS883	0.125152	4.24483	0.0247865	0.447517	0.596575
ISSoc13	0.128476	4.25535	0.0247217	0.495344	0.647361
ISCysp4	0.103343	4.23353	0.0247161	0.518135	0.671684
ISHwa29	0.118775	4.24437	0.0246993	0.461228	0.611924
ISAzs37	0.119992	4.20496	0.0246515	0.501419	0.656146
ISChy6	0.127984	4.22053	0.0246129	0.460403	0.613045
ISMmo1	0.124164	4.29007	0.0246112	0.494631	0.64762
ISHahy3	0.119832	4.19552	0.0246098	0.480201	0.632583
ISCph12	0.127903	4.25196	0.0246086	0.454548	0.613919
ISNsp2	0.119551	4.24723	0.0245544	0.471653	0.62092
ISCaa2	0.121501	4.27286	0.0245336	0.458002	0.610049
ISNph21	0.119357	4.31687	0.0245299	0.466165	0.618333
ISAsp14	0.12036	4.2902	0.0245149	0.470708	0.623586
ISMbov1	0.109699	4.25792	0.024508	0.424046	0.583575
ISSod14	0.125104	4.42992	0.0244973	0.516137	0.670241
ISNpe9	0.132218	4.30196	0.0244937	0.443105	0.601915
Tn6223	0.125841	4.258	0.0244406	0.474518	0.631109
ISMeme1	0.11211	4.23134	0.0244245	0.525322	0.68044
ISVsa9	0.116934	4.21085	0.0244212	0.485458	0.637089
ISMtsp7	0.124789	4.20042	0.0243886	0.488788	0.634525
ISBta1	0.112556	4.23908	0.0243531	0.512149	0.663777
ISHahy5	0.126624	4.30933	0.0243404	0.49637	0.636614
ISMae7	0.142817	4.53373	0.0243168	0.360942	0.515953
ISBva1	0.117339	4.22972	0.0243066	0.481089	0.627428
ICESauT0131-1	0.128479	4.17609	0.0242748	0.527041	0.673629
ISMtsp19	0.117138	4.24587	0.0242611	0.486637	0.649886
IS702	0.11193	4.27514	0.0242397	0.467841	0.626839
ISSde3	0.113414	4.28684	0.0242233	0.46067	0.618494
ISHma11	0.120756	4.30122	0.0242077	0.514775	0.65446
ISPa33	0.0797587	2.81954	0.0241929	0.771447	0.879632
ISHez3	0.126016	4.27435	0.0241846	0.465595	0.619312
ISBusp2	0.114841	3.98208	0.0241621	0.567952	0.713168
ISRm21	0.116687	4.27616	0.0241193	0.490276	0.649753
ISRm20	0.11145	4.24875	0.0241001	0.475341	0.632616
ISHco2	0.104823	4.21455	0.0240407	0.47942	0.629564
ISRsl1	0.121921	4.28265	0.0240209	0.497426	0.650451
ISMaq5	0.129751	4.2149	0.0239897	0.502028	0.655587
ISHwa13	0.116296	4.23422	0.0239325	0.478292	0.629756
ISNha5	0.104941	4.24594	0.0239108	0.506704	0.658062
Tn6222	0.146205	5.12836	0.023901	0.572561	0.719434
ISNph24	0.106272	4.25895	0.0238979	0.480701	0.629318
IS5377	0.124357	4.3648	0.0238584	0.475467	0.642374
ISHla14	0.117628	4.21519	0.0238328	0.484901	0.630507
ISThma1	0.127349	4.37604	0.0238243	0.468008	0.630718
ISCod2	0.123923	4.23006	0.0238032	0.491193	0.65184
ISCce2	0.133464	4.16744	0.0237904	0.53024	0.676207
Sp23F_PPI-1	0.127971	4.52293	0.0237877	0.449807	0.605475
ISNsp1	0.102177	4.2753	0.0237847	0.456214	0.618959
ISSto15	0.111535	4.25082	0.0237454	0.459854	0.616431
ISMeth1	0.124415	4.25947	0.0237116	0.515871	0.658127
ISSlsp1	0.114431	4.25729	0.0236937	0.487793	0.643862
ISAzo12	0.11816	4.0549	0.0236884	0.463375	0.63577
ISCob1	0.102932	4.15949	0.0236683	0.462074	0.6206
ISW1	0.107404	4.25669	0.0236421	0.485037	0.625791
ISNpe14	0.114263	4.24721	0.0236233	0.496079	0.654475
ISNpe1	0.117793	4.25843	0.0236204	0.478173	0.636161
ISDha16	0.122185	4.25928	0.0236006	0.43787	0.603779
ISMesp5	0.114558	4.21728	0.0235935	0.52157	0.670902
ISChpi1	0.114999	4.19546	0.0235671	0.434043	0.589344
ISMno32	0.119056	4.22478	0.0235471	0.468538	0.619972
ISRso11	0.0971341	3.19392	0.0235294	0.585056	0.737535
ISBvi8	0.0719407	2.83238	0.0235293	0.612338	0.760665
ISBeb2	0.123804	4.26337	0.0235249	0.484493	0.637053
ISShwo5	0.102269	4.298	0.0234724	0.471508	0.627436
ISH15	0.123627	4.28123	0.0234422	0.512541	0.668961
ISCsa1	0.109028	4.278	0.0234364	0.487433	0.644131
ISCla2	0.106929	4.2312	0.0234241	0.484087	0.63981
pSE211	0.119268	4.2629	0.02341	0.482782	0.640023
ISPpr6	0.116067	4.33914	0.0234019	0.472787	0.625594
ISKol9	0.118306	4.26473	0.0233883	0.475257	0.631093
ISVch1	0.130837	4.215	0.023289	0.470981	0.619748
ISFal3A	0.106297	4.23578	0.0232852	0.50788	0.668578
ISH19	0.114846	4.22387	0.0232718	0.466652	0.62047
ISNaoc3	0.116624	4.17455	0.0232412	0.490583	0.644387
ISBmu1	0.110748	4.28893	0.0232311	0.501425	0.649638
ISTco5	0.120103	4.24939	0.0232088	0.409474	0.568867
ISNsp4	0.120952	4.27913	0.0232078	0.464689	0.622659
ISBeba1	0.113935	4.33061	0.0232057	0.446935	0.594659
ISPsh1	0.118708	4.26159	0.0231971	0.515579	0.66671
10270-RD.1	0.12625	4.45703	0.0231865	0.510083	0.667
ISGur11	0.101518	4.23245	0.0231859	0.458867	0.605522
ISAva4	0.115652	4.26218	0.0231711	0.494219	0.643995
ISCysp6	0.105208	4.22428	0.023167	0.505138	0.657529
ISOt6	0.125381	4.24764	0.0231619	0.452224	0.613893
ISHar2	0.127792	4.30085	0.0231604	0.473381	0.626965
Tn6030	0.120874	4.25758	0.0231379	0.474979	0.624058
ISCbt1	0.103122	4.17046	0.0231106	0.491573	0.636483
ISHru2	0.117988	4.21482	0.0231011	0.49296	0.642376
ISNma3	0.131253	4.19449	0.0230521	0.437525	0.59676
ISMno36	0.102566	4.19859	0.0230302	0.492182	0.647973
ISHwa4	0.118493	4.23841	0.0230285	0.493868	0.643454
ISHsr2	0.106807	4.25068	0.0230261	0.486037	0.641368
ISH8C	0.125726	4.34015	0.0230114	0.506627	0.664403
ISHma7	0.113866	4.2672	0.0230051	0.503686	0.654229
ISMra5	0.115282	4.15295	0.0229984	0.542487	0.704417
ISRH1	0.102166	4.10409	0.0229908	0.467361	0.630553
ISCfu1	0.114706	4.26109	0.0229576	0.471069	0.632354
ISGeob7	0.116886	4.21159	0.0228907	0.472734	0.62716
ISUnb2	0.115521	4.20398	0.0228671	0.436822	0.593218
ISShfr3	0.114582	4.30498	0.0228466	0.363577	0.523036
ISBxe5	0.125535	4.25452	0.0228407	0.491317	0.645181
ISDra2	0.11039	4.19969	0.0228395	0.469357	0.618538
ISSus3	0.100712	4.21232	0.0228156	0.466819	0.622178
ISSiac4	0.103746	4.2561	0.022771	0.464382	0.628757
ISHahy15	0.105806	4.27868	0.0226952	0.452008	0.607768
ISCaa7	0.109794	4.30161	0.0226482	0.482779	0.63261
ISUnCu12	0.105227	4.18839	0.0226474	0.480229	0.628104
ISHja2	0.122408	4.28724	0.0226272	0.466091	0.616243
ISSwo2	0.132231	4.73294	0.0226217	0.520603	0.679504
ISNagr6	0.120163	4.24762	0.022593	0.504719	0.654035
ISArsp8	0.115966	4.29931	0.0225769	0.48515	0.648956
ISCsa9	0.108402	4.28476	0.0225512	0.453663	0.615639
ICE_SsaB57_fda	0.102426	3.88164	0.0225405	0.484505	0.651047
ISPpr4	0.121001	4.17804	0.0225388	0.456144	0.608212
IS867	0.116301	4.20725	0.0225238	0.475147	0.631536
ISMae2	0.121341	4.48527	0.0225151	0.464016	0.607702
ISTvi2	0.100605	4.31759	0.0224734	0.484551	0.641919
ISCku6	0.113088	4.24247	0.0224633	0.530334	0.679427
ISNpe20	0.0970122	4.2657	0.0224347	0.513828	0.668424
ISStpr1	0.127406	4.2439	0.0224299	0.458002	0.621807
ISAZo16	0.0645651	2.50585	0.0223933	0.763911	0.875302
ISMch4	0.121462	4.17046	0.0223775	0.475362	0.632186
ISNpe6	0.10728	4.28196	0.022363	0.525334	0.679497
ISNamo6	0.113745	4.28043	0.0223315	0.503436	0.652038
ISMbu9	0.108327	4.27593	0.0223257	0.519041	0.66374
IS195	0.11578	4.26878	0.0223207	0.480492	0.628431
ISHko2	0.109115	4.24983	0.0223168	0.456866	0.612687
ISSam1	0.107267	4.26278	0.0222942	0.484941	0.641534
ISHme2	0.112166	4.28958	0.0222851	0.484279	0.63304
ICEVchMex1	0.118272	3.30182	0.0222673	0.417143	0.617585
ISAzs9	0.10284	4.20291	0.0221394	0.474142	0.638832
ISHwa3	0.121827	4.22673	0.0221319	0.533438	0.685331
ISMesp3	0.107411	4.30136	0.0221164	0.40448	0.564724
ISPho1	0.11729	4.23536	0.0221039	0.499237	0.6559
ISVsa17	0.106968	4.21539	0.0220909	0.407335	0.562639
ISHasp1	0.116396	4.24116	0.0220855	0.508248	0.657009
ISMag1	0.106955	4.23886	0.0219949	0.462699	0.61239
ISTsu3	0.119428	4.2166	0.0219632	0.494432	0.652725
ISSoc8	0.111663	4.28201	0.0219417	0.489853	0.640188
ISHbo2	0.115188	4.21188	0.0219377	0.488852	0.642381
ISTel2	0.104257	4.26702	0.0219151	0.498535	0.648858
ISNph11	0.116288	4.24255	0.0219136	0.43973	0.602365
ISTosp1	0.122079	4.26089	0.0218952	0.465041	0.621553
MITEHwa2	0.112513	4.30365	0.0218744	0.502627	0.653169
ISLgar3	0.114091	4.21588	0.0218472	0.442829	0.597895
ISVch6	0.0978835	4.37721	0.0218096	0.528685	0.678495
ISHti13	0.107502	4.21154	0.0218045	0.496956	0.66311
ISDuph1	0.109991	4.18116	0.0217854	0.511179	0.666428
ISVpe1	0.12277	4.28773	0.0217702	0.524958	0.67778
ISBth18	0.128986	4.25168	0.0217537	0.499687	0.653353
ISGme8	0.110371	4.22805	0.0217532	0.458013	0.617608
ISMps1	0.109862	4.18213	0.0217155	0.47089	0.631455
ISHwa8	0.11148	4.17666	0.0217025	0.448229	0.615652
ISAzs22	0.117186	4.24079	0.0216868	0.525645	0.675919
ISPlu19	0.11757	4.30219	0.0216844	0.470318	0.626737
ISMxa2	0.0988507	4.28121	0.0216295	0.50087	0.657664
ISHarch17	0.110984	4.28832	0.0216288	0.526612	0.678539
ISAsp18	0.0923646	4.27929	0.0216225	0.449299	0.607115
ISCku7	0.107301	4.30861	0.0216179	0.469965	0.611516
ISDet3	0.109142	4.29803	0.0215943	0.507574	0.647611
ISAnsp7	0.102147	4.29755	0.0215886	0.48996	0.654094
ISPa5	0.110724	4.28833	0.0215879	0.516143	0.661474
AICEScab53631	0.0986408	4.32453	0.021573	0.519707	0.666858
ISRel11	0.113018	4.27482	0.0215161	0.466646	0.627884
ISNpe3	0.100903	4.21915	0.0214906	0.441921	0.604615
Tn3	0.103865	4.24457	0.0214694	0.491052	0.643366
ISCysp19	0.113014	4.31433	0.0214326	0.481229	0.634365
ISNagr3	0.118128	4.19321	0.021429	0.502559	0.655537
ISLbp8	0.096321	4.25918	0.0214166	0.495548	0.649769
IS654	0.108164	4.26131	0.0214043	0.505093	0.658773
ISM1	0.0909352	3.57054	0.0213864	0.620614	0.768084
ISSis3	0.10432	4.24078	0.0213237	0.48214	0.652242
MITEHmu1	0.106433	4.20156	0.0213179	0.46753	0.618106
ISCaje1	0.0948941	4.21593	0.0212985	0.416956	0.579729
ISHvo17	0.116299	4.26688	0.0212869	0.474427	0.632057
ISMva1	0.107777	4.2274	0.0212678	0.515497	0.663751
ISRsu1	0.113917	4.38656	0.0212411	0.505437	0.660922
ISHarch2	0.107051	4.24144	0.021233	0.472927	0.62662
SGI1-PmVER	0.0950818	4.24757	0.0212238	0.454093	0.612754
ISEc59	0.121077	4.27751	0.0211948	0.456499	0.609543
ISHahy10	0.101041	4.21483	0.0211739	0.469924	0.619151
ISJsp1	0.0438602	1.82878	0.021162	0.555959	0.717455
ISHvo18	0.0944894	4.24935	0.0211343	0.492333	0.641333
ISStau9	0.104695	4.26807	0.0211169	0.452532	0.608197
ISRfsp3	0.118364	4.2924	0.0210895	0.483903	0.641319
ISTel5	0.111706	4.19334	0.0210879	0.47227	0.635969
ISLpn6	0.0986499	4.26781	0.0210437	0.508978	0.659502
ISDet4	0.109868	4.31214	0.0210334	0.546201	0.694809
ISNma15	0.0961978	4.26704	0.0210324	0.46747	0.621597
ISPdo1	0.0980845	4.27841	0.021014	0.538121	0.686546
ISNma2	0.101383	4.29694	0.0210122	0.474113	0.621143
Tn4811	0.112701	4.29944	0.0210002	0.524874	0.672375
ISSpps1	0.107466	4.25375	0.0209628	0.469449	0.625022
ISHla21	0.103356	4.2685	0.0209438	0.459258	0.616854
ISHut1	0.100005	4.23879	0.0209078	0.465305	0.615848
ISRba5	0.104321	4.23695	0.0209011	0.495649	0.643321
ISCamsp1	0.111984	4.25993	0.0208978	0.455302	0.608277
ISAau5	0.103269	4.24816	0.020896	0.507003	0.647256
ISShes14	0.106548	4.20044	0.0208942	0.536076	0.680734
ISMem1	0.100143	4.29743	0.0208665	0.462276	0.612025
ISMbu5	0.0998153	4.26905	0.02086	0.459311	0.611389
ISKol7	0.0999618	4.2326	0.0208503	0.533039	0.687903
ISHla7	0.106305	4.27134	0.0208204	0.474861	0.630255
ISMtsp22	0.116727	4.21827	0.02081	0.421239	0.576037
ISAcp3	0.118218	4.20095	0.0208081	0.48433	0.635621
ISAsp15	0.0906703	4.25784	0.0207976	0.477219	0.630613
ISPg7	0.0894776	4.2126	0.0207719	0.515496	0.667372
ISAav2	0.0599388	2.57381	0.0207633	0.858004	0.932644
Tn6179	0.116597	4.34403	0.0206957	0.471661	0.631819
AICESare1562	0.109196	4.23316	0.0206945	0.477302	0.627895
ISNma22	0.119655	4.2229	0.0206858	0.483123	0.63373
ISRle6	0.0981495	3.72701	0.0206685	0.549089	0.707094
ISSoc6	0.102375	4.21775	0.0206511	0.489478	0.645992
pACPL	0.0967466	4.25963	0.0206406	0.470727	0.619586
ISBvu3	0.0884301	3.26308	0.0206249	0.716722	0.844069
ISThth1	0.0987106	4.28031	0.0206017	0.473167	0.624334
ISPlu13	0.110671	4.25823	0.0205665	0.457844	0.621331
ISCef2	0.10003	4.21881	0.0205525	0.473054	0.61978
ISSude1	0.113642	4.36106	0.0205472	0.544153	0.692033
ISMbu11	0.103502	4.212	0.0204969	0.477946	0.642298
ISBci1	0.104208	4.24559	0.0204584	0.47988	0.635788
IS662	0.0978696	4.22906	0.0204466	0.485114	0.64275
ISMno19	0.0930441	4.23095	0.0204397	0.48043	0.639095
ISHaha7	0.108712	4.26221	0.0204017	0.507299	0.658199
Tn6166	0.106401	4.46086	0.0203982	0.489408	0.649478
ISPfe2	0.0945746	4.41491	0.020395	0.460444	0.612825
ISGur7	0.0943629	4.25721	0.0203604	0.504253	0.647281
ISCaa6	0.106983	4.27225	0.0203473	0.47471	0.63275
ISAsp19	0.096613	4.31998	0.0203264	0.507539	0.659386
ISAcp1	0.102294	4.26378	0.0203244	0.486891	0.639852
SPI-7RKS4594	0.105363	4.27715	0.0202563	0.471417	0.616335
ISNpe29	0.110092	4.2693	0.0202403	0.479221	0.640277
ISSco3	0.10385	4.3122	0.0201766	0.523535	0.667572
ISHth4	0.099929	4.25604	0.0201722	0.502895	0.653708
6180-RD.0	0.0890034	4.29048	0.0201707	0.503311	0.653951
ISMhu2	0.112232	4.41417	0.02016	0.403139	0.553182
ISPaen7	0.103457	4.23856	0.0201503	0.467092	0.619104
ISMae42	0.105864	4.30568	0.0201482	0.410846	0.572931
ISLpn9	0.104835	4.28259	0.0201466	0.489472	0.645177
ISChba1	0.115418	4.48189	0.0201326	0.524639	0.67516
ISVei6	0.101606	4.3048	0.0201131	0.54162	0.69401
ISRpa7	0.0942807	4.24985	0.0200896	0.465561	0.621936
ISCku3	0.105692	4.22961	0.02007	0.49891	0.645342
ISAva1	0.0919677	4.2253	0.0200547	0.473457	0.63114
ISL2	0.0953141	4.21206	0.0200028	0.463545	0.619562
ISPa2	0.0937035	4.30075	0.0200024	0.44844	0.596624
ISMpo5	0.0963666	4.29021	0.0200007	0.485232	0.638593
ISH34	0.103029	4.1877	0.0199811	0.458036	0.620927
ISLsp1	0.0998977	4.17159	0.0199792	0.482461	0.641934
ISHhu10	0.111376	4.16762	0.0199734	0.487044	0.648173
ISNch1	0.0975011	4.25113	0.0199666	0.416015	0.575628
ISNph28	0.104346	4.24796	0.0199387	0.466412	0.629512
ISAzvi10	0.0956599	4.17101	0.0199127	0.483028	0.642849
ISRm2011-2	0.089689	4.2477	0.0199082	0.55792	0.698084
ISHje2	0.100861	4.17741	0.0198995	0.501723	0.648491
ISPst9	0.0892018	4.25365	0.0198861	0.506218	0.672076
ISMba18	0.101239	4.37029	0.0198779	0.518862	0.671001
ISPph5	0.0881312	4.24804	0.0198759	0.488557	0.639757
ICESa2603	0.121856	4.40007	0.0198754	0.470082	0.618834
ISVha1	0.0996518	4.29924	0.019855	0.457192	0.618604
ISAzs15	0.0850687	4.16006	0.0197936	0.428504	0.590049
MITEPlu2	0.0890699	4.25998	0.0197716	0.515312	0.669673
ISMno25	0.0994174	4.19477	0.0197668	0.479214	0.635255
ISAcma37	0.0992196	4.24672	0.0197584	0.454926	0.61432
ISCps6	0.0871373	4.19494	0.0197566	0.454984	0.611692
ISNma19	0.0996366	4.3598	0.0197562	0.481091	0.629677
ISSpu14	0.101524	4.20262	0.0197485	0.487864	0.650395
ISArch16	0.0953357	4.27719	0.0197329	0.478436	0.633761
ISPa4	0.0936543	4.23241	0.0197172	0.542471	0.681496
ISHvo13	0.0927271	4.25933	0.0196927	0.515123	0.656682
ISEvi2	0.0920439	4.19889	0.0196611	0.45283	0.615429
ISHwa14	0.0921361	4.27956	0.0196514	0.514602	0.664436
ISPch1	0.10021	4.22733	0.0196212	0.50103	0.646207
ICEPmiCHN2410	0.0981597	4.23706	0.0196111	0.465273	0.621411
ISXo15	0.104108	4.27522	0.0195776	0.483025	0.642781
IS117	0.0942036	4.20117	0.0195773	0.504924	0.653713
ISAsp9	0.0973935	4.27239	0.0195717	0.428163	0.596752
MITENpe1	0.0976558	4.19168	0.0195608	0.481609	0.629476
ISAsp11	0.0979932	4.35397	0.0195406	0.455027	0.600635
ISIMb1	0.0903806	4.23167	0.0194885	0.488218	0.636618
ISStau11	0.0920019	4.28455	0.0194872	0.483205	0.632606
ISPle1	0.0949697	4.22304	0.0194865	0.460272	0.617615
ISBeb1	0.0875269	4.20022	0.0194833	0.512007	0.664993
ISNpe17	0.10071	4.2829	0.0194571	0.507455	0.658582
ISRba9	0.0952312	4.26734	0.0194333	0.462035	0.609955
ISCysp7	0.102091	4.22064	0.0194239	0.52914	0.683254
ISLre2	0.0870325	3.5713	0.0194196	0.609008	0.756852
ISPlba1	0.104869	4.23671	0.0194182	0.519303	0.668261
ISYen4	0.101451	4.25398	0.0193635	0.465523	0.631158
ISAcma32	0.0988174	4.24905	0.019335	0.47012	0.621359
ISAzo3	0.0850758	4.23272	0.01933	0.47621	0.64276
ISNpe10	0.10509	4.23368	0.0193231	0.497389	0.645482
ISMmet2	0.092594	4.22077	0.0192968	0.474168	0.62754
ISMmo2	0.0997543	4.27085	0.0192922	0.41184	0.565174
ISPist1	0.0884856	4.25624	0.019269	0.455526	0.605741
IS116	0.102284	4.2965	0.0192481	0.468501	0.631648
ISTsu1	0.0960565	4.31065	0.0192436	0.505975	0.642878
ISHalo1	0.0850619	4.23969	0.0192362	0.479625	0.620415
ISFtu2	0.101841	4.26298	0.0192294	0.485877	0.642676
Tn6049	0.0939993	4.30643	0.0192166	0.450265	0.602684
ISSau2	0.0873892	4.2763	0.0192032	0.491035	0.643383
ISNma12	0.100609	4.24171	0.0191955	0.484622	0.641324
ISKra7	0.0986788	4.24891	0.0191903	0.464397	0.607871
ISHarch14	0.101279	4.17765	0.0191869	0.483021	0.637094
ISH4	0.0966791	4.29213	0.0191317	0.459787	0.61319
ISHsp3	0.094013	4.15797	0.0191215	0.472348	0.63373
ISMno11	0.0995547	4.25491	0.0191143	0.48616	0.638994
ISRel2	0.103602	4.20462	0.0190906	0.539285	0.689013
ISHar3	0.0925838	4.22645	0.019087	0.482513	0.636582
ISChy1	0.0931568	4.23765	0.0190791	0.447868	0.602711
ISSgr2	0.0928018	4.26834	0.0190617	0.503296	0.663058
ISMko2	0.093583	4.23627	0.0190454	0.488053	0.64813
ISArsp10	0.0871845	4.32593	0.0190257	0.496106	0.65264
ISDssp5	0.106703	4.25552	0.0190162	0.452919	0.602356
ISDith1	0.0913767	4.23163	0.0190094	0.53436	0.679731
ISH35	0.0992911	4.17737	0.0189774	0.508224	0.661905
ISAcr4	0.0907007	4.22239	0.0189659	0.430178	0.587483
ISCfe1	0.0988074	4.23243	0.0189633	0.514519	0.660972
ISCku2	0.0866921	4.16625	0.0189144	0.507984	0.656698
ISRpa4	0.088367	4.25093	0.0189039	0.493873	0.643866
ISDssp1	0.0989364	4.26792	0.0188828	0.508929	0.658221
ISNamo21	0.0921639	4.29583	0.0188243	0.453757	0.612684
ISGes1	0.0927766	4.29391	0.018822	0.481362	0.63639
ISFiba1	0.0974428	4.2064	0.0187997	0.46115	0.612506
ISMtsp9	0.0900773	4.27055	0.0187912	0.483838	0.65059
ISBli32	0.0906317	4.2881	0.0187686	0.535532	0.685546
ISHvo2	0.0883301	4.20129	0.0187662	0.463246	0.620555
ISMebo2	0.0942465	4.29548	0.0187409	0.482544	0.64188
ISNpe13	0.0964912	4.32731	0.0186993	0.479197	0.636835
ISNaoc5	0.0885279	4.34106	0.0186926	0.463937	0.621109
ISNph10	0.0979921	4.28753	0.0186652	0.464079	0.619998
ISBli10	0.0925176	4.27904	0.0186603	0.464942	0.619092
ISUnCu10	0.0976642	4.27731	0.0186593	0.447658	0.60233
ISBsph1	0.0987245	4.24113	0.018654	0.471594	0.629866
ISRle10	0.0972911	4.2701	0.0186319	0.465916	0.615057
ISMeco1	0.0838735	4.2196	0.018614	0.457295	0.61394
ISDeae1	0.082632	4.23066	0.0185819	0.517502	0.663675
ISHla8	0.0955225	4.23414	0.018559	0.427235	0.588178
ISCph6	0.103478	4.3264	0.0185519	0.49937	0.652399
ISNma7	0.0963802	4.25101	0.0185499	0.489395	0.640005
ISDku1	0.094332	4.21731	0.0185442	0.467626	0.616552
ISGth1	0.0911681	4.26053	0.0185389	0.518088	0.670484
ISEcret7	0.0987935	4.31284	0.0185005	0.5047	0.658687
MITEHwa3	0.0916139	4.27019	0.0184954	0.478245	0.630948
ISShsp4	0.0882102	4.23033	0.0184944	0.448868	0.612539
ISHaca1	0.0902821	4.21358	0.0184927	0.477214	0.642204
ISDre5	0.0947866	4.18824	0.0184842	0.546205	0.691345
ISVa2	0.0970859	4.31151	0.0184408	0.496225	0.652888
ISYps8	0.0959181	4.41946	0.0183254	0.596346	0.734877
ISHahy8	0.0895113	4.24908	0.0183254	0.479553	0.632264
IS663	0.0788346	4.32475	0.0183253	0.520417	0.668285
ISNpe15	0.0908584	4.29321	0.0183178	0.470179	0.635719
ISCce5	0.0846575	4.25102	0.0182766	0.501132	0.648018
ISNsp5	0.09695	4.25881	0.018276	0.488024	0.637314
ISBj7	0.078166	4.21561	0.0182502	0.473024	0.626057
ISAnsp6	0.0786108	4.19966	0.0182299	0.494723	0.648603
ISCysp15	0.0821009	4.2615	0.0182221	0.481127	0.626064
ISNma4	0.0972608	4.32414	0.0182132	0.464843	0.624523
ISCaa3	0.0806844	4.13826	0.0182115	0.464827	0.618725
ISSis1	0.0897959	4.21261	0.0181947	0.451325	0.613534
ISPlba4	0.0954614	4.22244	0.0181449	0.478861	0.632926
ISNph5	0.0947406	4.23375	0.0181443	0.460111	0.619448
ISA0963-7	0.0986688	4.23017	0.0181383	0.417218	0.58425
ISHsi2	0.0877034	4.18462	0.0181138	0.466944	0.629098
ISHcl1	0.0902929	4.23125	0.0180932	0.4858	0.63506
ISCaa16	0.0864718	4.21694	0.0180877	0.492891	0.649315
ISDssp2	0.0849725	4.20349	0.0180768	0.501063	0.654077
ISCbo10	0.0886058	4.28435	0.0180602	0.464	0.627752
ISAcma30	0.0828655	4.24184	0.0180455	0.533022	0.676415
ISPlba5	0.0891552	4.28382	0.0180405	0.546802	0.692499
ICESauJKD6008-2	0.0968601	4.48963	0.0179897	0.501809	0.647426
ISMags1	0.0853481	4.27902	0.0179773	0.468538	0.625434
ISHahy6	0.0981853	4.25487	0.0179715	0.489515	0.649425
ISPg6	0.0829597	4.33319	0.0179526	0.485535	0.646272
ISPg2	0.0969089	4.22162	0.0179491	0.509998	0.664902
ISHwa16	0.0939821	4.25554	0.017943	0.480606	0.639395
ISNamo4	0.0871646	4.28435	0.0179346	0.523293	0.673322
ISStr1	0.0972977	4.28637	0.017933	0.504678	0.655947
ISIlo1	0.0969719	4.22523	0.0179032	0.474192	0.628657
ISHma10	0.0779408	4.26464	0.0178637	0.4876	0.6429
ISRhosp9	0.0970586	4.30504	0.0178444	0.484453	0.64069
ISBli22	0.0915466	4.29022	0.017833	0.472998	0.63444
ISTni3	0.0901284	4.31009	0.0178293	0.459987	0.614549
IST3091	0.0845775	4.26847	0.0177776	0.570694	0.717643
ISSmu5	0.0807922	4.21821	0.0177669	0.483265	0.645771
Trb-1	0.0939761	4.55779	0.0177432	0.533521	0.676055
ISHla18	0.0866468	4.23492	0.0176926	0.483529	0.645454
ISPg4	0.0957892	4.24396	0.0176824	0.48343	0.65004
ISHko1	0.0767774	4.22868	0.0176818	0.496493	0.656262
ISSfr4	0.0961007	4.23233	0.0176593	0.501682	0.657408
ISHtu1	0.0888185	4.19371	0.0176587	0.452095	0.605441
ISVisp1	0.0855711	4.28615	0.0176528	0.511139	0.668328
AICESare1922	0.0876726	4.18323	0.0176485	0.497546	0.642207
ISHti5	0.0976237	4.22269	0.0176389	0.472053	0.625439
ISHarch11	0.0861971	4.24417	0.0176388	0.469619	0.629402
ICEPmiCHN1586	0.09642	4.29161	0.0176146	0.543064	0.689188
ISHaha5	0.0802696	4.17912	0.0175462	0.474136	0.631501
ISNamo11	0.0881261	4.21418	0.0175305	0.48083	0.637986
ISFsp17	0.0888875	4.23359	0.017494	0.452135	0.613142
ISNaoc2	0.0865237	4.29519	0.0174797	0.443387	0.603098
ISHel1	0.0925039	4.1992	0.0174545	0.512707	0.676368
ISCbt2	0.0874336	4.24883	0.0174428	0.520652	0.669763
ISLin2	0.0880447	4.23595	0.0174303	0.485527	0.628239
ISHbo4	0.0938131	4.20498	0.0174123	0.517123	0.678606
ISHti7	0.0983886	4.33646	0.017388	0.480718	0.640648
ISArch5	0.0926666	4.18842	0.0173821	0.499192	0.652458
ISHme3	0.0730813	4.20969	0.017372	0.491539	0.642695
ISAcfe2	0.0797785	4.24691	0.0173516	0.442947	0.600749
ISCagr1	0.0852915	4.23163	0.0173264	0.496067	0.654069
ISHmu2	0.0922551	4.28173	0.0173182	0.507422	0.656157
CIME_A909_rplL	0.0921677	4.60221	0.0173136	0.463094	0.617402
ISHaru2	0.075888	4.24445	0.0172925	0.501848	0.652348
ISDre4	0.0773172	4.23184	0.017289	0.495867	0.647264
HHGI1	0.0908715	4.33883	0.0172772	0.544787	0.683099
AICESco3997	0.0884777	4.2848	0.0172419	0.48823	0.644744
ISNpa1	0.0760478	4.21526	0.0172066	0.475379	0.626719
ISArsp11	0.097298	4.26215	0.0171952	0.471069	0.632657
ISNarch1	0.0844808	4.21041	0.0171866	0.4967	0.652042
ISEisp1	0.0833108	4.23287	0.0171698	0.458388	0.622395
ISBli18	0.093426	4.22072	0.0171586	0.451702	0.609362
ISVpa1	0.0967327	4.26878	0.0171372	0.492536	0.64617
ISMlo5	0.0888299	4.26202	0.017119	0.509835	0.651414
IS1071	0.0824928	4.22837	0.0171153	0.51943	0.662943
ISArsp1	0.0904292	4.26184	0.0171103	0.497285	0.645859
ISSpi6	0.0846114	4.23511	0.0171012	0.517543	0.666631
pCM32	0.0908581	4.24601	0.0170858	0.496272	0.647116
ISKol11	0.0856419	4.22467	0.0170775	0.468603	0.639341
ISHvo19	0.0932126	4.3296	0.017051	0.468626	0.627953
ISHmu5	0.0867323	4.20845	0.0170262	0.436333	0.600494
ISAzca1	0.0986522	4.2099	0.0170112	0.51256	0.665841
ISNti1	0.100781	4.27269	0.0170099	0.509696	0.661217
ISAzs3	0.085307	4.28681	0.016985	0.487572	0.648463
ISHarch8	0.0774631	4.29747	0.0169688	0.470935	0.622956
ISAsp20	0.0808867	4.22188	0.0169614	0.489491	0.644307
ISLfe1	0.0825688	4.28226	0.0169556	0.477352	0.628743
ISA0963-5	0.0907422	4.22838	0.0169505	0.467014	0.623808
ISNpe26	0.0810447	4.21458	0.0169049	0.461419	0.61217
ISGur10	0.0946101	4.24789	0.0169013	0.501168	0.654023
ISHvo10	0.087151	4.20094	0.0168822	0.496959	0.652434
ISBrsp8	0.0877512	4.26285	0.0168384	0.505399	0.655249
ISSoc4	0.0850773	4.22469	0.0168059	0.487206	0.642843
ISBaba5	0.0844043	4.21568	0.0167852	0.499211	0.654813
ISAcpr2	0.0940697	4.23641	0.0167556	0.483359	0.637781
BcenGI2	0.0830076	4.18716	0.0167464	0.509603	0.659186
ISCph1	0.0873419	4.27993	0.0167366	0.48855	0.644622
ISDau4	0.0869202	4.2431	0.0167356	0.516978	0.662315
ISRsp18	0.0767483	4.22069	0.0167304	0.449688	0.605068
MITENma1	0.0773505	4.23373	0.0167292	0.488424	0.638753
ISSiac5	0.082576	4.26334	0.0167221	0.495538	0.642679
ISArch9	0.0926884	4.34061	0.0166953	0.487484	0.635057
ISHma15	0.0800575	4.26622	0.0166911	0.473404	0.628703
ISSav2	0.0806579	4.25283	0.0166795	0.518088	0.676029
ISMae15	0.0882646	4.32085	0.0166772	0.425105	0.57416
IS900	0.0813235	4.24719	0.0166633	0.502244	0.656242
ISAzs12	0.0803818	4.32854	0.0166589	0.485924	0.634879
ISLca4	0.0774831	4.3126	0.0166151	0.511723	0.65687
ISPen1	0.0778224	4.19293	0.0166045	0.501539	0.654148
ISCbe6	0.077254	4.27159	0.016595	0.475081	0.633286
IS1016	0.0803508	4.22062	0.0165792	0.472319	0.631397
ISMac12	0.0875782	4.24129	0.0165432	0.481676	0.63671
ISHti4	0.0761334	4.24556	0.0165242	0.479681	0.634725
ICEMaSym(WSM2073)-gamma	0.0917894	4.26357	0.0165109	0.516893	0.656319
ISBsp9	0.0901817	4.25712	0.0165083	0.485946	0.632414
ISMno12	0.0824466	4.21669	0.0164945	0.464032	0.619803
Tn1549	0.0887844	4.26821	0.0164679	0.499465	0.656235
ISSpo2	0.0808963	4.23284	0.0164653	0.485779	0.649304
IS994	0.0670795	4.25965	0.0164633	0.505092	0.661334
ISNGR9	0.0741994	4.12518	0.0164491	0.501627	0.656551
ISRle2	0.0683387	4.01983	0.0164377	0.571554	0.721822
ISHsr1	0.0780025	4.21826	0.0164333	0.463937	0.622179
ISOan1	0.0869608	4.25419	0.0163981	0.454433	0.621768
ISCaa15	0.0859886	4.27027	0.0163868	0.513494	0.663956
ISHall1	0.0802405	4.22296	0.0163554	0.498502	0.651718
ISNhu4	0.0880254	4.27422	0.0163285	0.490887	0.64752
ISXne2	0.0754798	4.21112	0.0162989	0.484449	0.641961
ISCoco1	0.0791053	4.29986	0.0162937	0.499162	0.657517
ISPepr5	0.0707809	4.24214	0.0162902	0.571054	0.720575
ISAma4	0.0882422	4.24126	0.0162627	0.522651	0.66641
AICEStrop0058	0.0806525	4.18306	0.0162359	0.529013	0.679686
ISCow1	0.0876685	4.26752	0.0162291	0.473464	0.630486
ISNpu10	0.0800668	4.23205	0.0161873	0.461219	0.612307
ISCje1	0.0848509	4.25002	0.0161867	0.481673	0.631393
ISMod1	0.0793374	4.28774	0.0161482	0.436598	0.59666
ISEha1	0.0930012	4.25757	0.0161145	0.458841	0.613456
ISHas1	0.0723148	4.3058	0.0160737	0.498702	0.646481
ISDesp4	0.0721541	4.18287	0.016059	0.459321	0.628656
ISAcma16	0.0837569	4.26558	0.01605	0.488714	0.646371
AICESfla3678	0.0826229	4.21563	0.0160213	0.468898	0.628078
ISH7B	0.078681	4.20106	0.0160146	0.531658	0.683687
ISNph20	0.0845709	4.21358	0.0159588	0.532602	0.682326
ISMch2	0.0762051	4.29142	0.0159275	0.543246	0.694635
ISH27-1	0.08018	4.20606	0.0159122	0.487212	0.643809
ISH3B	0.0702523	4.31224	0.0158959	0.481712	0.634096
Tn5541	0.0780836	4.22838	0.0158793	0.487683	0.640687
IS651	0.0755046	4.31332	0.0158758	0.475136	0.626548
ISGsp5	0.0764344	4.26363	0.0158565	0.516519	0.671337
ISCth16	0.0809306	4.25895	0.0158536	0.402195	0.556781
ISHwa20	0.0815116	4.31066	0.0157964	0.454087	0.609361
ISHla11	0.0826249	4.27311	0.0157875	0.480018	0.636366
ISThli1	0.0748328	4.29604	0.0157729	0.451552	0.597539
IS660	0.0756691	4.21753	0.0157635	0.459053	0.615116
ISBko1	0.080526	4.20595	0.0157563	0.50687	0.654005
ISSyth1	0.0797208	4.21043	0.0157383	0.489457	0.645201
ISHhu5	0.0722588	4.32417	0.0157346	0.450631	0.612102
ISLbp3	0.0760462	4.25735	0.0157285	0.467098	0.623379
ISHasp2	0.0849299	4.24491	0.0157142	0.468887	0.622946
ISHarch10	0.0606864	4.18713	0.015699	0.506418	0.65771
ISNma25	0.0850065	4.26889	0.0156739	0.49741	0.654763
ISSysp7	0.0717274	4.22846	0.015656	0.523767	0.67675
ISGur6	0.0785294	4.30766	0.015645	0.513059	0.667577
ISEcret9	0.0758228	4.24824	0.0156429	0.479298	0.638468
ISH29	0.0774773	4.26613	0.015637	0.419671	0.578179
ISC1205	0.082826	4.24819	0.015608	0.483265	0.63414
ISNph18	0.0738923	4.28789	0.0154583	0.484745	0.646016
ISHma13	0.0743725	4.2679	0.0154504	0.494747	0.650856
ISHoc2	0.0713144	4.22993	0.0153572	0.448915	0.603399
ISDal2	0.0811455	4.20703	0.015348	0.494769	0.647895
ISHhu11	0.0666803	4.2525	0.0153188	0.508775	0.65966
ISHaru3	0.0778215	4.2138	0.0152905	0.488655	0.639049
ISAni1	0.0717011	4.22335	0.0152892	0.503261	0.65284
ISNamo12	0.0718542	4.24678	0.0152163	0.501736	0.65371
ISHla20	0.0796782	4.27737	0.0151571	0.524954	0.672558
ISEc61	0.0312584	2.03361	0.0151303	0.754182	0.866931
ISHwa19	0.0701998	4.22815	0.0151055	0.479697	0.647819
ISMrsp7	0.0719083	4.20666	0.0151003	0.464152	0.611856
IS1126	0.0766106	4.25151	0.0150501	0.463026	0.617935
ISTfu1	0.0722241	4.15424	0.0150122	0.533195	0.684755
ISGeob6	0.0748276	4.22349	0.0150101	0.508317	0.659362
ISAba125	0.0738105	4.30273	0.0150052	0.467496	0.620738
ISVha3	0.0696512	4.21285	0.0150014	0.473355	0.632038
ISBth20	0.0768289	4.20167	0.0149539	0.501489	0.651219
ICESauT0131-2	0.0769129	4.48014	0.0149183	0.530062	0.683803
ISCaje3	0.073879	4.15203	0.014889	0.472887	0.622201
ICESa2	0.0673902	4.30415	0.0148536	0.463771	0.622439
ISPin4	0.0792151	4.29819	0.0148505	0.511697	0.665681
ISCc2	0.0722776	4.18548	0.0148294	0.542586	0.695621
ISSau9	0.0727278	4.278	0.0148011	0.514275	0.67014
ISCaac1	0.0632981	4.26183	0.0148007	0.515332	0.671881
ISHma6	0.0660051	4.22741	0.0147912	0.456102	0.611733
ISH16	0.0679916	4.30388	0.0147696	0.520195	0.674357
IS657	0.0872537	4.34179	0.0147682	0.492885	0.655068
TR1	0.0789562	4.28071	0.0147142	0.493653	0.645971
AICESco3937	0.0740618	4.2241	0.0146997	0.507706	0.660712
ISPg8	0.0778762	4.32055	0.0146794	0.517704	0.667653
ISJma1	0.0752301	4.20684	0.0146786	0.435034	0.585361
ISHti1	0.0735209	4.21374	0.0146729	0.536938	0.681708
ISBha1	0.074547	4.28698	0.0146696	0.524476	0.684288
ISSpi5	0.0699218	4.23769	0.0146285	0.494511	0.644678
ISSpy1	0.0619599	4.2456	0.0146207	0.4664	0.615165
ISNaoc1	0.079745	4.22971	0.0146025	0.522873	0.676063
ISSse3	0.0743905	4.19783	0.0145852	0.438421	0.605249
ISNma18	0.0710083	4.18085	0.0145784	0.447633	0.606993
ISMae1	0.0761821	4.52769	0.0145485	0.449035	0.612344
ISHvo20	0.0833767	4.25205	0.0145077	0.481727	0.624557
ISMspa1	0.0699792	4.24491	0.0144651	0.445302	0.607824
ISBsph2	0.0676847	4.28792	0.0144647	0.463296	0.612903
MITEHwa10	0.0668392	4.25205	0.0144639	0.499283	0.643532
ISXo14	0.0715326	4.23808	0.0144494	0.52409	0.687187
ISTsp1	0.078619	4.26739	0.0144366	0.45916	0.612862
ISCsa2	0.066392	4.22067	0.0144228	0.483953	0.635122
ISBaba4	0.0719473	4.22461	0.0143961	0.486685	0.628484
ISSpal2	0.0656508	4.30592	0.0143895	0.485562	0.632131
ISPaen5	0.0772922	4.19909	0.0143809	0.471634	0.626703
ISCps7	0.0656258	4.28779	0.0143666	0.523418	0.678512
ISMae25	0.0737612	4.30029	0.0143588	0.502814	0.652088
ISHarch18	0.0766269	4.19043	0.0143331	0.47554	0.638655
ISSpe4	0.0655487	4.24813	0.0143104	0.464668	0.621315
ISVsa13	0.0747703	4.24806	0.0142972	0.497702	0.660043
ICEBpSAFR-032	0.0670177	4.17262	0.0142739	0.533939	0.690624
ISLba1	0.0593264	4.23932	0.0142413	0.503207	0.655891
ISHxa1	0.0693624	4.18923	0.0142319	0.517423	0.665913
ISMac20	0.0739989	4.3914	0.0142021	0.564724	0.710774
ISMae10	0.0731392	4.41392	0.0141663	0.513465	0.662187
ISAnsp14	0.0768633	4.29277	0.0141535	0.511247	0.66209
ISHhu13	0.0686327	4.22761	0.0141397	0.489034	0.64503
ISRm3G	0.0628223	4.25455	0.0141107	0.519382	0.671404
ISMex42	0.0770502	4.30859	0.0141059	0.454586	0.613657
ISSde12	0.0777683	4.22479	0.0140748	0.54032	0.689125
ISAsp13	0.0687755	4.27846	0.0140564	0.498907	0.660837
ISShwo2	0.0644025	4.19746	0.0140451	0.444111	0.596174
ISNpe8	0.0730707	4.28795	0.0140248	0.515733	0.672415
ISMno5	0.0628837	4.18122	0.0140246	0.549351	0.684402
ISVsa14	0.0706436	4.23037	0.0139765	0.474422	0.632718
ISCasa1	0.0688769	4.24015	0.0139646	0.465279	0.631775
ISHvo4	0.0683144	4.22765	0.0139514	0.460249	0.61221
ISCaa9	0.0735648	4.25358	0.0139452	0.472009	0.627916
ICESpn11928	0.0706531	4.32537	0.0139367	0.513226	0.669196
ISSce1	0.0634334	4.28217	0.0139153	0.455053	0.616265
ISHaar1	0.0655258	4.19609	0.0139045	0.476727	0.640047
ISLxx5	0.0675838	4.29673	0.0139013	0.566281	0.708758
ISTvi1	0.0719438	4.3994	0.0138842	0.539756	0.691097
ISBce16	0.0624363	4.29807	0.0138625	0.479774	0.632044
ISBf3	0.0443135	2.70962	0.0138609	0.49088	0.68317
ISAbo1	0.0718117	4.28729	0.0138497	0.46987	0.623654
ICEFma29328-1	0.0649412	3.72262	0.013813	0.546185	0.711284
ISStsp3	0.0756307	4.22822	0.0138024	0.490202	0.637023
ISAnsp1	0.06835	4.28804	0.0137989	0.453031	0.603326
ISDeth1	0.0689366	4.17474	0.0137805	0.416091	0.575659
ISDha9	0.0742742	4.25357	0.0137503	0.475078	0.632692
ISRm33	0.0749964	4.2235	0.0137346	0.5039	0.65682
ISArsp4	0.0729409	4.12098	0.0136935	0.54624	0.691293
ISGpo1	0.0524157	3.41875	0.0136538	0.601635	0.750316
ISAmi1	0.0633455	4.23271	0.0136536	0.456481	0.617583
ISVbsp2	0.070926	4.27901	0.0136399	0.451762	0.599758
ISDsp1	0.0726776	4.29126	0.0135828	0.464029	0.622162
ISMtsp21	0.0644365	4.3442	0.0135617	0.488779	0.645476
ISAfer1	0.0616847	4.16551	0.0135207	0.507822	0.657809
ISCaa4	0.0653534	4.24768	0.0135108	0.464752	0.6261
ISNamo20	0.0595681	4.27103	0.0134534	0.498881	0.650596
ISEc42	0.0484468	2.74314	0.0134511	0.640333	0.785401
ISPeth1	0.0697943	4.20598	0.0134321	0.459368	0.609959
ISThar1	0.0699958	4.23172	0.0134204	0.479014	0.637779
ISPsy4	0.0618541	4.27684	0.0134072	0.485159	0.64012
ISShes4	0.0726398	4.2679	0.0133988	0.482432	0.64119
ISHwa12	0.0794554	4.29971	0.0133786	0.471707	0.630748
ISMae21	0.0738844	4.37942	0.0133785	0.438626	0.598104
ISHsp1	0.0655846	4.24711	0.0133684	0.543174	0.697076
ISPlu8	0.0714184	4.27972	0.0133609	0.481786	0.620351
ISMeba1	0.0613886	4.27023	0.0133538	0.475878	0.619504
ISJca1	0.077018	4.30379	0.0133406	0.518035	0.67925
ISNph17	0.073725	4.18518	0.0133354	0.472232	0.636364
ISStsp11	0.0590644	4.29498	0.0133076	0.492009	0.648162
ISHde2	0.0675185	4.23242	0.0133016	0.489173	0.641982
ISHvo21	0.0588844	4.29514	0.0132496	0.451517	0.604061
ISCku4	0.0748249	4.21673	0.0132095	0.523637	0.662416
ISCpr1	0.0613579	4.20034	0.0132069	0.483131	0.639731
ISMae41	0.0839297	4.54126	0.0132031	0.458152	0.615405
ISHru1	0.0638461	4.23757	0.0131928	0.519847	0.664503
ISFw10	0.0683954	4.2596	0.0131775	0.455604	0.601967
ISLsp3	0.0608842	4.21748	0.0131672	0.438447	0.598632
ISBrsp9	0.0688223	4.1529	0.0131655	0.465492	0.61068
ISNamo1	0.0617882	4.16455	0.0131379	0.512822	0.668299
ISTxy1	0.0706682	4.21087	0.0130885	0.493067	0.641838
ISRpa5	0.0678209	4.25931	0.0130756	0.481626	0.637828
ISH20	0.0675869	4.26403	0.0130723	0.515635	0.661088
ISNgo2	0.0548948	4.25288	0.0130705	0.523586	0.666077
ISDsp4	0.0644078	4.25744	0.0130423	0.496831	0.65373
ISFsp13	0.0524052	4.2113	0.0130376	0.475978	0.633082
ISAva3	0.064194	4.24845	0.0129934	0.531759	0.681699
ISBwe3	0.0619451	4.18686	0.0129613	0.45661	0.62273
ISRop3	0.05828	4.23765	0.0129104	0.462342	0.604504
ISRm17	0.059672	4.2616	0.0129059	0.494187	0.656126
ISVvu3	0.0787137	4.27493	0.0128935	0.515018	0.666239
ISCbe4	0.0621503	4.2536	0.0128808	0.508571	0.647934
ISGst1	0.0624181	4.46885	0.0128712	0.543662	0.69074
ISAcp5	0.0646615	4.30266	0.0128105	0.51717	0.668356
ISEcret1	0.0703258	4.23984	0.0128032	0.511937	0.661341
ISBith1	0.060112	4.4525	0.0127969	0.761171	0.871199
ISHaha2	0.0663495	4.26891	0.0127959	0.491727	0.646682
ISHarch13	0.0591681	4.23297	0.0127947	0.484193	0.64135
ISArch22	0.064789	4.38599	0.012779	0.478053	0.636421
ISHsi1	0.0676462	4.20639	0.0127546	0.514355	0.665937
ISTde2	0.0713239	4.21564	0.0127539	0.560597	0.70901
ISFsi1	0.0689297	4.23694	0.0127258	0.467067	0.627815
ISNma17	0.068664	4.25448	0.0127176	0.502937	0.658503
ISVme1	0.0720565	4.34702	0.0126979	0.548942	0.690542
ISAeh1	0.0634966	4.24205	0.0126255	0.541942	0.69273
ISHla3	0.0575275	4.26857	0.0126243	0.502456	0.653092
ISMac21	0.0539773	4.24031	0.0126059	0.528703	0.686679
ISRf1	0.0700215	4.24161	0.0126054	0.474997	0.63042
ISHarch9	0.0587745	4.30433	0.0125906	0.516671	0.652886
ISHut2	0.0640253	4.24803	0.0125694	0.477281	0.627476
ISHvo1	0.0688345	4.24879	0.0125658	0.520712	0.673376
pSA1.1	0.0696805	4.22223	0.0125592	0.494012	0.647761
ISPpr7	0.0601374	4.2374	0.012558	0.461233	0.624567
ISLpn7	0.0593506	4.28644	0.0125547	0.472903	0.629396
ISVsa7	0.0654135	4.25783	0.0125356	0.511807	0.660864
ISAcp4	0.0604755	4.26482	0.0124905	0.496749	0.655227
[truncated: 1,861 more rows]

## Sheet: MGE - cluster 2
	difference	dispersion	effect	Expected P-value of Welchs t-test	BH adjusted Welch t-test p-value
SGI1-PmGUE	3.08811	3.25612	0.839166	2.71116e-32	7.70866e-31
Tn6061	1.40989	1.61059	0.777387	1.04446e-27	2.01581e-26
ISKpn19	2.32298	2.93826	0.703005	7.96523e-26	1.41779e-24
ICEPmu1	1.60849	2.13383	0.671726	1.52595e-24	2.42168e-23
Tn6286	1.53549	2.07393	0.670481	3.37943e-24	5.22187e-23
GIsul2	1.35363	1.89913	0.662511	1.11712e-41	6.44099e-40
Tn6217	3.21128	4.7898	0.62372	3.41914e-22	4.81195e-21
ICEKkKWG1	0.836697	1.39807	0.53425	2.13234e-20	2.7322e-19
Tn6027	1.04883	1.81547	0.488671	5.24758e-11	3.67094e-10
Tn2007	1.33719	2.5695	0.457664	1.23849e-17	1.3948e-16
Tn6302	1.95829	3.62646	0.455447	9.44753e-12	7.11351e-11
Tn6108	0.9967	1.98835	0.439287	3.09934e-09	1.9969e-08
Tn6297	0.778868	1.62385	0.436011	1.76239e-21	2.62632e-20
ISMhu3	2.18449	4.38021	0.435185	1.07944e-12	8.66586e-12
ICEVchCHN4210	0.782271	1.52822	0.431575	1.04803e-08	6.28795e-08
ISBbi1	1.12856	2.47208	0.40868	8.74933e-14	7.49822e-13
Tn6249	0.985123	2.00208	0.408297	1.01481e-09	6.29428e-09
ISMefo1	1.85587	4.01922	0.404845	1.41363e-10	9.4656e-10
Tn2000	1.34501	2.70126	0.397107	4.3498e-06	2.05407e-05
Tn6300	2.13398	4.84253	0.387289	1.01004e-10	7.36317e-10
ISSfl3	1.40717	3.04904	0.385744	1.73297e-09	1.14082e-08
ISShdy1	1.63046	3.76135	0.375341	5.87018e-09	3.407e-08
ISCpe7	1.83547	4.43762	0.375094	3.16722e-09	2.03902e-08
Tn6299	0.58361	1.38626	0.36429	2.78136e-10	2.04741e-09
ISEc37	1.03806	2.52447	0.353965	2.53453e-07	1.33144e-06
ISMhu8	1.76288	4.28767	0.351671	1.50017e-09	1.00334e-08
ISMhu5	1.72111	4.41472	0.347695	1.00107e-08	5.98775e-08
ICEPaeC3719-1	0.555838	1.45948	0.34569	1.88726e-20	2.64421e-19
ISPa16	0.917692	2.2622	0.339508	1.49472e-06	7.63422e-06
ISHps4	1.71606	4.6377	0.327908	1.62044e-07	8.17657e-07
ISSod2	1.28692	3.59336	0.320596	9.72364e-08	5.55261e-07
ISAzo8	1.25765	3.38995	0.317977	5.79205e-06	2.67818e-05
PGI1-PmCHA	0.514983	1.3135	0.317962	0.0583222	0.102517
ISPst8	1.23284	3.32035	0.312665	2.93316e-07	1.53736e-06
Tn1721	1.0115	2.69463	0.298966	1.28795e-05	5.77262e-05
ISGlo5	1.60103	4.667	0.297836	3.70847e-07	1.97122e-06
Tn6284	0.827052	2.35836	0.296808	1.79185e-11	1.34941e-10
Tn5432	0.951275	2.81069	0.294504	1.22675e-07	7.07314e-07
ISKpn1	0.798129	2.42095	0.292608	9.04437e-07	4.9887e-06
ISApl3	1.4883	4.54794	0.291426	1.84314e-06	9.0372e-06
Tn1403	1.17563	2.65191	0.290301	0.0109238	0.0247713
ISSso4	1.02749	2.8567	0.289505	0.000114873	0.000437784
ISEc19	0.951449	2.86863	0.286753	1.60451e-05	7.36569e-05
ISMhu11	1.41372	4.33959	0.28391	9.92027e-07	4.95384e-06
ISPa25	0.910783	2.64296	0.282866	0.000112157	0.000405525
ISMhu7	1.42909	4.29172	0.280103	2.18715e-06	1.01969e-05
ISSoc9	1.03299	3.18512	0.277957	7.64988e-06	3.4518e-05
Tn6031	0.578087	1.85049	0.277472	4.33663e-05	0.00017985
SGI1-B2	0.994941	2.43478	0.276942	0.0118721	0.0274379
MGIVflInd1	0.732321	2.37697	0.273184	1.62136e-08	1.03125e-07
ISMma14	1.42633	4.70987	0.272535	0.000173852	0.000400472
ISCpe5	1.3796	4.36867	0.27188	1.32525e-05	6.00762e-05
ISHps3	1.37033	4.38929	0.267211	3.42195e-07	1.89145e-06
ISEc43	0.690931	2.1742	0.264871	0.00110743	0.00336231
ISMt1	1.31186	4.23277	0.264178	0.000250068	0.000680431
ISPen2	0.919802	2.98366	0.263974	2.06201e-08	1.18873e-07
ICESpn9409	1.66812	6.06247	0.262122	1.3671e-08	8.37421e-08
Pac_ICE3_cl	1.69631	6.23649	0.261544	1.15463e-06	5.66495e-06
ISMsm3	0.892489	2.7858	0.25909	2.2231e-05	9.2e-05
IS629	0.609675	2.0106	0.258898	6.21192e-05	0.000265205
Pac_ICE2_cn	1.66728	6.04922	0.257049	3.10507e-06	1.35344e-05
Tn610	1.42058	4.8114	0.254695	1.31684e-05	5.86308e-05
ISSba14	0.732192	2.58202	0.250553	0.000124634	0.000477693
ISPs1	1.30036	4.72618	0.250364	2.11681e-08	1.31691e-07
ISMysp5	1.12952	3.85944	0.247282	4.61327e-05	0.000177857
ISGlo4	1.34865	4.87288	0.247149	4.88164e-05	0.000185982
ISAzvi9	1.22057	4.31617	0.245475	0.00023792	0.000789856
ISRpa9	1.22404	4.355	0.244766	6.83888e-05	0.000244138
ISEch12	0.700652	2.40139	0.243427	0.00107108	0.00335397
AICEMflv3036	0.798731	2.47742	0.243216	0.00607768	0.0147659
ISPpu11	1.21806	4.48591	0.240406	0.000162831	0.000505134
Tn6303	0.502315	1.82747	0.240054	0.000279989	0.00100588
ISMma22	1.25213	4.50983	0.239329	0.00020056	0.000613637
ISApl1	1.28426	4.68109	0.238885	0.000266928	0.000838437
ISEc48	0.730991	2.45757	0.238538	0.000387772	0.00132114
ISLgar1	1.13658	4.01425	0.235612	0.000652932	0.00189028
PGI2	0.437341	1.64394	0.235311	3.89298e-07	2.28877e-06
ISPsy2	1.18272	4.45252	0.23334	2.32967e-05	9.10725e-05
Tn6198	1.54367	5.95383	0.231902	5.46338e-06	2.50026e-05
ISArch4	1.19558	4.38794	0.231855	6.91837e-05	0.000269546
ISEc26	0.671567	2.47896	0.231735	0.00138357	0.00391539
ISSlu1	1.06278	3.8415	0.230792	0.000717777	0.00215405
ISEic2	0.704264	2.56733	0.230428	0.000179748	0.000679038
ISLbu1	1.14745	4.41331	0.229297	0.00069954	0.0018118
ICEPaePACS2-1	1.56003	6.33442	0.228789	1.3188e-05	5.76642e-05
ICEPalBan1	1.53593	6.46292	0.227179	0.000380685	0.00118445
Tn6060	1.11771	4.24074	0.226618	0.000353978	0.00126579
ISGme2	1.17369	4.38265	0.225935	0.00152201	0.00318999
ISEch6	1.11221	4.24318	0.225026	0.00149555	0.00334147
ISPsy45	1.19221	4.86859	0.224548	1.84927e-06	9.12899e-06
ISSod17	1.1181	4.22628	0.224257	0.000571379	0.00159923
Tn2003	0.6065	2.35898	0.224224	5.38344e-05	0.000244602
ISPssy	1.23824	4.83109	0.223097	1.17017e-06	6.18907e-06
ISPsy32	1.20156	4.74307	0.221816	0.000331456	0.00101511
ISKpn47	0.737608	2.72767	0.219872	0.00141041	0.00415636
ISSpu2	0.663164	2.63216	0.21889	0.00188138	0.00569719
IS999	0.783684	2.98982	0.218533	0.000823885	0.00246567
ISSf1	1.08558	4.2576	0.218507	0.00040003	0.00125887
ISMma13	1.131	4.59124	0.218438	0.00161311	0.00400361
ISPsy13	1.20825	4.96588	0.217739	9.33757e-06	4.38723e-05
ISPsy19	1.1707	4.70003	0.216843	0.000197092	0.000682999
ISMt2	1.00986	4.03531	0.215116	0.000537698	0.00147707
ISPlge2	0.996992	3.88273	0.214487	0.000136101	0.000450705
ISPsp9	1.05837	4.42174	0.213796	0.00112572	0.00256281
Tn2921	0.57237	2.2867	0.213304	0.000180529	0.000606052
Tn6238	1.17065	4.94804	0.211705	0.000246525	0.000866672
ISMma9	1.07253	4.46293	0.21127	0.00116784	0.00320209
ISCfr27	0.855614	3.299	0.211091	0.00143387	0.00441951
ISPsy6	1.10743	4.51938	0.210822	0.000447703	0.00146313
ISCpe3	1.06605	4.34387	0.210724	0.00124046	0.00336297
ISMhu1	1.10324	4.48605	0.210713	0.00138646	0.00366823
ISSgsp1	0.533148	2.1808	0.209592	0.00269224	0.00798291
PPHGI-1	1.24305	5.4984	0.208788	4.31845e-05	0.000166835
ISKpn49	0.528745	2.21435	0.208293	0.000761974	0.00270265
ISSham1	1.01348	4.14282	0.207985	0.00281137	0.00603512
ISUnCu2	0.574943	2.40962	0.207276	0.00243928	0.00643778
ISEc52	0.483569	2.09407	0.207243	0.00301469	0.00913069
Tn6023	1.05964	4.71202	0.204835	0.0013161	0.00330476
Tn2680	0.519401	2.3322	0.204443	0.00340572	0.0102314
ISMt3	0.966472	4.10186	0.204207	0.00138876	0.00335069
ICEAcaSM.1	1.19551	5.47671	0.203199	4.14463e-05	0.000157184
ISMsm9	0.930489	3.81312	0.20106	0.00185542	0.00505293
IS3	0.803254	3.5169	0.199994	0.000495267	0.00177375
ISKpn2	0.621102	2.55617	0.199772	0.0303534	0.0564101
ISBf7	0.815119	3.29095	0.199746	0.00230255	0.00637976
ISMyo1	1.00836	4.36832	0.198882	0.00716135	0.0140907
Tn6062	0.489699	2.15496	0.198739	0.00181479	0.00602791
ISPmar2	0.512386	2.24764	0.198604	0.0148319	0.0307645
ISThph1	0.67346	3.072	0.196791	0.000102893	0.000434742
ISGsu1	0.936336	4.17148	0.196655	0.00309331	0.00742731
ICEAcaTY.2	1.23633	6.03272	0.196606	0.00109466	0.00295378
ISDvu4	0.943207	4.18077	0.195868	0.00270992	0.00646958
ISBsu1	0.969541	4.31964	0.195354	0.00661626	0.0131284
ICESpn6706B-1	1.0832	4.88883	0.195008	0.0233036	0.045243
ISMyca1	0.948681	4.23246	0.194659	0.00377089	0.00769514
ISRhsp8	0.581192	2.4034	0.194514	0.00184986	0.00532787
ISPsy17	1.04651	4.87522	0.194324	0.000223952	0.000692832
ISXo5	0.96055	4.20969	0.193868	0.00718921	0.0137016
ISMha4	0.952324	4.31237	0.193812	0.00810685	0.0120503
ISMhu4	1.05659	4.51218	0.193205	0.00256971	0.00627598
ISAzvi4	0.976672	4.54743	0.192943	0.00640846	0.0131104
ISMma5	1.02047	4.53989	0.192549	0.00349394	0.00690558
ISEc60	0.934862	4.10273	0.192533	0.00287936	0.00705328
ISMhu6	0.99406	4.4349	0.192517	0.00225312	0.00543291
ICEEcUMNK88	0.551427	2.29212	0.192458	0.0214874	0.0449458
ISKpn34	0.559413	2.54561	0.192422	0.00559603	0.0151639
ISLil2	0.944135	4.28139	0.189784	0.00662881	0.0144206
ISMyin1	0.941832	4.26039	0.189649	0.0203958	0.0315544
ISXc4	0.640076	2.87487	0.189181	0.00248373	0.00690027
ISKpn18	0.765741	3.39361	0.189158	0.00274063	0.00749063
ISPye18	0.966645	4.25641	0.18868	0.00192739	0.00499262
ISMma21	0.886328	4.1617	0.187283	0.00440854	0.010077
ISPye17	0.636743	2.74037	0.187213	0.0036706	0.00933009
ISMba13	0.949667	4.42351	0.186237	0.00555736	0.0106831
ISMysp7	0.821314	3.83043	0.18519	0.00347298	0.00831809
ISGlo6	0.976705	4.60172	0.185074	0.00223548	0.00501846
ISSen3	0.524181	2.46114	0.184958	0.00282182	0.00810335
IS150	0.479	2.35644	0.184632	0.00609518	0.0164547
ISEc11	0.78373	3.65082	0.184057	0.0082327	0.0178491
ISMysp6	0.904425	4.22564	0.184026	0.0152774	0.0283633
ISMmet1	0.95358	4.54922	0.183934	0.00337956	0.00763425
IS421	0.434072	2.22766	0.18382	0.0032233	0.00975036
ISEc75	0.914182	4.38682	0.183319	0.00738924	0.0132849
ISPsp6	0.938118	4.49064	0.183167	2.62872e-05	0.000113314
ISEhe1	0.863077	4.02253	0.182562	0.00451997	0.0108421
Tn558	0.954801	4.42077	0.182552	0.00636528	0.0127347
ISCpe4	0.87865	4.17404	0.182336	0.010157	0.0207418
ISSbo1	0.681063	3.07432	0.181706	0.00317424	0.00781578
ISSham2	0.923741	4.34881	0.181585	0.00666145	0.0132244
ISCx1	0.896532	4.27159	0.180775	0.00559046	0.0104243
ISPsy29	0.874218	4.54501	0.180626	1.61906e-06	8.69481e-06
ISMma10	0.936643	4.44296	0.180388	0.00972338	0.0195882
ISMsm4	0.896081	4.23989	0.180146	0.00797693	0.0157637
ISPa20	0.8764	4.23389	0.180083	1.90906e-05	8.77103e-05
ISMgi4	0.829835	3.90801	0.179818	0.00160547	0.00418918
ISTfe1	0.935947	4.62121	0.179714	0.00873321	0.0169295
ISMma20	0.939975	4.50626	0.178692	0.00710059	0.014537
Tn1332	0.456278	2.09135	0.178599	9.69648e-05	0.000393541
ISPrmu1	0.868425	4.30895	0.177074	0.00755945	0.0151935
ISPsy24	0.916036	4.58186	0.176331	2.29354e-05	9.22264e-05
ISBce19	0.897073	4.17415	0.176048	0.0112449	0.0189346
IS1021	0.891251	4.45573	0.175751	0.00619853	0.0114956
ISSfl11	0.88088	4.30197	0.175294	0.0112754	0.017747
IS621	0.434279	2.2097	0.174217	0.00974403	0.0243796
ISSde10	0.840154	4.16951	0.174026	0.0145443	0.0259959
IS609	0.39724	2.06595	0.173597	0.0128195	0.0301181
Tn6011	0.396605	2.04366	0.173213	0.015026	0.0356634
ISMca4	0.723045	3.55529	0.172612	0.00450822	0.0105539
ISMma19	0.866769	4.30197	0.172321	0.0114935	0.0204458
ISPsy33	0.906759	4.51591	0.172152	0.0031051	0.00691744
ISKpn25	0.421241	2.15984	0.171268	0.0189019	0.0424109
ISEcl3	0.749238	3.80705	0.170989	0.00447654	0.0107654
IS679	0.449379	2.28678	0.170904	0.00199648	0.00636193
ISEic1	0.785295	3.78895	0.170524	0.0174169	0.0308031
ISVch3	0.911948	4.3976	0.170522	0.00595962	0.0130903
ISPsy9	0.881855	4.49858	0.168252	0.00561106	0.0126114
ISPsy8	0.825499	4.37705	0.168202	0.0109456	0.0187019
ISRpa8	0.898456	4.41715	0.168088	0.00640678	0.0126669
ISAzs7	0.841335	4.30157	0.167099	0.0210244	0.0358785
ISPsy1	0.844835	4.37876	0.167013	0.00640548	0.013585
ISSpwi2	0.419056	2.069	0.165315	0.0412738	0.0724737
ISHin1	0.793313	4.18781	0.164997	0.0305228	0.0487059
ISMeva1	0.819212	4.47481	0.164828	0.031374	0.0494629
ISMma16	0.840617	4.42853	0.164598	0.00915939	0.018799
ISRpa3	0.833186	4.44286	0.164364	0.0146363	0.0263066
ISPa26	0.758956	4.2145	0.164202	8.82986e-06	4.3193e-05
ISCur1	0.772774	4.06424	0.163024	0.00985229	0.0197096
Tn903	0.451546	2.41899	0.162848	0.0284299	0.058191
ICEValHN396	1.10876	6.31696	0.162655	0.0285182	0.0533088
ISBf6	0.78091	4.24624	0.162395	0.00360617	0.00860492
IS1081	0.428943	2.14671	0.162286	0.0821527	0.125483
ISCp1	0.807502	4.25749	0.162163	0.0194146	0.0324655
ISMma2	0.847314	4.42152	0.161669	0.0211265	0.0357079
ISMma7	0.770692	4.38353	0.160671	0.0152363	0.0276143
ISGsu7	0.804261	4.3672	0.16004	0.0140454	0.0253627
ISPst12	0.537956	2.72828	0.159874	0.109082	0.164357
ISMyma7	0.700987	3.74502	0.159661	0.0124576	0.0236803
ISPsy7	0.806484	4.31056	0.158962	0.0292086	0.0466464
ISGsu6	0.790107	4.31096	0.158956	0.0402248	0.0585281
ISSpu7	0.607896	3.34289	0.158868	0.000156709	0.000655133
ICEPaePA14-1	0.234511	1.2661	0.158699	0.000626695	0.00232613
ISPpu16	0.83099	4.36719	0.158518	0.0061645	0.0139409
ICECroICC168-1	0.427367	2.23513	0.157961	0.0371399	0.0736006
ISV-M52	0.75005	4.1963	0.15769	0.0246447	0.0427416
ISAba45	0.572952	2.90971	0.15766	0.00173988	0.00500427
ISTesp2	0.517119	2.54531	0.15722	0.111918	0.160977
ISMma1	0.812865	4.44086	0.156936	0.00717058	0.0157552
ICEAcaTY.1	0.838297	4.69347	0.156596	0.00676114	0.0137397
SGI1-V	0.793543	4.57681	0.156274	0.00783569	0.0152508
IS911	0.364969	1.98713	0.15623	0.0585378	0.10172
ISMhu9	0.800985	4.35835	0.156084	0.0165404	0.0297636
ICESpnDCC1738	0.83093	4.61884	0.155108	0.0102528	0.0180781
ISVpa4	0.813871	4.42259	0.155039	0.0239685	0.0378665
ISMst1	0.808582	4.40445	0.1549	0.0115952	0.0210051
ISHar6	0.8045	4.4872	0.154264	0.00732063	0.0160294
ISNov2	0.763464	4.25759	0.154065	0.0196217	0.033919
ISRer1	0.777019	4.39129	0.153953	0.0231539	0.0373991
ISKpn50	0.338513	2.05931	0.153437	0.0279281	0.0562539
ISGsu5	0.783744	4.21148	0.153327	0.034665	0.0546336
IS666	0.425734	2.4968	0.152901	0.0966523	0.151292
Tn6010	0.55089	2.69408	0.152535	0.514123	0.58312
IMEAcaSM.1	0.841706	5.06103	0.151488	0.0114599	0.0217297
ISSsu11	0.776877	4.62099	0.151479	0.0325663	0.0580086
ISMae6	0.781678	4.47022	0.15105	0.0246462	0.0375952
ISBsa1	0.712258	3.79236	0.150982	0.0378209	0.0582518
ISEc18	0.607616	3.40583	0.150366	0.0468034	0.0772268
ISAcsp8	0.773076	4.33509	0.150236	0.00650569	0.0144562
ISAzs11	0.728203	4.25828	0.149908	0.0543878	0.0781052
ICE(Tn4371)6041	0.367366	2.03993	0.149158	0.00291232	0.00843777
ISMma3	0.775543	4.39961	0.148765	0.0179221	0.0342245
ISLpn10	0.740687	4.25259	0.148552	0.0433164	0.0679768
ISMysp3	0.607771	3.35228	0.148186	0.0717747	0.114286
IS401	0.250306	1.51096	0.148103	0.00389468	0.0112127
ICEApl2	0.998143	6.24099	0.147918	0.00490069	0.0114966
ISSty2	0.512295	2.72325	0.147332	0.15716	0.219606
ISMha3	0.731243	4.24891	0.147092	0.0477659	0.0714111
ISMca7	0.713282	4.18298	0.146709	0.0311767	0.050505
ISMma11	0.757477	4.5095	0.14643	0.0195719	0.0371967
ISMma4	0.809628	4.43485	0.146263	0.0175318	0.0321275
ISMaq3	0.71578	4.23992	0.146244	0.0825578	0.109578
ISGme4	0.691945	4.30227	0.146144	0.0404723	0.061862
ISAac2	0.736642	4.27721	0.145839	0.0336409	0.0536918
ISP1	0.745349	4.27577	0.145652	0.0265381	0.0459585
ISMamg1	0.66799	4.04533	0.145598	0.0519739	0.0793083
ISKox3	0.400421	2.39224	0.145285	0.177666	0.252267
ISPst4	0.396061	2.48441	0.145031	0.011875	0.0264088
ISSac2	0.770843	4.36771	0.144589	0.0295588	0.0448423
Tn6085a	0.783307	4.68184	0.143769	0.0076282	0.0154717
ISMma15	0.74237	4.3734	0.143512	0.0281696	0.0461118
ISAac3	0.727267	4.43226	0.143275	0.0247567	0.0397084
ISAzsp1	0.308401	1.87634	0.14307	0.0536525	0.0877231
ISKox1	0.409997	2.43653	0.142979	0.170811	0.244183
ISMae22	0.768219	4.54335	0.142556	0.0114688	0.0211327
ISMgi3	0.700486	4.0912	0.142396	0.0276922	0.0454073
ISEc1	0.341008	2.11194	0.142169	0.0170823	0.0388713
ISMae41	0.764459	4.54966	0.142086	0.0128619	0.0244585
IS1006	0.634061	3.7571	0.142064	0.01538	0.0306553
Tn5501	0.356624	2.00659	0.141559	0.000384901	0.00151536
ISMba17	0.721865	4.28626	0.141347	0.0574934	0.0842293
ISPye1	0.692258	4.22498	0.141274	0.0374236	0.0600316
ISRde2	0.696386	4.26097	0.141056	0.0491123	0.0748911
ISGbe2	0.603901	3.55544	0.140124	0.0254021	0.0436768
ISEc5	0.327893	2.08769	0.140051	0.0471909	0.0859624
ISRjo3	0.64741	4.03042	0.139956	0.0499147	0.07846
ISGme9	0.717239	4.38194	0.139347	0.0208171	0.0373686
ISRhru6	0.698696	4.259	0.138932	0.0488575	0.0715122
IS684	0.777854	4.7944	0.137742	0.00232313	0.00612924
ISMae43	0.685925	4.45952	0.137602	0.0304435	0.0500247
MGIVvuTai1	0.399849	2.4399	0.137536	0.0518497	0.0900635
ISRpa2	0.531293	3.2121	0.137516	0.0388445	0.0617624
ISBcen28	0.684699	4.19905	0.137498	0.0371217	0.0577878
ISBce2	0.68263	4.32882	0.137058	0.0395359	0.0604224
ISMba15	0.673353	4.28308	0.136704	0.0562992	0.0816388
ISEc30	0.384113	2.45545	0.136701	0.242765	0.321768
ISBli30	0.63286	4.23482	0.136435	0.0469942	0.070356
ISBj11	0.621351	3.87828	0.136357	0.0684289	0.102848
ISRm5	0.683235	4.17817	0.136289	0.0393779	0.0599917
ISAzs10	0.69522	4.21711	0.136221	0.0391706	0.0609667
CTnPg3	0.705575	4.51845	0.136217	0.0515381	0.07559
ISBj7_B	0.688572	4.17171	0.136031	0.0594043	0.087804
Tn6009	0.702184	4.29015	0.135155	0.069095	0.0968856
ISAac1	0.676435	4.23856	0.135004	0.0384211	0.0633476
Tn5046	0.475102	2.98235	0.134941	0.000358308	0.00120511
ISRso10	0.654213	4.12211	0.13488	0.0379702	0.0627717
ISAzvi6	0.661016	3.89948	0.134795	0.0456798	0.076544
ISAzo23	0.653522	4.24373	0.134439	0.0609667	0.0878428
ISBce14	0.656764	4.20133	0.133822	0.0833412	0.115088
Tn6269	0.687667	4.54273	0.133355	0.0504457	0.0731176
ISPath1	0.675168	4.37012	0.133282	0.0336752	0.0550403
ISDvu2	0.649716	4.14432	0.132982	0.0550077	0.0819206
ISMae8	0.678094	4.52182	0.13269	0.0310001	0.0501431
pKLC102	0.721511	5.1398	0.132439	0.0211329	0.0379016
ISEcret8	0.67171	4.18508	0.132052	0.0970196	0.132654
ISMav9	0.629322	4.16925	0.132025	0.0642461	0.0959437
ISMac4	0.660885	4.38306	0.131853	0.103119	0.137686
ISMae36	0.717949	4.68475	0.1316	0.00518232	0.0112291
IS600	0.383379	2.39123	0.131023	0.108848	0.166576
ISPsp1	0.645207	4.22704	0.13052	0.066627	0.0937237
ISBli33	0.685332	4.31505	0.130501	0.0364885	0.0597735
ISAju1	0.374787	2.25161	0.130485	0.00651071	0.0158435
IS52	0.730157	4.81634	0.130442	0.00213552	0.00557238
ISPpu13	0.540601	3.54151	0.130371	0.00144136	0.00436629
ICESauTW20-1	0.637203	4.36483	0.130244	0.0799879	0.11537
ISBce4	0.672759	4.27865	0.130177	0.078281	0.110886
ISMae11	0.678328	4.40469	0.13016	0.0372864	0.0567312
ISMaq2	0.647417	4.26775	0.130055	0.0545305	0.0809519
ISTro1	0.664298	4.4786	0.129963	0.0486767	0.0754855
ISSsp126	0.527064	3.31325	0.129927	0.0174588	0.0319362
ISSac1	0.664298	4.34719	0.12951	0.0313015	0.0515863
ISAzs18	0.632044	4.22298	0.129482	0.0937665	0.129524
ISCfr14	0.369298	2.31407	0.129196	0.12271	0.183127
Tn4656	0.604011	4.085	0.129091	0.042456	0.0684112
ISEch2	0.632742	4.14438	0.12907	0.0871793	0.124112
ISRle39B	0.605758	4.1305	0.129023	0.0671328	0.0970724
ISAzch1	0.62082	4.2674	0.12901	0.0893195	0.120817
ISAtc1	0.641518	4.34359	0.128875	0.025711	0.0431313
ISMae10	0.641296	4.42893	0.128601	0.0564098	0.0835703
ISPpu29	0.711597	4.79671	0.128522	0.0117747	0.0194467
ISMsm12	0.60457	4.01136	0.127497	0.0892583	0.128339
ISPye35	0.609754	3.99575	0.127378	0.0392986	0.0641602
ISRsp21	0.631569	4.19836	0.126932	0.0705282	0.102046
ISKpn42	0.409071	2.69773	0.126928	0.29187	0.369935
ISPen1	0.620591	4.21967	0.126812	0.100181	0.132936
ISBth7	0.606214	4.26561	0.12659	0.15404	0.198493
IS6120	0.36975	2.49093	0.126546	0.154397	0.217652
ISBce15	0.624852	4.23484	0.126369	0.0783805	0.108911
ISVal2	0.59756	4.19119	0.126299	0.110799	0.143542
ISLesa1	0.63046	4.50132	0.126114	0.0483309	0.0741545
ISEc46	0.395331	2.53067	0.125853	0.231866	0.304863
ISMae13	0.630997	4.39082	0.125852	0.0410785	0.0614218
ISShsp2	0.547782	3.65905	0.125803	0.0757121	0.110344
ISPa133	0.651923	4.28278	0.125787	0.0903103	0.122154
ISCpe6	0.641982	4.43031	0.125716	0.0449325	0.0688615
ISVch7	0.644215	4.5501	0.12564	0.0679753	0.0975941
ISNpu1	0.62032	4.24803	0.125474	0.132608	0.170469
ISMgi1	0.51126	3.35473	0.125283	0.0941304	0.140697
ICEVchBan5	0.877772	6.75604	0.125193	0.0197996	0.037749
ISMae23	0.663453	4.50445	0.124987	0.0393219	0.0587197
ISCldi1	0.581468	4.15082	0.1249	0.092857	0.125978
ISAzs33	0.567409	3.95688	0.124893	0.110324	0.147953
ISRhsp1	0.565174	3.90217	0.124811	0.088398	0.126622
ISMac15	0.626429	4.27563	0.124699	0.0869662	0.124152
ISMae37	0.665171	4.4448	0.124644	0.0301753	0.0479006
ISRso9	0.609392	4.19813	0.124351	0.0699136	0.102407
IS987	0.611381	4.36156	0.124204	0.0685946	0.100702
AICEShjg5087	0.607945	4.24846	0.124119	0.107626	0.144712
ISButh2	0.588272	4.19957	0.124078	0.0675334	0.0996321
ISRae1	0.59002	4.28674	0.123969	0.0739755	0.103721
Tn6100	0.690915	5.11426	0.123787	0.0687528	0.0984324
ISMae39	0.639881	4.35998	0.123751	0.0288517	0.0467722
IS102	0.490955	3.20185	0.123747	0.160107	0.218222
ICESb2	0.74141	5.43972	0.123553	0.0393216	0.0631705
ISMba19	0.609792	4.3245	0.123093	0.0650836	0.0941215
ISMma6	0.608964	4.23717	0.123013	0.0698902	0.0992399
ISJsp2	0.589488	4.37396	0.122789	0.0199299	0.0357387
ISRhsp3	0.426471	2.84076	0.122464	0.158117	0.213319
ISGosp1	0.609052	4.24692	0.122429	0.0626558	0.0931726
Tn1013	0.623707	4.34596	0.122426	0.108279	0.138442
Tn6085b	0.645431	4.50605	0.122184	0.0374268	0.0572438
ISBli31	0.54953	4.21007	0.1221	0.0795639	0.109066
ISMae2	0.62485	4.43307	0.122013	0.0481346	0.0694181
ISHko3	0.602584	4.2281	0.121757	0.199292	0.239743
ISAzvi3	0.609744	4.31747	0.121338	0.0821726	0.112898
MITEPye1	0.594152	4.19133	0.121067	0.15661	0.199061
ISMae4	0.631132	4.43442	0.120929	0.0447452	0.0655287
ISHbo5	0.613027	4.23649	0.120814	0.119856	0.161526
ISMets1	0.603223	4.31042	0.11971	0.109279	0.14475
ISSpi4	0.585157	4.28048	0.119681	0.0609831	0.0841214
ISRhsp5	0.61027	4.4472	0.119413	0.0550091	0.0841138
ISMysp4	0.61673	4.3733	0.119364	0.0615458	0.0937223
ISMav4	0.619587	4.27231	0.119345	0.104491	0.143185
ISVch4	0.582291	4.22192	0.119278	0.104344	0.143641
ISPsy34	0.632298	4.68234	0.119259	0.0118285	0.0235038
ISMac24	0.595359	4.24789	0.119228	0.0698217	0.104083
ISLxx2	0.528768	3.91143	0.119052	0.0613508	0.0894408
IS1114	0.581935	4.27323	0.118994	0.142316	0.184025
ISMae15	0.600202	4.32436	0.118939	0.0771083	0.112275
ISMha1	0.59126	4.29802	0.118933	0.065389	0.095752
Tn5401	0.56209	4.17958	0.11868	0.149641	0.193
ISTvi1	0.584074	4.27719	0.118621	0.0714881	0.102941
ISPa81	0.590654	4.11932	0.118522	0.118149	0.158662
ICEBs1	0.58382	4.34094	0.118294	0.0782518	0.11001
ISNma20	0.563356	4.28404	0.118254	0.137268	0.178432
ISHsp3	0.605061	4.28164	0.117937	0.138443	0.178092
ISMsi2	0.36612	2.58927	0.117922	0.392728	0.462714
ISMae9	0.60606	4.39636	0.117798	0.071328	0.10358
Tn916(RST11)	0.655689	4.70575	0.117782	0.0361731	0.0566131
ISEc47	0.351398	2.3904	0.117664	0.0634742	0.108583
ISTfo1	0.586424	4.32253	0.117444	0.151697	0.197189
Tn4657	0.243849	1.76756	0.117212	0.00027698	0.00105275
ISMae20	0.608782	4.49369	0.117138	0.0588082	0.0851589
ISPsy28	0.617372	4.55066	0.117051	0.0334841	0.0556166
ISSdy3	0.542711	4.18651	0.11694	0.130194	0.1733
ISCbo2	0.57378	4.27322	0.116808	0.0843732	0.118558
ISMma8	0.595643	4.40199	0.116765	0.138298	0.182716
ISBsu2	0.578597	4.29471	0.116549	0.090341	0.124775
ISMass1	0.598377	4.37032	0.116452	0.0341441	0.0550771
ISVha1	0.56911	4.27812	0.116447	0.105244	0.139169
ISClte3	0.60162	4.27106	0.116287	0.152534	0.193903
ICEPmiCHN904	0.692342	5.47138	0.116189	0.0434816	0.0697735
ISRhosp5	0.588574	4.31036	0.116121	0.0926407	0.125095
ISAnsp5	0.585217	4.31894	0.11604	0.113063	0.151031
ISMma12	0.584712	4.24742	0.115923	0.0696821	0.0961708
ISJsp4	0.677243	4.8961	0.115919	0.0493442	0.0720964
ISVal1	0.553046	4.21092	0.115898	0.122745	0.162744
ISMac7	0.583165	4.2909	0.115889	0.0836286	0.116635
ISAzs4	0.558532	4.3021	0.115778	0.105805	0.142014
ISAzs29	0.579773	4.1243	0.115747	0.0953316	0.132462
ISMet1	0.565717	4.36357	0.115649	0.0847797	0.115974
ISMac14	0.590881	4.30867	0.115629	0.0919271	0.122901
ISEco1	0.587472	4.2177	0.115624	0.109904	0.146821
ISCre2	0.570531	4.20254	0.115595	0.0880994	0.121364
ISRo1	0.564404	3.88938	0.115356	0.070737	0.101018
ISNph23	0.584665	4.24918	0.115261	0.131999	0.174925
ISXfu2	0.547126	4.30364	0.115152	0.0724261	0.105457
ISMae14	0.621731	4.36533	0.115108	0.0767906	0.104844
Tn6283	0.596775	4.53915	0.114998	0.0998612	0.135725
ISMac22	0.564369	4.25681	0.114878	0.103567	0.140466
ISSwe1	0.563661	4.2297	0.114859	0.123336	0.158711
ISHsp2	0.545093	4.22726	0.114852	0.165072	0.204789
ISMlu12	0.572895	4.24845	0.114809	0.0580337	0.087515
ISSde6	0.591124	4.29726	0.114705	0.144034	0.190623
ISMba12	0.599218	4.44152	0.11464	0.0578723	0.0903483
ISSso6	0.589775	4.25058	0.114386	0.0771005	0.106484
ISRpa4	0.556926	4.27265	0.11438	0.192262	0.240371
ISCoco1	0.571245	4.23829	0.114356	0.165826	0.211788
ISTisp1	0.582026	4.28969	0.114167	0.132553	0.171888
Tn6088	0.189395	1.51277	0.113943	0.53072	0.60895
ISMru1	0.54149	4.15946	0.113874	0.126091	0.170138
ISRpa10	0.564423	4.2786	0.113681	0.148458	0.190967
ISRde3	0.560962	4.15966	0.113585	0.115255	0.154078
ISAth1	0.581326	4.33788	0.113521	0.0806553	0.11464
AICEScatt35120	0.546788	4.29755	0.113274	0.151218	0.196627
ISDde3	0.564742	4.30977	0.113191	0.0938384	0.127661
ISBne1	0.581032	4.27291	0.113125	0.117813	0.156265
ISCod1	0.577988	4.21721	0.113082	0.124375	0.163
ISPpu5	0.558826	4.315	0.113079	0.0469662	0.0814571
ISNaoc8	0.558783	4.24736	0.112997	0.160856	0.202876
ISTesp4	0.565001	4.27043	0.112938	0.103419	0.140885
ISMae24	0.561475	4.33684	0.11251	0.0680987	0.0981091
ISHsp1	0.549152	4.21855	0.112491	0.117771	0.161425
ISHsi2	0.571301	4.29627	0.112372	0.176524	0.226601
ISMtsp5	0.511963	4.19471	0.112366	0.117719	0.162999
ISAzs21	0.534049	4.22119	0.112322	0.128892	0.166546
ISDra4	0.556004	4.24539	0.112312	0.146036	0.186069
ISAzo7	0.550013	4.20479	0.112212	0.144843	0.186788
ISEc15	0.352294	2.56657	0.112119	0.348775	0.421687
ISPca2	0.563878	4.22365	0.111971	0.105859	0.146472
ISArch15	0.550509	4.19859	0.11192	0.174024	0.221572
ISMae7	0.5969	4.45227	0.111856	0.0401206	0.0617583
ISMav7	0.355003	2.72587	0.11183	0.159304	0.218941
ISCth4	0.539392	4.23045	0.111563	0.177945	0.22354
ISCbo4	0.52476	4.26115	0.111549	0.167275	0.214186
ISPpr11	0.539481	4.20763	0.111368	0.128035	0.169282
ISNhu1	0.590536	4.24331	0.111246	0.172977	0.215214
ISSat1	0.554106	4.20519	0.111132	0.112051	0.150937
ISMno17	0.543735	4.23216	0.111128	0.125275	0.172156
ISMba1	0.564934	4.27567	0.111109	0.0730569	0.104939
ISSod23	0.577206	4.44074	0.111093	0.0774293	0.107474
Tn2670	0.608987	4.7177	0.111089	0.0415207	0.0601004
ISYen4	0.530029	4.18568	0.110992	0.160301	0.203957
ISMac6	0.557033	4.261	0.110949	0.124793	0.163183
ISThu1	0.571307	4.31289	0.110913	0.0990378	0.135061
ISAzs14	0.521036	4.24379	0.110884	0.133581	0.171136
ISVme1	0.54774	4.25653	0.110792	0.101521	0.134866
ICESsu(SC84)	0.272309	2.2097	0.110788	0.00431129	0.0124792
ISRso14	0.544363	4.31023	0.110756	0.0863698	0.120063
ISWch2	0.551805	4.33803	0.11075	0.104756	0.136952
ISBva1	0.515618	4.22357	0.110691	0.176238	0.220512
ICESpnCGSP14-1	0.602675	4.56535	0.110603	0.0435515	0.0638534
ISShfr6	0.560952	4.33379	0.110486	0.0664251	0.0949205
ISNpe18	0.534135	4.2751	0.110436	0.214867	0.261007
ISCac1	0.536256	4.14944	0.110411	0.0757875	0.110368
ISSar1	0.550211	4.22406	0.110309	0.164323	0.203681
ISGme1	0.568521	4.23314	0.110085	0.0883634	0.12492
ISAbe9	0.543721	4.27747	0.11005	0.0643139	0.0993961
ISRhru3	0.545179	4.23309	0.109995	0.210774	0.260734
ISPsp5	0.305527	2.23598	0.10999	0.281395	0.352796
ISMae1	0.559972	4.41253	0.109981	0.0320822	0.0533587
Tn5801(B6)	0.581175	4.616	0.109851	0.141325	0.185657
ISHla19	0.533221	4.22547	0.109718	0.102755	0.137992
ISGpr4	0.557444	4.28237	0.109713	0.166576	0.210424
MITEHhi2	0.519121	4.16825	0.109578	0.17552	0.222374
ICEPvuCHN2213	0.571073	4.40811	0.109551	0.0867886	0.119167
Tn6076	0.451404	2.73348	0.109522	0.693265	0.747076
ISNpe25	0.557848	4.33129	0.109394	0.178508	0.218315
ISGsu2	0.559257	4.27341	0.109296	0.126964	0.159286
ISVvu4	0.528327	4.2505	0.109235	0.107872	0.147561
ISPsesp1	0.548225	4.21428	0.1091	0.172006	0.213033
ISMav3	0.543414	4.23748	0.109087	0.0788815	0.111439
ISPfa2	0.528342	4.27916	0.109059	0.126872	0.167022
ISSde7	0.560284	4.22208	0.109023	0.173404	0.217152
ISMav5	0.533131	4.16065	0.109005	0.0764883	0.111726
ISH1A	0.529406	4.25736	0.109005	0.147687	0.186345
ISAzs36	0.529875	4.21098	0.109004	0.119559	0.163651
ISBsph1	0.55722	4.24804	0.108952	0.12368	0.164671
ISDpr3	0.571653	4.40074	0.108513	0.083259	0.113193
ISMae27	0.532184	4.2239	0.108474	0.0930657	0.127294
ISH8C	0.554807	4.29425	0.108343	0.125881	0.167415
ISHla1	0.529416	4.2287	0.108209	0.172582	0.220316
ISHne2	0.577502	4.39998	0.10809	0.156193	0.20021
ISBth167	0.516476	4.27922	0.107943	0.136142	0.173954
ISMae16	0.518128	4.32117	0.107865	0.105912	0.141384
ISNamo2	0.548798	4.18167	0.107797	0.144431	0.190453
ISGeob6	0.52799	4.22931	0.107774	0.151149	0.194585
ISMva4	0.358553	2.72358	0.107773	0.190941	0.2518
ISGme7	0.524353	4.27682	0.107691	0.150639	0.191986
ISLmo5	0.552278	4.23107	0.107676	0.181081	0.22412
ISGur6	0.521855	4.2359	0.107666	0.122244	0.164535
ISVvu5	0.540883	4.21892	0.107626	0.148538	0.19124
ISPst9	0.545785	4.20152	0.107612	0.131499	0.173637
ISBli11	0.537214	4.18405	0.107558	0.106412	0.14403
IS650	0.53048	4.24772	0.107422	0.107982	0.144097
ISEcret1	0.532582	4.21396	0.107349	0.234951	0.281737
ISNamo15	0.546497	4.19352	0.107326	0.147812	0.189672
ISHlsp1	0.525732	4.26847	0.107077	0.188532	0.236509
ISHhu2	0.545199	4.29131	0.107064	0.128086	0.167358
ISHvo3	0.526407	4.21836	0.107027	0.168961	0.213802
ISRle39A	0.52229	4.16732	0.107022	0.130551	0.173368
ISSde11	0.507058	4.28459	0.107006	0.147566	0.191289
ISMma17	0.566539	4.46723	0.107005	0.0921497	0.128349
ISHam3	0.499326	4.24455	0.107001	0.145071	0.18902
ISBasa1	0.524656	4.21112	0.106994	0.0991073	0.131603
ISPst5	0.282697	2.25772	0.106841	0.478235	0.54703
ISBmu21	0.533995	4.27777	0.10681	0.174328	0.217095
ISMno32	0.544996	4.26122	0.10679	0.166398	0.210323
ISMtsp9	0.515217	4.22558	0.106758	0.18595	0.2316
ISCps8	0.507225	4.27636	0.10667	0.168735	0.211508
ISRso22	0.524193	4.29487	0.106626	0.12136	0.157431
MITEHwa3	0.528294	4.2506	0.106516	0.184212	0.228131
ICEhinR2866	0.558408	4.45012	0.106456	0.129005	0.175255
ISHme1	0.522261	4.20325	0.106417	0.159908	0.203838
ISAcpr1	0.529261	4.22304	0.106216	0.213735	0.259885
ISRm17	0.512985	4.2552	0.106206	0.202295	0.252665
ISAar28	0.532859	4.33183	0.106199	0.176198	0.224297
ISHti8	0.531793	4.21381	0.1061	0.13126	0.175271
ISNmu2	0.51683	4.24981	0.106059	0.147558	0.192657
ISSlo1	0.519508	4.30058	0.10602	0.168799	0.21221
ISScr1	0.512771	4.28267	0.106006	0.163334	0.212643
IS652	0.524963	4.25965	0.105965	0.17243	0.221218
AICESav3708	0.525401	4.25644	0.105954	0.196701	0.249084
ISCaa7	0.508556	4.19759	0.105918	0.226435	0.275139
ISPlu14	0.518739	4.27252	0.105918	0.184148	0.229079
Tn6026	0.497486	2.79525	0.10582	0.183981	0.257751
ISMsi4	0.403313	3.26822	0.105759	0.109311	0.15855
ISCbo1	0.524294	4.19995	0.105726	0.120931	0.163308
ISAzvi5	0.523642	4.23285	0.105611	0.134625	0.170608
ISNamo9	0.540549	4.27448	0.105567	0.174658	0.224157
ISMba11	0.500303	4.21261	0.105562	0.155783	0.194564
ISBce18	0.534581	4.26574	0.10555	0.114924	0.158015
ISNagr2	0.523079	4.21994	0.105547	0.16571	0.213626
ISGka1	0.531091	4.28827	0.105545	0.15451	0.197807
ISAtc2	0.521446	4.24781	0.105487	0.118053	0.153312
ISBli35	0.480794	3.92385	0.105462	0.208424	0.262607
ISAau2	0.337555	2.58137	0.105459	0.111118	0.160269
ISAzbe2	0.534265	4.39842	0.105422	0.127861	0.169383
ISHma9	0.502069	4.1859	0.105418	0.179227	0.22901
ISNhu4	0.512082	4.2933	0.105396	0.168714	0.212596
ISPlr1	0.531023	4.3336	0.105352	0.121042	0.158961
ISXo9	0.528654	4.12689	0.105269	0.134081	0.175678
ISBame1	0.5694	4.28958	0.105268	0.134063	0.172417
SPI-7	0.267875	2.06649	0.105255	0.848936	0.880279
ISGur4	0.546579	4.43829	0.105191	0.132778	0.175243
ISHvo19	0.517779	4.22017	0.105166	0.201842	0.245778
AICESco3997	0.515034	4.27213	0.105144	0.129948	0.173073
ISPsy25	0.568053	4.45733	0.105059	0.113261	0.151612
ISHwa22	0.519301	4.28664	0.10505	0.161102	0.208778
ISBsu3	0.52997	4.26689	0.105013	0.1159	0.151784
ISNaoc9	0.50638	4.22644	0.104993	0.113724	0.153464
ISCdo1	0.520135	4.1322	0.104993	0.147669	0.190464
ISSpi3	0.521733	4.28786	0.104921	0.169616	0.215015
ISRaq1	0.289137	2.34483	0.104881	0.336784	0.417546
ISHaha5	0.5263	4.28304	0.104874	0.143554	0.183402
ISHel1	0.543345	4.2411	0.104829	0.177295	0.221006
ISAzo31	0.423183	3.55531	0.104805	0.185	0.242392
ISCaa4	0.513302	4.19486	0.104782	0.187092	0.233277
ISMav2	0.496408	4.20264	0.104744	0.161351	0.211591
ISHar1	0.549863	4.4685	0.104735	0.0864162	0.121184
ISAsp20	0.535913	4.26787	0.104681	0.197392	0.245674
ISAzs1	0.525855	4.16494	0.104526	0.126635	0.169347
ISMae26	0.526221	4.26434	0.104512	0.0953116	0.129369
ISScl1	0.513366	4.25721	0.104361	0.186557	0.233809
ISDeul1	0.498707	4.24214	0.104204	0.156247	0.201805
ISMae28	0.535378	4.41154	0.104122	0.0406692	0.0618859
ISSpu18	0.514721	4.35134	0.104121	0.0978846	0.134025
CTnPg1-b	0.501342	4.18131	0.10409	0.199119	0.247963
ICEPmiCHN1586	0.515333	4.3	0.103946	0.146025	0.190025
ISSpal2	0.504052	4.26253	0.103926	0.123472	0.161494
ISWosp2	0.520126	4.15206	0.10381	0.182694	0.231
Tn5706	0.444885	3.8037	0.103539	0.229715	0.302801
ISNma23	0.505358	4.16778	0.103505	0.158919	0.205781
ISNasp1	0.512803	4.25994	0.103487	0.178268	0.226747
ISPsy3	0.489003	4.2976	0.103466	0.205292	0.253184
ISBrsp4	0.502404	4.29434	0.103457	0.136445	0.178486
ISRme12	0.511936	4.19824	0.103402	0.134384	0.174248
ISHar5	0.500756	4.32738	0.103373	0.142734	0.185163
ISErsp1	0.300961	2.20631	0.103352	0.537369	0.603133
ISMlu13	0.51991	4.29032	0.103329	0.114727	0.154823
ISSoc12	0.501826	4.18066	0.103272	0.133011	0.17848
ISIMl1	0.51873	4.21424	0.103154	0.175889	0.223347
ISHda1	0.501453	4.15276	0.103094	0.156401	0.201901
ISH27-3	0.500182	4.27636	0.103014	0.140264	0.184212
ISArch22	0.532845	4.38478	0.102995	0.108517	0.147678
ISRso8	0.509989	4.19244	0.102981	0.165465	0.209686
ISCra1	0.494112	4.24251	0.102965	0.188759	0.236911
ISVpa2	0.526903	4.26216	0.102946	0.122142	0.158996
ISGau4	0.504504	4.19343	0.102912	0.133175	0.173592
ISH18	0.534375	4.25101	0.102902	0.166531	0.205206
ISBli27	0.514446	4.26833	0.102898	0.113025	0.153157
ISDha5	0.484607	4.18518	0.102876	0.19686	0.245329
ISHalo1	0.504137	4.21873	0.102853	0.193966	0.243215
ISNtsp5	0.515977	4.25592	0.102851	0.155602	0.201694
ISHja2	0.528152	4.20682	0.102791	0.170053	0.216782
ISBth21	0.481188	4.23628	0.102774	0.175069	0.21833
ISNma5	0.526343	4.20935	0.10276	0.18185	0.231527
ISDsp1	0.51278	4.29452	0.102758	0.168106	0.215209
ISAde4	0.509768	4.34559	0.102722	0.226777	0.276045
ISGla1	0.502522	4.21845	0.102722	0.203346	0.25093
ISMaq4	0.487653	4.33513	0.102689	0.0754326	0.105779
ISLmo8	0.506871	4.31018	0.102682	0.200856	0.245458
ISVch6	0.522657	4.28495	0.102676	0.163556	0.204511
ISMac3	0.539683	4.40933	0.10265	0.109715	0.152802
ICESpnTw19F14-1	0.775636	6.93023	0.102647	0.048973	0.0814799
ISAzs6	0.520932	4.24355	0.102575	0.177034	0.221382
ISBwe1	0.497256	4.23214	0.102445	0.154224	0.199353
ISSag8	0.509709	4.19543	0.102442	0.151665	0.196649
ISNpe20	0.500209	4.21676	0.10244	0.206923	0.257412
ISCku6	0.504796	4.24492	0.102406	0.17389	0.220307
ISHsa2	0.549072	4.25336	0.102394	0.119479	0.156442
ISFoal1	0.514055	4.21994	0.102339	0.103064	0.14015
ISMae29	0.530388	4.25835	0.102315	0.160925	0.206346
ISHti12	0.507742	4.28276	0.102288	0.187038	0.232761
ISMac23	0.52733	4.29729	0.102277	0.0785129	0.116353
ISCaa15	0.511003	4.2816	0.102234	0.203447	0.251167
ISDha12	0.508072	4.27856	0.102148	0.127771	0.164573
ISPba1	0.546066	4.38239	0.102139	0.074592	0.11319
ISSam1	0.455189	4.21448	0.102035	0.167586	0.215036
ISMma18	0.527646	4.24473	0.101991	0.0718833	0.102733
IS232	0.475784	4.2706	0.101977	0.157399	0.203349
ISRhru1	0.547326	4.30043	0.101915	0.149815	0.18934
ISMbu9	0.531238	4.2842	0.101836	0.20814	0.25584
Tn6298	0.498178	4.28356	0.101796	0.110173	0.147009
ISGal2	0.498007	4.18987	0.101726	0.198765	0.245296
ISBli32	0.504257	4.23524	0.101706	0.148642	0.190816
ISSpi6	0.473072	4.18268	0.101662	0.258673	0.313249
ISXca5	0.509011	4.33644	0.101653	0.161497	0.206324
IS1004	0.506138	4.30594	0.101642	0.159195	0.202314
ISAcma11	0.510277	4.25131	0.101579	0.1934	0.242194
ISYen3	0.324902	2.79192	0.101562	0.55613	0.622831
ISHvo18	0.502187	4.22938	0.101536	0.205003	0.253544
ISMxa1	0.469215	4.25893	0.101485	0.187665	0.231743
ISSod14	0.509963	4.43657	0.101482	0.0861086	0.122349
ISNpe6	0.469083	4.24161	0.101459	0.173889	0.218501
ISPpu9	0.499372	4.39855	0.101438	0.0396407	0.0655941
IS1002	0.483613	4.19798	0.101431	0.178889	0.226258
ISSpi5	0.486117	4.1926	0.101428	0.175162	0.21984
ISMch9	0.480156	4.17344	0.101406	0.194327	0.244776
ISBugl3	0.479232	4.1767	0.101363	0.171852	0.222034
ISNagr12	0.484698	4.22427	0.101349	0.145481	0.185781
ISAnsp7	0.506086	4.24107	0.101335	0.176599	0.221111
ISNpe4	0.526409	4.26161	0.101329	0.2127	0.259263
ISMul1	0.507015	4.2808	0.101285	0.179379	0.223919
ISHla2	0.476888	4.22631	0.101274	0.187341	0.242367
ISHgi1	0.505811	4.22298	0.101265	0.164925	0.210184
SGI2	0.436271	3.01876	0.101265	0.595541	0.658095
ISDol1	0.484911	4.22493	0.101248	0.198535	0.245063
ISShfr4	0.508392	4.24087	0.10121	0.187352	0.23183
ISPaen4	0.51441	4.18613	0.10119	0.152633	0.194128
IS6110	0.509355	4.24141	0.101172	0.192387	0.237942
IS653	0.508991	4.28418	0.101171	0.195375	0.242153
ISH9	0.48431	4.28238	0.101149	0.185839	0.234721
ICEAspMex1	0.780524	7.32113	0.101142	0.185093	0.252962
ISAfer1	0.483164	4.26456	0.101131	0.164202	0.207468
Tn6264	0.495577	4.35548	0.100995	0.12342	0.163372
ISHvo10	0.477266	4.22038	0.100972	0.183153	0.233517
Tn2521	0.501909	4.28516	0.100923	0.203964	0.247593
ISVvu1	0.483317	4.22419	0.100897	0.175445	0.223476
ISShwo3	0.496909	4.28225	0.100885	0.189032	0.237983
ISBeba2	0.504461	4.29809	0.100852	0.103066	0.142956
ISNti1	0.520506	4.28576	0.100825	0.182897	0.226302
Trb-2	0.529176	4.55948	0.100743	0.20557	0.25947
AICESco5349	0.481797	4.25657	0.100721	0.135657	0.176158
MITEBth2	0.509493	4.21322	0.100713	0.196175	0.245761
ISEch14	0.463721	3.68011	0.100673	0.139821	0.184856
ISNpe31	0.501006	4.25802	0.100531	0.239595	0.290328
ISMac12	0.526504	4.29927	0.100505	0.180458	0.224754
ISLpn8	0.498487	4.20229	0.100503	0.137283	0.180422
ISCla2	0.470308	4.23273	0.100503	0.206967	0.25237
ISHbo2	0.497089	4.21196	0.100476	0.155267	0.19817
ISSfu1	0.536903	4.37793	0.100416	0.128978	0.171622
ISNph13	0.521053	4.24878	0.100342	0.186488	0.23192
ISNamo18	0.492257	4.28392	0.100253	0.17572	0.223791
AICEScab53631	0.51088	4.26291	0.100225	0.170364	0.216815
ISNco1	0.482284	4.18629	0.100209	0.183247	0.230923
MGIVmi1	0.526249	4.32787	0.100203	0.182871	0.227683
ISSco3	0.49588	4.21562	0.100172	0.183563	0.233099
ISLfe1	0.483791	4.26717	0.100135	0.190636	0.234868
ISHaru3	0.464157	4.1888	0.100101	0.176312	0.22218
ISHvo4	0.494243	4.32254	0.100074	0.157114	0.19864
ISHvo9	0.498188	4.24207	0.0999764	0.217879	0.265667
ISFesp1	0.499867	4.27382	0.0999474	0.175829	0.223786
TnBth3	0.504934	4.2483	0.0999456	0.188658	0.233745
ISKpn8	0.32407	2.72873	0.0999104	0.541319	0.611558
ISVvu6	0.487382	4.17204	0.0999065	0.137612	0.178974
ISDae1	0.49686	4.25355	0.0998945	0.166145	0.212801
Tn6099	0.325036	2.70521	0.099831	0.639978	0.698501
Tn6179	0.500196	4.26015	0.099815	0.139945	0.186989
ISMno10	0.487635	4.24186	0.0998022	0.178934	0.222267
ISStac1	0.517701	4.19677	0.0997756	0.142425	0.187196
ISLxx5	0.509522	4.22748	0.0997249	0.197413	0.243667
ICESauT0131-2	0.519539	4.34768	0.0997173	0.153591	0.198442
ISSis1	0.485107	4.2274	0.0996881	0.160672	0.205706
ISPa65	0.220227	1.81665	0.0996752	0.00883228	0.022057
ISRba5	0.476285	4.22858	0.099673	0.174929	0.221364
ICEHpa8f	0.501297	4.34302	0.0996514	0.160685	0.202606
ISAlisp1	0.254474	2.23956	0.099648	0.0818939	0.13186
ISHez3	0.475322	4.18877	0.0996413	0.197982	0.245901
ISDha9	0.484856	4.23261	0.0995579	0.16151	0.207906
SGI1-X	0.666803	6.05821	0.0995572	0.0810663	0.121265
ISDith1	0.493617	4.26232	0.0995349	0.193846	0.244401
ISAnsp10	0.477757	4.27036	0.0995116	0.186658	0.233513
ISEc70	0.347515	3.19013	0.0995037	0.0608684	0.106815
ISRpa6	0.488619	4.28172	0.0995028	0.18529	0.233761
ISH19	0.477375	4.25581	0.0994926	0.203846	0.251495
ISLbp6	0.469325	4.21851	0.0994491	0.227472	0.282014
ISPa4	0.488297	4.22313	0.0993799	0.16412	0.212299
ISHwa28	0.51855	4.25826	0.0993693	0.194819	0.246824
ISBvi6	0.471198	4.27015	0.0993379	0.184267	0.237089
ISHahy13	0.473814	4.23394	0.0993213	0.130055	0.170836
ISSto9	0.472055	4.26551	0.0993036	0.189134	0.238819
IS1126	0.501314	4.33808	0.0992666	0.171357	0.220205
ISBsp1	0.489328	4.17892	0.099209	0.176691	0.225728
ISDha2	0.48497	4.24289	0.0990591	0.206402	0.251081
Tn6166	0.496646	4.49643	0.0990062	0.192837	0.24545
ISFac4	0.509499	4.17456	0.0989998	0.237223	0.288717
ISAcif2	0.472017	4.23271	0.0989835	0.174323	0.222016
ISMisp1	0.477287	4.10495	0.098972	0.21452	0.266503
ISLtaq1	0.481222	4.19581	0.0989697	0.194001	0.238608
ISHhu5	0.509235	4.30412	0.0989142	0.20809	0.256494
ISVasp5	0.484699	4.30671	0.0989054	0.275767	0.331863
ISHti7	0.486642	4.23036	0.098903	0.190534	0.235661
ISBusp1	0.512655	4.31304	0.0988904	0.184012	0.235087
ISPg2	0.461042	4.26474	0.0988841	0.172149	0.22141
ICEPmiCHN3237	0.484329	4.25287	0.0988788	0.15859	0.208176
ISAsp12	0.529273	4.27254	0.0988605	0.1792	0.224131
ISHvo2	0.494401	4.24208	0.098828	0.197078	0.246154
MITEHwa2	0.465456	4.26022	0.0987896	0.208575	0.256097
ISHahy9	0.479019	4.27096	0.0987817	0.200418	0.247731
ISMfu2	0.46268	4.18305	0.0987688	0.217688	0.266468
ISPhae1	0.37525	3.20646	0.0987613	0.16682	0.223855
ISPsy11	0.497914	4.30629	0.0987306	0.0144206	0.0304293
ISPg8	0.503533	4.32359	0.0987201	0.122778	0.163526
ISNma19	0.460055	4.21279	0.0987005	0.18848	0.235716
ISPto11	0.478203	4.16943	0.0986804	0.200639	0.249097
ISXo16	0.463102	4.22398	0.0986612	0.209628	0.258136
ISNph20	0.493651	4.23174	0.0986438	0.186926	0.235195
ISHvo17	0.529388	4.21253	0.0986315	0.183624	0.229841
ISSude1	0.471344	4.26488	0.0985489	0.159994	0.205731
ISSau9	0.474207	4.23828	0.0984383	0.107539	0.146389
ISHwa30	0.430858	4.22278	0.0984323	0.202613	0.249274
pSE211	0.479482	4.25065	0.0984146	0.217264	0.268371
Tn4430	0.514775	4.17889	0.0984028	0.153766	0.198465
ISNma25	0.513304	4.18353	0.0983902	0.210943	0.262193
ISMgi2	0.415117	3.46264	0.0983884	0.194848	0.247569
ISNamo3	0.460353	4.21364	0.0983748	0.179994	0.222595
ISRfsp1	0.461814	4.17294	0.0983482	0.206772	0.257059
ISMva2	0.498112	4.25551	0.098338	0.101844	0.141531
ISHmu3	0.472319	4.22885	0.0983345	0.160663	0.207371
ISHma5	0.48632	4.21334	0.0983291	0.168926	0.21439
ISMav10	0.510471	4.21854	0.0983214	0.12145	0.166263
ISHla4	0.48619	4.19677	0.0983022	0.174856	0.219801
ISCku4	0.465505	4.21566	0.0982358	0.184127	0.232248
ISTico1	0.503469	4.254	0.0982068	0.102306	0.137027
ISHla7	0.500297	4.31317	0.0981963	0.160125	0.202911
ISHma13	0.476607	4.23416	0.0981908	0.193492	0.239712
ISPlas1	0.475543	4.34576	0.098162	0.147026	0.192498
ISSgr1	0.512039	4.22965	0.0980946	0.146604	0.18937
ISHla18	0.4731	4.27262	0.0980888	0.226519	0.273741
MITENpe1	0.462973	4.25344	0.0980813	0.198028	0.245078
ISTel4	0.475713	4.17981	0.0980752	0.165279	0.215896
ICESauST398-4	0.501566	4.22411	0.0980454	0.219995	0.268258
ISShes5	0.493511	4.47994	0.0980018	0.136299	0.17586
ISHtu2	0.495907	4.19507	0.0979435	0.208202	0.255404
ISBce8	0.493171	4.26621	0.0979385	0.148854	0.192941
ISRm13	0.50319	4.2573	0.097888	0.0990943	0.137241
ISMyo2	0.505789	4.25432	0.0978652	0.0923647	0.127046
ISLpn11	0.507142	4.29268	0.0978343	0.154065	0.204239
IS1141	0.374679	2.93599	0.0978339	0.382564	0.446108
ISPpr14	0.465148	4.22415	0.097824	0.179196	0.225275
ISMeme1	0.486749	4.21996	0.0978062	0.195183	0.242073
ICEPmiUSA1	0.49657	4.34782	0.0977928	0.14091	0.183931
ISHti5	0.480553	4.17352	0.0977487	0.207901	0.253864
ISStin4	0.536092	4.50303	0.0977444	0.165367	0.208915
ISMbov8	0.463233	4.2693	0.0977394	0.226855	0.277157
ISMno28	0.448849	4.2494	0.0976908	0.221079	0.269547
ISPaac1	0.476875	4.23693	0.0976559	0.186817	0.231289
ISLpn4	0.476067	4.23224	0.097623	0.139586	0.18045
ISAzs12	0.506452	4.23891	0.0975999	0.209598	0.260298
ISGes2	0.496201	4.24956	0.0975812	0.165162	0.213677
ISHlt1	0.503401	4.31706	0.0975745	0.154883	0.196817
ISRhru2	0.501356	4.24449	0.0975695	0.17213	0.218405
ISPin3	0.50167	4.28479	0.0975661	0.142754	0.187222
IS100	0.474024	4.20474	0.0975567	0.221521	0.268944
ISXne2	0.489022	4.25967	0.0975513	0.196509	0.246094
ISNma2	0.481128	4.17507	0.0974421	0.15747	0.202591
ISGur7	0.461682	4.17817	0.0974272	0.175014	0.219157
ISMmo2	0.441137	4.19788	0.0974045	0.18424	0.232957
ISTaba1	0.490377	4.32097	0.0974012	0.171849	0.218602
ISGur10	0.50556	4.24181	0.0973745	0.193216	0.241486
IS902	0.467235	4.24468	0.0972221	0.205621	0.258528
ISBth4	0.468696	4.20445	0.097216	0.187971	0.232838
ISMfu1	0.479835	4.19372	0.0971964	0.229348	0.277687
IST445	0.45936	4.19251	0.0971409	0.174894	0.220883
ISMko2	0.48164	4.2804	0.0970659	0.146669	0.193482
ISHje2	0.488304	4.17912	0.0970627	0.167608	0.21121
ISEvi2	0.506135	4.22745	0.0970417	0.152262	0.198299
ISCig1	0.49658	4.2311	0.09703	0.173543	0.221342
ISShes3	0.504074	4.31865	0.0970064	0.177173	0.221219
ISGan1	0.48235	4.22145	0.0970062	0.181176	0.223736
ISGeob1	0.473356	4.21861	0.0969787	0.135865	0.177978
ISSyth2	0.473799	4.20851	0.0969657	0.220024	0.272761
ISH1	0.488677	4.25555	0.0969614	0.149836	0.193137
IS658	0.469829	4.25127	0.0969377	0.201735	0.250239
ISVa3	0.455847	4.2669	0.0969327	0.213688	0.26267
ISShes8	0.48462	4.36481	0.0969231	0.116772	0.15767
ISPsy4	0.479189	4.20078	0.0969182	0.168759	0.212846
ISMae3	0.478619	4.34734	0.0969134	0.0824336	0.118969
ISFsp15	0.470134	4.06356	0.0969057	0.138649	0.184788
ISNma6	0.463836	4.27804	0.0968562	0.222524	0.269662
IS994	0.467486	4.24994	0.0968471	0.187799	0.238381
ISRso12	0.45639	4.20035	0.0968381	0.272669	0.319763
ISLbp8	0.479913	4.21398	0.0968379	0.214819	0.265281
ICESauJKD6008-1	0.486144	4.37895	0.0967989	0.197491	0.244983
ISSna1	0.475688	4.20083	0.0967958	0.207429	0.263193
ISKol5	0.491808	4.22852	0.0967883	0.194034	0.240196
ISH35	0.496012	4.21445	0.0967858	0.159539	0.201449
ISHla5	0.484392	4.31528	0.0967754	0.178337	0.222764
ISAzo3	0.463688	4.21353	0.0967198	0.193211	0.241245
ISAnsp3	0.500547	4.26995	0.0967177	0.110618	0.149928
ISBrsp10	0.469942	4.20861	0.0966706	0.167965	0.212596
ICEMcSym(1284)-beta	0.454385	4.34197	0.0966592	0.203095	0.249365
ISHti4	0.460328	4.19912	0.0966233	0.223098	0.271952
ISGme5	0.491705	4.27185	0.0966124	0.163682	0.211209
ISOni2	0.495429	4.33618	0.0965276	0.15459	0.201719
ISRpe1	0.505231	4.28958	0.0965149	0.140772	0.18408
ISPpu3	0.47039	4.37016	0.0964549	0.19547	0.244909
ISNpe17	0.47915	4.26001	0.0964238	0.197107	0.24817
MITEHwa8	0.487401	4.24993	0.0963509	0.164918	0.211371
ISH7B	0.47729	4.24338	0.0963488	0.203224	0.256828
ISNph3	0.447008	4.2175	0.0963049	0.190086	0.238985
ISVpe1	0.476609	4.23304	0.0962963	0.175261	0.222175
ISNma7	0.4799	4.29221	0.0962498	0.165192	0.209265
ISBli8	0.472731	4.29831	0.0962167	0.210627	0.262465
ISVasp2	0.449845	4.2398	0.096189	0.184883	0.235296
ISLpn1	0.486135	4.19508	0.0961799	0.223771	0.273551
ISRm20	0.471821	4.27497	0.0961759	0.187998	0.231408
PGI1-PmCHE	0.535573	4.64443	0.0961661	0.104346	0.142998
ISSau8	0.467886	4.21856	0.0961055	0.164418	0.208314
ISGeob3	0.480085	4.23959	0.0960914	0.177913	0.223768
ISCno1	0.453935	4.26591	0.0960292	0.183141	0.229109
ISDha16	0.477551	4.26015	0.0960054	0.200067	0.246284
ISBbr1	0.47837	4.25683	0.0959944	0.192334	0.238702
ISHwa10	0.47366	4.23596	0.0959746	0.175169	0.225427
ISMac5	0.465035	4.31304	0.0958793	0.144375	0.187535
ISAzs30	0.416404	3.694	0.0958445	0.157044	0.205877
ISHasp1	0.470053	4.19768	0.0958141	0.193289	0.240313
ISVpa1	0.487954	4.20054	0.0957935	0.173801	0.21988
ISAlac1	0.480141	4.17029	0.0957784	0.216768	0.267933
ISCaa11	0.463404	4.23925	0.0957524	0.209636	0.258602
ISNamo25	0.474677	4.21395	0.0956984	0.206345	0.252149
ISBcen27	0.47426	4.27038	0.0956799	0.175273	0.224088
ISRso1	0.482348	4.27431	0.0956765	0.191625	0.239431
ISOt6	0.467083	4.15852	0.0956495	0.168901	0.214119
ISRhosp4	0.472026	4.19432	0.0956366	0.182191	0.227842
ISChcr1	0.481877	4.21923	0.0956305	0.180768	0.230967
ISNamo20	0.517342	4.21035	0.0956169	0.185104	0.227976
ISHko1	0.453782	4.23321	0.0956013	0.183621	0.231841
ISHarch18	0.486219	4.22821	0.0955561	0.16361	0.209398
ISBrsp8	0.505958	4.21471	0.0955444	0.179939	0.228106
ISH20	0.4604	4.19101	0.0955417	0.15381	0.198587
ISMag1	0.47485	4.28205	0.0955267	0.213468	0.264082
ISBcen24	0.465404	4.23421	0.0955215	0.18093	0.228959
ISH8B	0.487993	4.24319	0.095487	0.159334	0.201745
IS466	0.480486	4.2512	0.0954448	0.192464	0.237262
ISArsp15	0.498252	4.34079	0.0954325	0.188852	0.23588
ISVch1	0.478266	4.25489	0.0954269	0.165552	0.209516
ISFsp17	0.467596	4.17074	0.0954268	0.175496	0.222681
ISCamsp1	0.476689	4.22471	0.0954192	0.22199	0.271509
ISShes4	0.481503	4.23043	0.0954047	0.151622	0.197844
ISRce2	0.401525	3.69906	0.0953777	0.0820604	0.121092
ISLpn12	0.506501	4.24285	0.0952918	0.166291	0.21322
ISStsp3	0.463955	4.254	0.0952902	0.19516	0.239516
ISBsm2	0.479494	4.33218	0.0952516	0.223118	0.272417
IS112	0.492077	4.24074	0.0952049	0.155961	0.198173
ISSod1	0.46842	4.50524	0.0952029	0.126437	0.167961
ISHmu2	0.465425	4.20274	0.0951786	0.192708	0.24046
ISVbsp2	0.445547	4.21925	0.0951723	0.180862	0.227248
ISAcma6	0.471966	4.27574	0.0951193	0.21065	0.260542
ISWsu1	0.463102	4.23103	0.0951192	0.13757	0.179338
ISLil3	0.469989	4.29435	0.0950988	0.121987	0.158961
ISGvi3	0.457568	4.25009	0.0950861	0.194636	0.241186
ISSlsp2	0.445821	4.21615	0.0950582	0.192465	0.241766
ISXo2	0.470846	4.24553	0.0949762	0.157696	0.20827
ISPmi1	0.471101	4.28493	0.094965	0.158604	0.208467
MGIVchHai6	0.162205	1.30182	0.0949589	0.178578	0.249822
ISEc81	0.364453	3.07237	0.0949537	0.120038	0.173664
ISSc1	0.465009	4.22528	0.0949181	0.223862	0.273901
ISAsp15	0.479397	4.21568	0.0949119	0.184612	0.232909
ISNgo2	0.440248	4.14929	0.0948896	0.209451	0.255895
ISHbo4	0.46941	4.24536	0.0948828	0.143094	0.186059
IS663	0.465343	4.26793	0.0948479	0.15658	0.201241
ISAcfe2	0.465242	4.22933	0.0947914	0.189582	0.23212
ISNamo16	0.467932	4.24749	0.0947591	0.190429	0.239329
ISHyma1	0.504747	4.18861	0.0947522	0.22594	0.277843
AICESco3937	0.447736	4.20608	0.0947483	0.212367	0.255962
ISBj5	0.455441	4.21967	0.0947454	0.153812	0.200916
ISVch8	0.462123	4.33607	0.0947438	0.177272	0.221432
ISHwa9	0.478724	4.31348	0.0947422	0.173531	0.220712
ISPlu8	0.455168	4.24138	0.0947077	0.20863	0.26006
ISNma8	0.463722	4.323	0.0947031	0.190963	0.239314
ISAnsp6	0.476951	4.26865	0.0946887	0.14668	0.19258
ICEBpSAFR-032	0.472701	4.22892	0.0946865	0.188099	0.237042
ICEBp7061	0.463167	4.25713	0.0946822	0.182173	0.227211
ISPlba3	0.466084	4.21283	0.0946669	0.17856	0.224128
ISRf1	0.47631	4.25057	0.0946399	0.250733	0.299524
ISBth166	0.453423	4.33137	0.0946251	0.147321	0.192692
ISRle12	0.462193	4.02282	0.0945656	0.160024	0.204959
ISSysp7	0.470101	4.22746	0.0945623	0.212964	0.26239
ISMae25	0.482479	4.23932	0.0945142	0.124521	0.163339
ISAva2	0.477789	4.20629	0.0945098	0.243278	0.289135
ISBli20	0.454894	4.2344	0.0944995	0.158331	0.202376
ISHarch8	0.45944	4.22659	0.0944909	0.186503	0.236362
ISCaje5	0.452044	4.20963	0.0944694	0.186798	0.234712
ISNin1	0.446712	4.23501	0.0944573	0.201918	0.250095
ISPvsp2	0.486062	4.28078	0.0944326	0.181793	0.234538
ISCph12	0.447997	4.23635	0.0944187	0.207819	0.256861
ISCaac1	0.492187	4.25194	0.094417	0.182608	0.230688
ISCur3	0.480039	4.23386	0.0944159	0.185046	0.234867
ISVsa9	0.49243	4.30116	0.0944154	0.183237	0.230995
ISPye30	0.465873	4.00225	0.0944041	0.156601	0.207965
ISDde4	0.472076	4.23558	0.0943991	0.144738	0.189246
ISHma7	0.434868	4.2316	0.0943817	0.193655	0.237704
ISNma3	0.458786	4.2158	0.0943313	0.246797	0.292548
TnDra1	0.471515	4.3939	0.0942974	0.174914	0.216991
ISBsp8	0.45929	4.21893	0.0942957	0.22119	0.274472
ISAzs8	0.484857	4.24058	0.0942634	0.171616	0.217983
ISBp1	0.451122	4.16473	0.0942505	0.154452	0.199604
ISCaha1	0.478679	4.25583	0.0942442	0.230841	0.278691
ISCph9	0.491795	4.29905	0.0942379	0.161698	0.206331
ISHti11	0.479406	4.2531	0.0942243	0.162746	0.209159
ISSfl10	0.339706	2.71407	0.0942176	0.37032	0.4398
ISIlo12	0.490648	4.18969	0.0941978	0.199545	0.247903
ISRhosp7	0.460237	4.23164	0.0941911	0.240185	0.291384
ISHde2	0.472304	4.27428	0.0941884	0.224231	0.272601
ISMspa1	0.476347	4.30082	0.0941876	0.193412	0.238822
ISNch1	0.442644	4.25442	0.0941864	0.174385	0.224424
ISVvu3	0.442873	4.22555	0.0941761	0.160411	0.204402
ISNamo11	0.461548	4.1772	0.0941752	0.222806	0.272756
ISCaa12	0.475065	4.28958	0.0941383	0.184012	0.228451
ISSpe4	0.48696	4.32234	0.0941344	0.19423	0.244355
ISPha1	0.44645	4.25491	0.0940782	0.182075	0.228311
ISHvo14	0.441295	4.25299	0.0940693	0.189654	0.236953
ISMetp1	0.487869	4.22569	0.0940681	0.156885	0.200447
ISHhu3	0.481814	4.24705	0.0940524	0.207543	0.254699
ISVsa7	0.453618	4.20578	0.0940438	0.202795	0.250747
ISNhu3	0.46501	4.36969	0.0940387	0.180146	0.228818
ISMeba1	0.470844	4.24804	0.0940322	0.156993	0.201274
ISMdi15	0.468479	4.25804	0.0940128	0.197313	0.245105
ISBli34	0.476663	4.22905	0.0940109	0.150744	0.186131
ISBth18	0.460801	4.2652	0.0939991	0.141768	0.185474
ISKol7	0.455813	4.20228	0.0939529	0.22063	0.267777
ISNma12	0.44895	4.23972	0.0939427	0.196489	0.242079
ISSeq10	0.472878	4.48587	0.0939393	0.15728	0.203062
ISXac1	0.475182	4.18969	0.0939314	0.21128	0.264754
ISCysp25	0.449011	4.2483	0.0939154	0.229002	0.276652
ISShwo5	0.47651	4.29352	0.0939105	0.169774	0.217938
ISMem1	0.495911	4.29291	0.0938397	0.2467	0.299595
ISNagr10	0.472138	4.20222	0.09383	0.142849	0.179713
ISNpe10	0.460794	4.2047	0.093803	0.205386	0.251233
ISGsu4	0.460323	4.27838	0.0937677	0.188625	0.240705
IS116	0.459559	4.17411	0.0937667	0.135359	0.182189
IS885	0.489869	4.24202	0.0937614	0.146294	0.191543
IS651	0.448697	4.28662	0.0937326	0.206507	0.253582
ISLbp4	0.458857	4.3214	0.0937222	0.216728	0.264294
ISNaoc1	0.463052	4.25016	0.0936902	0.195138	0.242422
ISSod21	0.465969	4.23739	0.0936735	0.165381	0.209431
ISBra1	0.466548	4.20325	0.0936544	0.158931	0.205593
ISHarch9	0.472859	4.2214	0.0936334	0.2039	0.256724
ISAzs15	0.466894	4.23928	0.0936081	0.188647	0.236265
ISHvo13	0.472448	4.21291	0.09359	0.210629	0.261494
ISDha3	0.468814	4.28106	0.0935853	0.144098	0.187199
ISSse3	0.466081	4.1941	0.0935534	0.180296	0.225792
ISRsl1	0.4573	4.28752	0.093553	0.220956	0.272544
ISSha1	0.463895	4.28387	0.0935514	0.147889	0.192802
ISHmu1	0.452618	4.22176	0.0935126	0.218436	0.267066
ISSde12	0.463593	4.1657	0.0935112	0.192706	0.242137
HAI2	0.472424	4.28514	0.0935094	0.196657	0.247144
ISCco3	0.460112	4.31337	0.0934898	0.224062	0.27624
AICEShjg4985	0.494492	4.23351	0.0934763	0.199928	0.242553
ISNamo17	0.448295	4.29865	0.0934655	0.192866	0.243679
ICEBat1942-1	0.462492	4.28801	0.0934304	0.157806	0.203899
ISFsi1	0.46711	4.20302	0.0933895	0.168169	0.217618
ISShes14	0.458188	4.23521	0.0933773	0.165723	0.210612
ISMgr1	0.460449	4.19517	0.0933356	0.24821	0.300025
ISAzo38	0.458891	4.24434	0.0933078	0.165486	0.208141
ISCps6	0.462922	4.19499	0.0933047	0.232206	0.278814
ISHvo8	0.436505	4.19575	0.093267	0.153716	0.199925
ISHma16	0.486164	4.23995	0.0932656	0.18219	0.230102
ISAzs22	0.470832	4.33084	0.0932288	0.193691	0.24374
ISNha7	0.46624	4.23399	0.0932083	0.178677	0.22333
ISStau9	0.432784	4.23223	0.0932061	0.198248	0.242842
ISVfl1	0.437382	4.29149	0.0930901	0.163952	0.207206
ISBpu1	0.45261	4.2468	0.0930866	0.146147	0.187535
ICESauED98-1	0.455427	4.221	0.0930865	0.214848	0.265934
ISNaoc2	0.470623	4.21503	0.0930817	0.156617	0.199256
ISBugl1	0.453973	4.22921	0.0930786	0.232079	0.278314
ISPpr3	0.427814	4.17806	0.0930585	0.175237	0.22462
ICEMaSym(WSM2073)-gamma	0.441322	4.24587	0.0930563	0.212313	0.258604
ISHsi1	0.458638	4.20173	0.0930383	0.197412	0.245897
ISNpe12	0.44658	4.2308	0.0929981	0.17978	0.225971
ISHma17	0.452686	4.2028	0.0929937	0.198062	0.245468
ISMno29	0.450885	4.21779	0.0929725	0.189343	0.241953
ISSba13	0.509524	4.38764	0.0929672	0.149012	0.193272
ISAtc3	0.50264	4.58822	0.0929401	0.183708	0.238076
ISZmo1	0.45642	4.25169	0.0929306	0.191218	0.238048
ISHco1	0.478226	4.30771	0.0929296	0.213514	0.260527
ISSe1	0.481839	4.30019	0.0929253	0.208156	0.255209
ISShfr3	0.467823	4.23232	0.0929229	0.20788	0.256115
ISDor1	0.454536	4.2558	0.0928643	0.202212	0.247098
ISCre1	0.444238	4.26062	0.0928289	0.158451	0.201758
ISMca6	0.442959	4.20375	0.0927976	0.133576	0.177898
ISHwa31	0.452823	4.29306	0.0927636	0.177074	0.223208
ISHalp1	0.469119	4.2515	0.0927183	0.224821	0.273142
MITEHmu1	0.495364	4.22536	0.0927087	0.168465	0.211699
ISHarch6	0.454254	4.18759	0.0927036	0.141774	0.184599
ISH3C	0.441666	4.28213	0.0926968	0.201343	0.251099
ISNpe14	0.457756	4.30865	0.0926937	0.178171	0.230497
ISAal1	0.466481	4.22616	0.0926914	0.190549	0.238464
ISFac2	0.47192	4.20133	0.0926689	0.17554	0.220558
ISHaru2	0.474577	4.2045	0.0926293	0.22701	0.273157
ISHwa7	0.469278	4.23976	0.092626	0.224124	0.27498
ISHti6	0.459495	4.22015	0.092591	0.162818	0.207531
ISBmu2	0.45897	4.2907	0.0925612	0.149844	0.195386
ISBj4	0.451605	4.26582	0.0925572	0.154002	0.202282
ISMags1	0.453714	4.18955	0.0925527	0.180588	0.229989
ISHti1	0.470831	4.24619	0.0924745	0.192108	0.240774
pSA1.1	0.471721	4.2299	0.0924635	0.166283	0.215826
ISPlu10	0.47675	4.20115	0.0924204	0.201892	0.247675
ISPre2	0.474803	4.33584	0.0924147	0.203817	0.253397
ISFtu7	0.468973	4.15114	0.092378	0.171938	0.220806
ISBrsp5	0.476834	4.21347	0.0923694	0.164614	0.216301
ISPlu13	0.46532	4.25869	0.0923573	0.190134	0.236236
ISH51	0.462228	4.31922	0.0923476	0.197273	0.243151
ISPho1	0.476952	4.27209	0.0923298	0.226976	0.273168
ISCep1	0.470269	4.23431	0.0923207	0.189329	0.237236
ISShfr8	0.423394	3.83943	0.0923192	0.171051	0.221403
ISHel2	0.441126	4.24141	0.0923028	0.154831	0.202011
ISSce1	0.468286	4.22559	0.0922936	0.190486	0.238229
ISHsr2	0.44605	4.24082	0.0922857	0.253277	0.298234
ISLpn3	0.474796	4.22013	0.0922759	0.188301	0.237836
ISHwa12	0.451575	4.17762	0.0922668	0.189884	0.23544
Tn6209	0.495004	4.75986	0.0922349	0.216547	0.265995
ISIMb1	0.474998	4.2921	0.0922338	0.189643	0.240039
ISPin5	0.490172	4.27761	0.0922137	0.258681	0.307019
ISBeba3	0.500451	4.28506	0.0922028	0.150933	0.193993
ISDssp5	0.47375	4.27816	0.0921966	0.160536	0.205843
ISCaje3	0.465217	4.25948	0.0921578	0.224608	0.276297
ISAma4	0.468915	4.26197	0.0921537	0.168825	0.21704
ISNhu2	0.469462	4.27108	0.092129	0.155661	0.19471
ISPpr9	0.463506	4.27029	0.0921054	0.22329	0.270184
ISUnb4	0.479087	4.28956	0.0920907	0.193904	0.240905
ISNpe3	0.45472	4.18988	0.0920749	0.171991	0.215596
ISPse1	0.42641	3.71441	0.0920625	0.180507	0.234428
ISLin2	0.440564	4.23103	0.0920558	0.196631	0.240937
AICESven3996	0.471929	4.26203	0.092024	0.200158	0.250869
ISNpe1	0.460705	4.27854	0.0920005	0.191263	0.240818
ISPsh1	0.422951	4.26753	0.0919446	0.205655	0.254328
ISKor1	0.476692	4.21323	0.0919315	0.162748	0.207343
ISHvo11	0.450159	4.22031	0.0919087	0.174927	0.221445
ISNje2	0.464624	4.2481	0.0918954	0.197233	0.243641
ISBspe1	0.44743	4.23544	0.0918577	0.211367	0.258069
ISHall1	0.457587	4.23773	0.0918572	0.175511	0.22319
ISCbe5	0.455499	4.24285	0.0918509	0.23211	0.282892
ISNpe23	0.457186	4.20409	0.0918386	0.214685	0.26305
ISArch21	0.451605	4.23039	0.0917924	0.182649	0.235798
ISEha1	0.454254	4.21132	0.0917736	0.203267	0.249388
ISMae17	0.479252	4.36943	0.0917664	0.0727927	0.102757
ISCfe1	0.453616	4.23136	0.09176	0.20418	0.252645
AICESfla2573	0.463338	4.26372	0.0917057	0.192532	0.23724
ISGvi4	0.471119	4.27231	0.0916807	0.190075	0.234366
ISHja1	0.467144	4.26132	0.0916126	0.174763	0.220354
ISXca4	0.468163	4.22836	0.0915973	0.149132	0.188948
ISNma21	0.447181	4.24276	0.0915895	0.242409	0.289702
MITEHwa9	0.458888	4.27472	0.0915848	0.171285	0.22202
ISAde3	0.429593	4.28563	0.0915759	0.206688	0.257481
ISNfl1	0.427176	4.21041	0.0915611	0.196648	0.242816
ISCca5	0.469709	4.27591	0.0915608	0.168617	0.211952
ISKpn14	0.287844	2.66183	0.0915534	0.475271	0.549304
ISBsp9	0.46891	4.20219	0.0915462	0.217691	0.269077
ISHhu6	0.468352	4.26895	0.0915445	0.132634	0.172838
ISHbo6	0.456492	4.3085	0.0914956	0.177769	0.225115
ISC1316	0.457655	4.19019	0.0914702	0.22352	0.272239
ISAnsp4	0.45325	4.22932	0.0914692	0.153032	0.198338
ISHmu9	0.448972	4.2337	0.0914355	0.204542	0.253169
ISSgl1	0.438979	4.20348	0.0914273	0.162262	0.20903
ISNagr8	0.455378	4.23339	0.0914256	0.189249	0.235965
ISNpe16	0.446251	4.30715	0.0914174	0.180829	0.227908
IS801	0.460432	4.25507	0.0913932	0.215157	0.265616
ISDha11	0.446383	4.28281	0.0913565	0.153988	0.196072
pMR2	0.450533	4.19213	0.091339	0.164129	0.211727
ISNph16	0.474899	4.23772	0.0913153	0.17869	0.222666
ISCaje6	0.44737	4.12767	0.0912773	0.162099	0.215161
ISH29	0.454957	4.26854	0.091265	0.202196	0.251556
ISGeob4	0.448452	4.26938	0.0912486	0.174784	0.223269
ISMsm1	0.453144	4.1807	0.0912483	0.225918	0.279463
ISPa2	0.446623	4.22576	0.0912303	0.211843	0.263172
ISNph28	0.463776	4.219	0.0912145	0.195881	0.237826
SLP1	0.440733	4.18127	0.0911451	0.191936	0.23847
ISAcma35	0.489832	4.31982	0.0911306	0.207996	0.256656
ISCysp4	0.43736	4.20023	0.0911277	0.193116	0.238396
ISFal3B	0.454219	4.19277	0.0911124	0.244065	0.29556
ISH30	0.458328	4.26541	0.0910735	0.181461	0.225044
ISRsp7	0.431407	4.18095	0.0910725	0.159544	0.203622
ISShfr7	0.459136	4.3309	0.0910416	0.199528	0.242545
ISHahy3	0.464478	4.27515	0.0910318	0.219218	0.270934
ISWen1	0.456372	4.31389	0.091027	0.198665	0.247605
ISFnu2	0.438079	4.19892	0.0910223	0.146795	0.191934
ISPlu11	0.453001	4.26259	0.0910052	0.181616	0.230607
ISCsa7	0.447953	4.19835	0.0909498	0.207651	0.256736
IS1110	0.402178	3.7975	0.0909366	0.270318	0.332983
ISHhu11	0.452478	4.20539	0.0909352	0.219442	0.269987
ISArsp8	0.43742	4.19904	0.0909147	0.233921	0.282615
ISHaar1	0.459515	4.25972	0.090908	0.213469	0.260118
ISTel2	0.463148	4.29231	0.0909004	0.23005	0.279816
ISCph14	0.467063	4.31477	0.0908999	0.16231	0.207837
ISTeha4	0.467151	4.19115	0.0908895	0.213245	0.257806
ISXo14	0.438898	4.308	0.0908889	0.196366	0.247361
ISWch1	0.460392	4.21486	0.0908596	0.154399	0.199069
ISHaca1	0.457107	4.26993	0.0908516	0.179238	0.224158
MITENma1	0.450472	4.22802	0.0908397	0.227692	0.279243
ISH8D	0.452541	4.21977	0.0908267	0.213569	0.262148
ISArsp11	0.453504	4.2539	0.0908232	0.208947	0.260404
ISBsph2	0.44779	4.27779	0.0907755	0.158153	0.19875
ISKol11	0.45745	4.25757	0.0907489	0.170998	0.21618
ISRxy1	0.441058	4.20736	0.0907385	0.236676	0.284494
ISAva4	0.454365	4.23473	0.0907096	0.196979	0.245027
ISHbo10	0.482267	4.20011	0.0907008	0.181924	0.229697
ISPsy5	0.44726	4.47069	0.090689	0.0273472	0.051191
ISMbu5	0.461187	4.28497	0.0906844	0.174712	0.219997
ISHwa14	0.447289	4.21868	0.090683	0.155276	0.197878
ISHla8	0.442756	4.2302	0.0906818	0.197827	0.246085
CIME_A909_tRNAThr	0.435508	4.25817	0.0906651	0.230305	0.282243
pMEA300	0.441522	4.25974	0.0906571	0.201887	0.245652
ISCaa16	0.449814	4.25268	0.0906478	0.192023	0.239223
ISCde2	0.465308	4.22114	0.0906477	0.227552	0.276833
ISPeth1	0.455995	4.2659	0.0906387	0.179755	0.225223
IS654	0.473105	4.27659	0.090621	0.208906	0.255674
ISRpa5	0.451568	4.24492	0.0905996	0.247447	0.300471
ISDsi1	0.443045	4.1804	0.0905868	0.176636	0.227723
ISNsp2	0.472168	4.2552	0.0905747	0.23759	0.288838
ISBaba4	0.458581	4.25607	0.0905731	0.188985	0.239763
ISHla10	0.434475	4.23908	0.0905695	0.184756	0.230761
ISSoc6	0.457598	4.20582	0.0905353	0.209674	0.256577
ISLxc2	0.427262	4.1588	0.0905319	0.281427	0.332114
ISLsp3	0.441903	4.20739	0.0904828	0.208081	0.255863
ISAde5	0.460133	4.31387	0.0904424	0.128929	0.172908
ISAnsp12	0.459564	4.24324	0.0904409	0.14406	0.188364
ISLru1	0.463593	4.32849	0.0904394	0.14498	0.192505
ISH8A	0.463009	4.2588	0.0904341	0.222369	0.270789
ISNma4	0.474788	4.23935	0.0904264	0.186309	0.231967
ISSwo3	0.500118	4.60917	0.0904169	0.117428	0.163641
ISHco2	0.436772	4.21216	0.0903751	0.22153	0.269008
ISShfr9	0.47501	4.54968	0.0903707	0.120626	0.162984
ISBhu1	0.4526	4.20325	0.0903637	0.207829	0.254314
ISAcp4	0.449951	4.22325	0.0903599	0.149975	0.190947
ISAzs9	0.457608	4.26188	0.0903581	0.218306	0.269133
ISCpr4	0.445415	4.2098	0.0903478	0.207425	0.253193
IS1132	0.410555	4.08125	0.0903434	0.158435	0.214147
ISCysp19	0.454551	4.24236	0.0903393	0.190272	0.239279
ISVha3	0.45663	4.17806	0.0903364	0.17246	0.221578
ISMae21	0.450424	4.36104	0.0903261	0.155772	0.200198
ISPa5	0.45556	4.2903	0.0903175	0.190895	0.236354
IS5Sa	0.442574	4.29101	0.0903171	0.154687	0.195858
TR2	0.450149	4.20306	0.0902666	0.159026	0.204449
ISKol9	0.427255	4.24971	0.0902219	0.234517	0.280549
ISCaa8	0.462677	4.17187	0.0901999	0.194073	0.239661
ISNme4	0.442114	4.11483	0.0901484	0.109589	0.153442
ISCph1	0.444171	4.28719	0.0901399	0.189175	0.233648
ICESauMRSA252-1	0.441375	4.25693	0.0901311	0.195578	0.246368
ISSuac1	0.443624	4.23568	0.0901099	0.214491	0.266077
ISNph22	0.449617	4.26622	0.0901038	0.192994	0.241035
ISAnsp2	0.456489	4.2165	0.0900788	0.183152	0.225119
ISAme2	0.445408	4.28145	0.0900788	0.204077	0.256954
ISPaen5	0.424109	4.24758	0.0900355	0.217056	0.26452
ISSpn5	0.432317	4.21064	0.0900324	0.12577	0.164405
ISMno6	0.449064	4.24259	0.0900293	0.207651	0.253487
ISMyr1	0.449846	4.28228	0.090009	0.209547	0.262456
ISBce7	0.446214	4.21039	0.0899844	0.218462	0.266843
ISMae34	0.474014	4.37353	0.0899363	0.077069	0.111868
pCM32	0.44719	4.24229	0.0899302	0.146078	0.192804
ISNagr11	0.428705	4.1555	0.089901	0.234487	0.290085
TnBth2	0.467172	4.18638	0.089872	0.227185	0.277368
ISNpe15	0.447707	4.23835	0.0898618	0.173579	0.221396
ISNph12	0.464558	4.21823	0.0898396	0.208062	0.25422
ISHarch13	0.426718	4.21686	0.0898387	0.213898	0.263006
MITEPlu2	0.430472	4.19623	0.0898273	0.209704	0.25912
IS662	0.423868	4.25836	0.0898247	0.191817	0.239891
ISCbe2	0.446715	4.27409	0.0898236	0.175796	0.22517
IS895	0.454729	4.23106	0.0898149	0.198928	0.250047
ISHahy5	0.418883	4.23698	0.0897883	0.231367	0.280855
ISNph5	0.446581	4.235	0.0897783	0.212558	0.26265
ISH27-1	0.415721	4.29377	0.0897442	0.215051	0.263071
ISHwa2	0.452798	4.22647	0.0897102	0.210083	0.256407
ISNma24	0.446688	4.27511	0.0896878	0.170976	0.218475
ISCysp9	0.458992	4.28079	0.0896769	0.141629	0.189366
ISSau1	0.419608	4.25292	0.0896557	0.175587	0.225503
ISVsa14	0.438841	4.2007	0.0896205	0.223728	0.273635
ISHtu5	0.436698	4.26372	0.0896073	0.196864	0.243108
ISMpo5	0.43182	4.22334	0.089585	0.163841	0.21083
ISHarch11	0.457343	4.17061	0.0895808	0.189127	0.241193
ISHahy8	0.423591	4.18106	0.0895117	0.203703	0.253627
ISNma11	0.444944	4.25727	0.0894515	0.194449	0.240919
ISMno12	0.404198	4.17815	0.0894394	0.190399	0.243988
ISEc27	0.21305	2.1571	0.0894142	0.721206	0.774908
ISAcma3	0.458948	4.20635	0.0893864	0.210249	0.25562
ISAlg	0.453314	4.199	0.0893709	0.156347	0.203928
ISVa1	0.450454	4.24394	0.0893624	0.183836	0.232849
ISNma1	0.424615	4.19471	0.0893428	0.198089	0.245383
ISSysp2	0.451105	4.23267	0.0893428	0.199945	0.247498
ISTeha3	0.433522	4.22431	0.0893422	0.179866	0.22885
ISNma22	0.462735	4.25111	0.0893403	0.184574	0.236146
ISHpal1	0.418179	4.22515	0.0893384	0.190765	0.235394
ISHut2	0.4393	4.19134	0.0893366	0.218618	0.271009
IS492	0.43103	4.19888	0.0892936	0.198372	0.244327
ISHma4	0.432145	4.26713	0.0892933	0.215446	0.265829
ISMysp1	0.403956	3.78418	0.0892854	0.220033	0.27868
ISArch14	0.429137	4.24327	0.0892575	0.223586	0.273587
ICESsu05SC260	0.459343	4.26904	0.0892186	0.196094	0.243801
ISHarch2	0.43529	4.24657	0.089172	0.183691	0.233559
ISNpu13	0.452202	4.24399	0.0891123	0.258138	0.310161
ISBli15	0.417149	4.24708	0.0891105	0.222302	0.270572
ISHxa2	0.435894	4.2489	0.0891032	0.19083	0.241852
Tn6255	0.435645	4.34152	0.0891018	0.213094	0.264678
ISSto1	0.441123	4.23464	0.0891006	0.211452	0.259637
ISHvo20	0.443612	4.29257	0.0890922	0.19958	0.250577
ISHwa19	0.454191	4.19915	0.0890866	0.158912	0.200813
ISNaoc6	0.447744	4.21852	0.0890723	0.224034	0.276331
ISHma10	0.465698	4.26053	0.0890612	0.172483	0.216639
ISGeob5	0.445954	4.17636	0.0890129	0.166075	0.214914
ISDha7	0.455559	4.24481	0.0890102	0.204672	0.25927
ISHsr1	0.448735	4.18146	0.0889881	0.164654	0.209936
ISGvi5	0.448323	4.2359	0.0889807	0.174648	0.219686
ISMsp1	0.431651	4.13514	0.08898	0.184531	0.233688
ISDsac1	0.433854	4.22531	0.0889765	0.148088	0.192922
ISHme3	0.45058	4.22606	0.0889542	0.239702	0.291022
ISLxx6	0.426787	4.23293	0.0889519	0.197626	0.24456
ISCku8	0.452969	4.30861	0.0888969	0.18722	0.240303
ISDge16	0.448325	4.26027	0.0888447	0.199063	0.247338
ISDsp3	0.43625	4.31312	0.0888058	0.213345	0.265847
ISOih1	0.436056	4.33722	0.088783	0.207836	0.258643
ISCagr1	0.471687	4.29793	0.0887793	0.203322	0.253386
ISMac19	0.434334	4.35784	0.0887784	0.26516	0.32021
ISHma14	0.44393	4.3086	0.088778	0.161623	0.206585
ISSpo6	0.458037	4.23381	0.088775	0.206139	0.252975
ISAnsp14	0.451906	4.16444	0.088739	0.150105	0.197216
IS606	0.424854	4.21637	0.0887229	0.198124	0.243265
ISHhu12	0.448506	4.2218	0.0887051	0.192595	0.241599
ISTel5	0.422237	4.23898	0.0887036	0.185666	0.232572
ISTth5	0.432522	4.25719	0.088699	0.187072	0.239626
ISCth1	0.422595	4.20674	0.088692	0.21059	0.261182
ISMac21	0.420311	4.21556	0.0886887	0.167528	0.212441
ISEnfa3	0.434323	4.2762	0.0886612	0.133021	0.177073
ISNma13	0.431956	4.22441	0.0886426	0.202429	0.24945
ISShfr2	0.47252	4.40488	0.0886316	0.165964	0.207908
ISGeob2	0.41587	4.29312	0.0885999	0.185632	0.230592
ISDssp2	0.457988	4.25379	0.0885731	0.19016	0.242
ICESpn11928	0.435711	4.14119	0.0885387	0.17337	0.21728
ISDha14	0.448244	4.27952	0.0885379	0.195981	0.244435
ISAsp11	0.423338	4.29826	0.0885115	0.130279	0.172839
ISNpe2	0.446663	4.22599	0.0885079	0.207793	0.252178
IS701	0.4165	4.2678	0.0885042	0.13851	0.179291
ICEApl1	0.49943	4.66892	0.0885041	0.155838	0.202759
ISXne5	0.404843	4.15274	0.0884765	0.211799	0.263747
ISRsp17	0.440053	4.24144	0.0884548	0.22657	0.277958
Tn4556	0.43444	4.28765	0.0884436	0.261777	0.312818
ISHvo7	0.427223	4.22556	0.0884102	0.186783	0.233291
ISHth4	0.434396	4.28961	0.0884089	0.127844	0.168415
ISAhi1	0.432292	4.27676	0.0884027	0.222706	0.268892
Tn6248	0.520844	5.03457	0.0883955	0.170169	0.227226
ISHde1	0.436424	4.29797	0.0883543	0.192439	0.240147
ISH22	0.427153	4.23456	0.0883532	0.22964	0.276886
TR1	0.425592	4.29595	0.0883277	0.207468	0.259285
ISPsa1	0.452591	4.20199	0.0882818	0.214753	0.263639
ISOan10	0.439105	4.26165	0.0882409	0.264939	0.318718
ISBwe2	0.438064	4.16732	0.0882138	0.181955	0.228125
ISAni1	0.445378	4.22127	0.0881835	0.244976	0.292719
IS702	0.454977	4.28288	0.0881782	0.214984	0.260462
ISNpu14	0.448061	4.26226	0.088171	0.198604	0.242824
ISCku2	0.428095	4.20283	0.0881573	0.198642	0.249453
ISBci1	0.431443	4.24959	0.088149	0.177703	0.226152
ISAzs27	0.417304	4.26133	0.088137	0.168219	0.216718
ISHvo12	0.446281	4.18727	0.088121	0.213993	0.26696
ISNph11	0.445102	4.27155	0.0881136	0.213873	0.266232
ISLpn2	0.44089	4.20737	0.0880637	0.246871	0.298213
ISAva3	0.476931	4.30133	0.0880398	0.182772	0.231367
ISTsi3	0.437937	4.27828	0.0880384	0.209593	0.260911
ISHhu4	0.454741	4.32097	0.0880348	0.196152	0.242475
Tn5393	0.456307	4.28329	0.0880291	0.186189	0.234888
ISC796	0.429222	4.24277	0.0880154	0.232198	0.284771
ISIse1	0.429409	4.28673	0.0880112	0.20944	0.261534
ISAcma37	0.432783	4.23342	0.0879672	0.194455	0.241937
ISH10	0.476999	4.18112	0.0879094	0.152779	0.192474
ISStu2	0.411998	4.2239	0.0879051	0.214461	0.267798
AICESco3250	0.434728	4.20769	0.0878981	0.213891	0.260513
ICESpn23771	0.46103	4.29122	0.0878969	0.132857	0.173896
ISNwi4	0.406258	4.21524	0.0878659	0.204359	0.253023
ISHla9	0.462844	4.2774	0.0878491	0.18966	0.238891
ISFnu1	0.425934	4.21909	0.087844	0.18129	0.229108
ISPlba4	0.451161	4.21833	0.0878149	0.183173	0.229039
ISSgr2	0.431298	4.28811	0.0878078	0.250092	0.304818
ISMmo1	0.431806	4.27058	0.087789	0.206989	0.257649
ISNagr1	0.42532	4.20491	0.087774	0.202006	0.250388
ISHarch1	0.434491	4.21215	0.0877464	0.186641	0.231982
ISDeae1	0.435194	4.28025	0.0877433	0.227325	0.275787
ISTth1	0.421302	4.22303	0.0876614	0.259854	0.310496
ISNph6	0.418537	4.19636	0.0876399	0.184477	0.233454
ISLgu1	0.435015	4.27264	0.0876349	0.198035	0.246785
ISVbsp4	0.431763	4.21258	0.0876262	0.156756	0.202035
ISActu1	0.430524	4.25499	0.0876135	0.226199	0.281619
YAPI(IP31758)	0.469822	4.29832	0.0876022	0.129336	0.171375
ISPca3	0.444941	4.27607	0.0875816	0.174295	0.221311
ISHhu1	0.437796	4.26352	0.0875735	0.190839	0.239813
ISMesp5	0.439009	4.23739	0.0875198	0.16976	0.215383
ISPpr12	0.426591	4.25235	0.0875048	0.207491	0.257029
ISMpo8	0.430574	4.21128	0.0874828	0.178607	0.227415
ISRisp1	0.445934	4.22563	0.0874781	0.231256	0.279842
ISHtu1	0.428192	4.23878	0.0874502	0.214007	0.262901
ISRm3G	0.435384	4.21186	0.0874352	0.223843	0.280074
Tn6082	0.438469	4.31142	0.0874243	0.16782	0.211418
ISHru1	0.439681	4.22286	0.0874121	0.182056	0.228635
ISHtu6	0.434804	4.15195	0.087412	0.206307	0.256276
ISPg5	0.438207	4.22847	0.0873675	0.224052	0.275863
ISAcp1	0.437034	4.25575	0.0873542	0.224357	0.273362
ISBaba5	0.428669	4.21216	0.087354	0.157644	0.203101
ISLmo1	0.441062	4.20718	0.0873478	0.245228	0.297022
ISHarch17	0.446175	4.24356	0.0873411	0.200365	0.247727
ISTni3	0.446835	4.30273	0.0873276	0.242351	0.297815
ISGau3	0.4403	4.27663	0.0873148	0.239187	0.290146
ISLpn7	0.429504	4.28658	0.0873081	0.240018	0.295274
ISSde8	0.446241	4.37288	0.0873021	0.172718	0.223677
ISCpr1	0.444985	4.21576	0.0872589	0.209815	0.258567
ISHla16	0.420396	4.24051	0.0872554	0.225211	0.268115
ISC1058	0.430917	4.23003	0.0872162	0.213913	0.266942
ISGrh1	0.441895	4.22584	0.0872105	0.100166	0.139171
ISClsp5	0.431697	4.19575	0.0871979	0.173416	0.224018
ISEcret7	0.413174	4.31985	0.0871821	0.196962	0.244273
ISPfu5	0.449742	4.23664	0.0871803	0.238309	0.289388
ISCbe4	0.43363	4.17683	0.0871569	0.237954	0.286521
ISNagr7	0.441083	4.14617	0.0871383	0.170038	0.214327
ISTosp1	0.43497	4.29163	0.0871349	0.181129	0.22949
ISRm16	0.429079	4.25595	0.0871344	0.196806	0.244386
ISSis3	0.460868	4.29644	0.0870873	0.220167	0.273927
ISHwa11	0.406497	4.22768	0.0870665	0.205387	0.249215
ISHca1	0.460622	4.25094	0.0870639	0.169735	0.214019
ISCpr2	0.429377	4.17788	0.0870568	0.201197	0.251871
ISDssp1	0.440249	4.2935	0.0870508	0.201963	0.256685
ISNamo13	0.442473	4.2956	0.0870496	0.195246	0.241311
ISAfe17	0.450588	4.47107	0.0870148	0.15471	0.204009
ISArsp1	0.430367	4.22162	0.0870111	0.207159	0.253285
ISEcret9	0.416533	4.18632	0.0869968	0.201658	0.246953
ISEhe4	0.360254	3.15701	0.0869898	0.273906	0.339376
ISHvo5	0.434261	4.2705	0.0869793	0.190145	0.240166
ISH15	0.425685	4.23204	0.0869631	0.198469	0.250064
ISCsa1	0.419339	4.22426	0.0869519	0.244711	0.301544
ISFsp13	0.451947	4.24029	0.0869361	0.198854	0.249647
ISTni1	0.429191	4.30017	0.0869321	0.24283	0.293279
ISAsp13	0.436967	4.15459	0.0869275	0.187996	0.232253
ISCaa6	0.43757	4.28428	0.0869274	0.188672	0.235697
ISMph1	0.41661	4.22177	0.0869118	0.195648	0.243436
ISAcma16	0.424397	4.27387	0.0869023	0.204306	0.2547
ISBha1	0.424152	4.26948	0.0868885	0.1588	0.203324
ISAsp1	0.444046	4.34896	0.0868801	0.229945	0.283885
ISNtsp6	0.413831	4.43091	0.0868547	0.206047	0.25321
ISChy6	0.440584	4.2047	0.0868461	0.230806	0.279577
ISHbo9	0.463733	4.25824	0.0868429	0.192267	0.240139
ISAfd1	0.44605	4.24575	0.0868406	0.174879	0.223186
ISHma8	0.437437	4.18387	0.0868031	0.192717	0.241949
ISCef3	0.420625	4.18487	0.0867781	0.210696	0.255265
PFGI-1	0.64432	7.96991	0.0867495	0.524444	0.596076
AICESare1922	0.423713	4.28904	0.0867277	0.220723	0.274191
ISRm33	0.415736	4.22418	0.0867219	0.260953	0.312883
ISPlba1	0.436455	4.21359	0.0867089	0.223893	0.275554
ISAnsp13	0.421162	4.25607	0.0866953	0.150124	0.19632
ISNaoc4	0.419629	4.21475	0.0866457	0.210889	0.261019
Tn6114	0.433978	4.45229	0.0866322	0.209021	0.261685
ISPlu19	0.436428	4.21309	0.0865737	0.191873	0.242259
ISMlo5	0.414129	4.15784	0.0865667	0.222796	0.270503
AICEScab56241	0.408871	4.20694	0.086548	0.160129	0.20398
ISNagr6	0.434098	4.16463	0.0865392	0.122033	0.160435
ISPemu1	0.418277	4.09622	0.0865329	0.108743	0.160119
ISMae42	0.463637	4.35473	0.0865223	0.142952	0.185836
ISMac11	0.470284	4.27247	0.0865139	0.153934	0.202379
ISGka2	0.428088	4.25278	0.0864668	0.151364	0.195256
ISChy3	0.448321	4.26774	0.0864545	0.233488	0.286669
IS1136	0.441428	4.1594	0.0864513	0.224446	0.275123
ISHir1	0.441557	4.30619	0.0864478	0.201997	0.248647
ISH12	0.422179	4.26037	0.0864428	0.203295	0.252474
ISH8E	0.436408	4.22446	0.0864285	0.166754	0.212685
ISShvi3	0.440957	4.26196	0.0864151	0.221369	0.272221
ISCysp6	0.401874	4.18217	0.0863737	0.187428	0.235805
IS117	0.422957	4.29138	0.0863683	0.214717	0.264852
ISHtu3	0.40393	3.92065	0.0863549	0.21736	0.267283
ISLpn9	0.449576	4.23149	0.0863438	0.157934	0.203522
ISDha8	0.429873	4.27574	0.0863105	0.191303	0.237746
ISHahy14	0.419471	4.19253	0.0863092	0.198979	0.245099
MITEPlu4	0.424114	4.25438	0.0863041	0.166953	0.216608
Pac_ICE1_cn	0.585739	6.04822	0.0863005	0.176083	0.247111
ISSymo1	0.400912	4.26127	0.0862943	0.186003	0.234763
ISTki1	0.42438	4.22256	0.086272	0.219211	0.269342
ISRso6	0.417233	4.20232	0.0862559	0.221471	0.267144
ISEnfa364	0.43362	4.18024	0.0862557	0.20754	0.261885
ISBth20	0.433743	4.24411	0.0862414	0.23613	0.28907
ISFsp12	0.44868	4.29474	0.0862094	0.186766	0.232823
ISCku10	0.430985	4.26307	0.0861665	0.235462	0.284838
ISHma12	0.434787	4.27791	0.0861471	0.207588	0.251416
ISRta5	0.436542	4.23924	0.0860834	0.151786	0.194247
ISMpa1	0.368308	3.47639	0.0860345	0.342575	0.406862
ISMsm8	0.422248	4.24717	0.0859896	0.196334	0.245375
ISMaq6	0.43754	4.22919	0.0859884	0.18924	0.238936
ISCob1	0.428562	4.20775	0.0859649	0.204382	0.254755
ISSoc8	0.431684	4.23046	0.0859587	0.191003	0.237432
ISNwa2	0.428779	4.24047	0.0859567	0.199589	0.245735
ISBth165	0.433429	4.29161	0.0859402	0.187124	0.230316
ISRba4	0.454702	4.2975	0.085935	0.199833	0.247025
ISMex45	0.42656	4.24698	0.0859116	0.215264	0.263493
ISHaru1	0.434409	4.25015	0.085881	0.170019	0.210928
ISNpe8	0.411983	4.2469	0.08587	0.226841	0.271956
ISNamo10	0.429959	4.22735	0.0858422	0.246425	0.295624
ISRba3	0.431981	4.23564	0.0858376	0.202042	0.250649
ISTsu3	0.416999	4.23948	0.0858057	0.21932	0.269631
ISFal3A	0.447533	4.24297	0.0857994	0.252652	0.302803
ISMno19	0.424318	4.29113	0.0857962	0.258554	0.307543
ICESa2603	0.471179	4.42941	0.0857701	0.17175	0.219766
ISAfa1	0.431019	4.21568	0.0857527	0.183126	0.230982
ISHwa3	0.435961	4.32689	0.0857446	0.17533	0.224676
ISRsp6	0.455666	4.23885	0.0857351	0.175772	0.224944
ISBwe3	0.436013	4.17718	0.085725	0.171766	0.219479
ISIlo1	0.422016	4.32225	0.0857189	0.186216	0.231201
IS657	0.425483	4.30172	0.0857057	0.177762	0.225234
ISLsp4	0.408974	4.25519	0.0856984	0.223443	0.272722
ISCahy1	0.424377	4.28999	0.0856891	0.313389	0.368286
ISStau11	0.40696	4.21922	0.085677	0.22023	0.273795
ISMko1	0.424935	4.19846	0.0856606	0.193297	0.24263
AICESbi5134	0.447119	4.35909	0.0856341	0.175333	0.22107
ISFtu2	0.406944	4.1791	0.0856291	0.220169	0.272744
ISMno5	0.428	4.27703	0.0856051	0.231034	0.282985
ISLba1	0.402922	4.24996	0.0856021	0.200197	0.250504
ISHasp2	0.444768	4.24966	0.0855622	0.189642	0.238114
ISHwa8	0.430023	4.30504	0.0855202	0.197438	0.24373
ISHxa1	0.426037	4.23588	0.0855103	0.186703	0.235118
ISMba5	0.425564	4.2849	0.0855055	0.192107	0.239698
ISRsp20	0.442325	4.2323	0.0855013	0.19615	0.24331
ISNpu10	0.423716	4.20825	0.085495	0.178855	0.232185
ISNpe13	0.434905	4.2426	0.0854675	0.181522	0.23086
IS1096	0.206184	2.13426	0.0854511	0.71022	0.761552
ISRein1	0.423243	4.21373	0.0854349	0.229949	0.277653
ISBli22	0.436713	4.2453	0.0854242	0.258198	0.311509
ISEc59	0.406878	4.21464	0.0853434	0.219765	0.268713
ISNpe9	0.429108	4.2681	0.0853341	0.18093	0.230551
ISAzvi7	0.446848	4.19911	0.0853142	0.191076	0.239726
ISPpu23	0.206009	2.24443	0.0852937	0.262135	0.342459
ISFac3	0.445294	4.22261	0.0852607	0.227076	0.282697
ISSav3	0.399282	4.219	0.0852268	0.220345	0.267237
ISBeba1	0.447142	4.35727	0.0851967	0.150583	0.191373
ISCku9	0.423704	4.28105	0.0851712	0.249078	0.301879
ISW1	0.438651	4.23401	0.085109	0.194809	0.243715
ISGsu3	0.415217	4.20142	0.0850922	0.166768	0.209488
ISFn1	0.418516	4.25219	0.0850869	0.189589	0.237139
ISPa1	0.425735	4.23899	0.0850805	0.219507	0.267992
ISMae18	0.426017	4.37149	0.0850294	0.117761	0.159124
ISDet4	0.438099	4.26147	0.0850192	0.173566	0.222888
IS493	0.429391	4.29975	0.0850111	0.220489	0.268549
ISHvo22	0.424016	4.20652	0.0849811	0.163379	0.20706
ISSyth4	0.416513	4.20416	0.0849269	0.240602	0.295304
ISMod1	0.429694	4.19396	0.084892	0.242558	0.293397
6180-RD.0	0.411829	4.24275	0.084891	0.199903	0.249681
ISSav4	0.421267	4.27293	0.084878	0.210994	0.267078
ISClba2	0.421149	4.28129	0.0848689	0.209118	0.263318
ISCca2	0.439354	4.22506	0.0848377	0.223018	0.27268
ISMps1	0.42546	4.29915	0.0847835	0.209054	0.260829
ISStpr1	0.420123	4.26597	0.0847534	0.148241	0.192695
ISHla3	0.40098	4.20288	0.0847408	0.201441	0.252269
ISAzs32	0.422324	4.26979	0.0846862	0.158398	0.201673
ISAlba1	0.403149	4.29858	0.0846341	0.199008	0.248571
SGI1-PmVER	0.409596	4.22791	0.0846015	0.303858	0.362269
IST3091	0.422438	4.34087	0.0845756	0.17244	0.220921
ISCaa9	0.439344	4.2629	0.0845689	0.231888	0.282442
ISMba8	0.405002	4.32071	0.0845448	0.142857	0.19048
ISVsa11	0.404815	4.20961	0.0845254	0.23746	0.286664
ISHma11	0.414907	4.21297	0.0845091	0.179283	0.228295
ISHarch3	0.419359	4.22951	0.0845009	0.182768	0.23041
ISCuba1	0.405801	4.19778	0.0844823	0.187464	0.233127
ISMpo6	0.430503	4.18482	0.0844549	0.226203	0.279586
ISAcma30	0.397075	4.25394	0.0844265	0.27514	0.32571
AICEStrop0058	0.42136	4.25344	0.084414	0.218319	0.267268
ISNph14	0.425406	4.23679	0.0843825	0.248779	0.293715
ISHwa1	0.434943	4.24972	0.0843562	0.195017	0.242358
ISMtsp15	0.415001	4.1864	0.0843318	0.195653	0.247479
ISHhy1	0.42261	4.23255	0.0843145	0.204796	0.255424
ISArsp5	0.406533	4.18731	0.084297	0.223701	0.276237
ISSpi1	0.424335	4.25167	0.0842823	0.23655	0.289738
ISPpr4	0.401598	4.2506	0.0842266	0.220825	0.26779
ISSoEn3	0.42616	4.29652	0.0841843	0.176405	0.224711
ISAeh1	0.432013	4.20007	0.0841826	0.253019	0.304777
ISBfun4	0.41821	4.18306	0.0841639	0.233509	0.284098
ISCysp8	0.402509	4.19669	0.0841487	0.189427	0.234175
ISCce5	0.42152	4.31189	0.0841043	0.186835	0.23614
ISSfl9	0.41965	4.20989	0.0840949	0.194239	0.244124
ISSpo2	0.400164	4.19582	0.0840942	0.193156	0.244047
Tn6007	0.396523	4.40402	0.0840648	0.311622	0.366814
ISGeob7	0.400377	4.23374	0.0840213	0.247651	0.30043
ISHvo1	0.405534	4.23654	0.0840004	0.18584	0.22961
ISAsp19	0.434865	4.23486	0.083985	0.194162	0.240862
ISPle1	0.382908	4.18614	0.0839845	0.247866	0.300812
ISEch1	0.453003	4.28973	0.0839664	0.204338	0.253554
IS655	0.421408	4.24745	0.0839606	0.194013	0.241247
ISHvo6	0.429401	4.28525	0.0839424	0.198377	0.246154
IS469	0.406383	4.15102	0.0839401	0.191585	0.243611
ISNamo24	0.419649	4.24527	0.0839394	0.193439	0.239629
ISSde9	0.430894	4.27356	0.0839364	0.199527	0.247358
ISBmu3	0.426434	4.19796	0.0838989	0.246573	0.295104
ISSus3	0.424975	4.2864	0.0838854	0.209457	0.260025
ISNwi1	0.409696	4.23956	0.0838814	0.180803	0.225847
ISAcma14	0.437642	4.27886	0.0838509	0.166315	0.211378
ISDesp4	0.426676	4.27279	0.0838448	0.198242	0.241908
ISSpu17	0.41897	4.34294	0.0838199	0.193481	0.24912
BcenGI2	0.41496	4.18775	0.0838124	0.21471	0.263486
CIME_Nem316_tRNALys	0.398397	4.22685	0.0837956	0.249789	0.304012
ISPgo1	0.402442	4.24312	0.0837735	0.251302	0.300762
ISBmu30	0.443334	4.2662	0.0837467	0.197316	0.244654
IS1121	0.43237	4.27885	0.0837166	0.217991	0.269478
ISNamo6	0.396839	4.18078	0.0837158	0.167073	0.215181
ISPin2	0.397888	4.29664	0.0836954	0.275609	0.327303
ISHhu13	0.424556	4.24863	0.0836939	0.203022	0.252829
ISPsy35	0.416037	4.32462	0.0836673	0.181505	0.231302
ISNph27	0.409446	4.26684	0.0836568	0.214033	0.265924
ISSav6	0.379259	4.15964	0.0836564	0.215347	0.263248
ISCasa1	0.431421	4.25294	0.0836483	0.196992	0.246191
ISLsp1	0.429535	4.21822	0.083627	0.207765	0.254351
ISAcma39	0.422014	4.27026	0.0835748	0.243595	0.295172
ISNamo1	0.422858	4.24366	0.0835703	0.188568	0.235916
ISBps2	0.408351	4.24484	0.0835214	0.160313	0.204933
ISNpe11	0.408996	4.23794	0.0834916	0.191045	0.237514
ISAzvi10	0.413536	4.20564	0.0834338	0.217709	0.269101
ISGaba2	0.429258	4.19422	0.0834062	0.205487	0.250365
ISStr1	0.422279	4.24689	0.0834037	0.190746	0.242936
ISCaa5	0.401974	4.1836	0.0833827	0.196848	0.244798
ISSydi1	0.40606	4.20786	0.0833701	0.237333	0.28928
ISHma15	0.410732	4.22297	0.0833591	0.176516	0.222385
ISBeb4	0.416877	4.18672	0.0833489	0.224455	0.271646
ISMja1	0.399888	4.14588	0.0833431	0.211883	0.262272
ISRme10	0.444599	4.34998	0.083343	0.246629	0.303606
ISCla1	0.404583	4.26239	0.0833417	0.249093	0.30276
ISMno35	0.421433	4.23758	0.0833161	0.183872	0.231962
ISAba125	0.417238	4.28603	0.0833158	0.205433	0.252281
ISXo15	0.425959	4.28094	0.083281	0.216192	0.260391
ISDal2	0.416336	4.22468	0.0832685	0.208008	0.256263
ISMno34	0.400607	4.26749	0.0832363	0.190093	0.237483
ISCth13	0.412436	4.28421	0.0832154	0.257596	0.313841
ISRba7	0.400595	4.22354	0.0832103	0.199524	0.248943
ISCph7	0.405072	4.22161	0.0832023	0.260255	0.308146
ISJma1	0.414476	4.27107	0.0831824	0.207435	0.256587
ISPle2	0.39937	4.31217	0.0831763	0.176523	0.224294
MITEHvo1	0.405083	4.23599	0.08316	0.192552	0.238293
ISHwa4	0.412846	4.19099	0.0831449	0.180181	0.226386
ISShwo2	0.392801	4.27093	0.0831288	0.210848	0.262264
ISPaen6	0.419066	4.23599	0.0831281	0.228923	0.280556
ISBcl1	0.408396	4.25724	0.0831206	0.16426	0.208402
ISSav7	0.426457	4.22969	0.0831068	0.200766	0.253605
ISNamo21	0.394216	4.2199	0.0830876	0.213849	0.264678
ISDsp4	0.406757	4.2684	0.0830822	0.198679	0.247962
ISStin3	0.381211	4.21875	0.0830648	0.289762	0.344035
ISSan1	0.392472	4.16155	0.0830564	0.237562	0.288784
ISArch9	0.397755	4.25423	0.0830468	0.233432	0.285957
ISGes1	0.431703	4.18188	0.0830376	0.228981	0.279988
ISPlba5	0.413477	4.22275	0.0829833	0.229522	0.281676
ISPph5	0.413229	4.21621	0.082939	0.244054	0.295803
ICEPmiChn1	0.587955	6.35878	0.0829256	0.119534	0.171932
ISVa2	0.419768	4.25778	0.082921	0.18023	0.226812
ISFw10	0.393949	4.16528	0.0828697	0.227213	0.278649
ISCku3	0.425677	4.31527	0.0828689	0.170632	0.218472
ISChh1	0.429363	4.27263	0.0828616	0.233711	0.287852
ISArch25	0.419614	4.25713	0.082814	0.236094	0.280401
ISPal1	0.441229	4.78403	0.0827921	0.0249866	0.0514183
ISHko5	0.430159	4.24111	0.0827893	0.20768	0.254751
ISHru2	0.42005	4.21585	0.0827893	0.218798	0.272627
ISMtsp8	0.387437	4.02453	0.08274	0.116804	0.162072
ISHarch20	0.409994	4.23817	0.082706	0.23826	0.290061
Tn5541	0.404171	4.19086	0.0826895	0.168443	0.215277
ISSiac5	0.445333	4.14551	0.0826849	0.207868	0.256433
ISNamo8	0.418146	4.23118	0.0826526	0.207461	0.257804
ISAzo9	0.415734	4.21802	0.0826525	0.255052	0.308742
ISMra2	0.398523	4.27704	0.0826461	0.278674	0.338508
ISNsp3	0.415698	4.20839	0.0825229	0.213352	0.265107
AICESav3728	0.431738	4.35073	0.0824859	0.251638	0.306405
ISFtu1	0.424883	4.27999	0.0824674	0.230953	0.2794
ISAzs16	0.396305	4.22218	0.0824274	0.218166	0.269471
ISNsp1	0.411751	4.29571	0.0824264	0.196107	0.244745
ISMaq1	0.439389	4.23357	0.0824185	0.194118	0.245904
ISFsi3	0.406154	4.26014	0.0824109	0.21198	0.263536
ISSav2	0.410106	4.19616	0.0824082	0.199325	0.249832
ISBph2	0.387846	4.29829	0.082383	0.185541	0.233335
ISHut3	0.401554	4.25158	0.0823544	0.199475	0.251135
ISHarch15	0.443626	4.28353	0.0823473	0.185009	0.234255
ISCod2	0.406495	4.22534	0.0823088	0.224733	0.277919
ISA0963-7	0.381736	4.20989	0.082263	0.230362	0.282773
ISMeal1	0.40002	4.23618	0.0822481	0.233598	0.283344
ISKra7	0.399758	4.22362	0.08224	0.245533	0.29669
ISGur8	0.424693	4.26225	0.0822265	0.212057	0.261118
ISDau2	0.422587	4.25804	0.0822197	0.191076	0.235571
ISRba9	0.438643	4.29602	0.0821748	0.204938	0.259081
ISRer2	0.414152	4.307	0.0821516	0.225408	0.272755
ISSod8	0.420341	4.27551	0.0821378	0.160424	0.206571
ISNph21	0.413908	4.22368	0.0821155	0.205777	0.252513
ISNph2	0.400626	4.23115	0.0821052	0.21388	0.260557
ISH6	0.417294	4.3073	0.0820978	0.190971	0.24069
ISPeth2	0.404298	4.28004	0.0820961	0.22499	0.274066
ISRsp5	0.399057	4.24004	0.0820884	0.246378	0.304357
ISSde1	0.457893	4.27317	0.0820837	0.241337	0.286518
Tn6211	0.439084	4.40991	0.0820785	0.23844	0.290595
ISHha1	0.402953	4.19944	0.0820436	0.16099	0.204358
ISRba8	0.434485	4.24559	0.081983	0.212552	0.25749
ISHarch10	0.42083	4.20245	0.0819459	0.178879	0.227241
ISBli10	0.40635	4.31874	0.0819231	0.302982	0.359904
ISRso19	0.374408	3.86991	0.0819218	0.204204	0.261078
ISDau4	0.43015	4.25522	0.0819045	0.239465	0.292041
ISPg4	0.399218	4.22977	0.081903	0.234294	0.286384
ISDuph1	0.396672	4.28122	0.0818732	0.240993	0.293252
ISRhosp3	0.399517	4.23737	0.081872	0.196613	0.249535
ISCau1	0.393833	4.2547	0.0818551	0.259326	0.311463
ISH16	0.41814	4.22316	0.0818125	0.162484	0.212068
ISNph8	0.416702	4.242	0.0818091	0.22451	0.268062
ISAnsp1	0.447189	4.29071	0.0817911	0.184198	0.231196
ISNaoc5	0.402869	4.28336	0.0817751	0.235812	0.283346
ISGme8	0.418925	4.2289	0.081751	0.22472	0.275231
ISCldi2	0.369312	3.96104	0.081743	0.248485	0.309157
ISH34	0.413839	4.21092	0.0817379	0.214356	0.26439
MITEPlu6	0.41035	4.22773	0.0817058	0.265083	0.317821
ISAcma9	0.407595	4.20919	0.0816934	0.240535	0.295177
ISThar1	0.395746	4.22663	0.0816809	0.232965	0.290207
ISNpu16	0.398616	4.22913	0.0816745	0.248454	0.299993
ISCgl5	0.40625	4.2521	0.081673	0.183422	0.232959
ISNarch1	0.420973	4.22561	0.0816579	0.203661	0.254727
ISPssp2	0.278614	3.12531	0.0816561	0.391624	0.476085
ISMav6	0.42086	4.23627	0.0816549	0.198624	0.248533
ISMex42	0.382601	4.23887	0.0816366	0.230535	0.2836
ISSs1	0.410662	4.21393	0.0816342	0.193577	0.241065
ISAlba2	0.408426	4.19823	0.0816314	0.217506	0.265435
ISMxa3	0.373375	4.21816	0.0815798	0.262502	0.31528
ISFK1	0.39127	4.19466	0.0815749	0.243265	0.299293
ISSpe3	0.392487	4.19695	0.0815159	0.20932	0.259935
ISHpr1	0.404315	4.29656	0.0814963	0.195275	0.240908
ISMlo4	0.38941	4.19761	0.0814685	0.185836	0.238179
ISLsp5	0.403877	4.20914	0.0814453	0.222173	0.271964
pSAM3	0.401298	4.22557	0.0814409	0.194233	0.243585
ISVsa10	0.402853	4.21972	0.0813161	0.199966	0.253593
ISMno36	0.404433	4.2273	0.0812956	0.189428	0.242292
ISArsp10	0.386662	4.24456	0.0812457	0.257843	0.313669
ISSfl8	0.360204	3.75301	0.0812422	0.17483	0.230144
ISUnb3	0.423619	4.23523	0.0812382	0.208531	0.258507
ISHla6	0.383999	4.18258	0.0812332	0.215055	0.267497
ISHla14	0.409758	4.22843	0.0812317	0.23416	0.285048
ISChy2	0.374479	4.17897	0.0812174	0.200746	0.250786
ISMbu11	0.414118	4.19544	0.081201	0.215929	0.265358
SPI-7RKS4594	0.432056	4.29319	0.0812006	0.207318	0.253747
ISHcl1	0.394518	4.20108	0.0811699	0.249767	0.299143
ISMaq5	0.403689	4.27097	0.0811612	0.243146	0.297558
MITEHwa10	0.428751	4.24638	0.0811609	0.234162	0.285123
ISAbo1	0.388822	4.22358	0.0811366	0.230267	0.279439
ISLpn6	0.384613	4.22012	0.0811303	0.221302	0.269673
ICEMcSym(1284)-gamma	0.395579	4.21652	0.0811069	0.250812	0.30567
ISBce1	0.432339	4.23235	0.0811031	0.176569	0.22213
ISAva6	0.400767	4.25353	0.0810704	0.163371	0.208493
ISNpe26	0.395922	4.21715	0.0810432	0.192517	0.236066
ISAnsp9	0.387293	4.25774	0.0810429	0.203014	0.252721
ISHmu5	0.407764	4.25808	0.0810302	0.172426	0.21871
ISNagr3	0.407763	4.27919	0.0810195	0.197926	0.251092
ISAzvi11	0.418627	4.26469	0.0810096	0.214082	0.260348
ISAzo30	0.379531	4.30265	0.0810017	0.336595	0.393367
ISAcp5	0.389818	4.33981	0.0810003	0.191335	0.237325
ISNmu3	0.395867	4.24401	0.0809929	0.232981	0.28399
ISSba18	0.416954	4.19675	0.0809361	0.209227	0.260277
ISGka3	0.390803	4.23122	0.0809356	0.25447	0.304153
ISAcma32	0.412007	4.16994	0.0809212	0.192696	0.245277
IS285	0.413566	4.1814	0.0809206	0.215868	0.271516
ISMemo1	0.388372	4.19402	0.0809048	0.237893	0.287604
ISNaoc3	0.403999	4.25276	0.0808938	0.258633	0.306612
Tn1331	0.414239	4.43464	0.0808779	0.2439	0.299612
ISAva1	0.40025	4.3044	0.0808183	0.162963	0.207887
ISCow1	0.394639	4.26285	0.0807595	0.198493	0.245437
ISAzo24	0.389328	4.21691	0.0807567	0.222437	0.273971
ISHaha2	0.385506	4.18783	0.0806921	0.183052	0.229573
ISMba2	0.406529	4.32136	0.0806866	0.272579	0.325256
ICESpnDCC1524	0.393428	4.25442	0.080673	0.192906	0.246626
ISAzs31	0.395195	4.27058	0.080621	0.213807	0.267708
ISNpu11	0.390026	4.1918	0.0805972	0.205888	0.256438
ISShwo1	0.405691	4.18873	0.0805431	0.247184	0.298934
IS195	0.380761	4.24478	0.0805399	0.150988	0.197715
ISHhu10	0.416695	4.27169	0.080534	0.238183	0.287015
ISH7A	0.368682	4.20644	0.0805146	0.244254	0.294203
ISHasa1	0.39589	4.24672	0.0805067	0.19456	0.244719
ISPfe2	0.399477	4.38757	0.0804564	0.266976	0.32448
MITEBth3	0.406144	4.16149	0.0804159	0.168514	0.217394
ISPlu5	0.352126	3.7265	0.0804131	0.194769	0.249845
ISVisp1	0.420838	4.21669	0.0803389	0.216109	0.263347
ISHmu6	0.412742	4.26167	0.0803386	0.172185	0.221525
ISThma1	0.394696	4.37203	0.0803296	0.241943	0.295699
ISBj9	0.397723	4.19637	0.0803286	0.232682	0.283359
ISCaa14	0.386397	4.21627	0.0802467	0.259441	0.311255
ISCph13	0.384284	4.25146	0.0802431	0.191538	0.240339
ISRba1	0.400028	4.29031	0.080223	0.257256	0.314308
ISBaba2	0.390968	4.32081	0.0802219	0.199794	0.248755
ISDet3	0.394304	4.22758	0.0802002	0.206471	0.255086
ISAde2	0.393934	4.22204	0.0801677	0.220641	0.268416
ISXne3	0.385073	4.25293	0.0801271	0.244685	0.296282
Tn21	0.402149	4.24795	0.0801037	0.211038	0.258685
AICESare1562	0.407127	4.24404	0.0800734	0.207897	0.257067
ISNph26	0.378343	4.1892	0.0800328	0.221149	0.268182
Tn6086	0.452953	4.83798	0.0800316	0.214864	0.269515
ISRel2	0.393033	4.26438	0.0799953	0.215393	0.263213
ISNma16	0.379324	4.16188	0.0799698	0.206353	0.253387
ISMac16	0.387856	4.33218	0.0799512	0.236091	0.288005
IS656	0.38717	4.29234	0.079947	0.22155	0.277298
ISSpu4	0.410569	4.45682	0.0799352	0.10572	0.148835
ISPdo1	0.377067	4.24347	0.079917	0.221188	0.273414
ISCaa2	0.406352	4.25067	0.0799157	0.193094	0.241406
ISDere1	0.405141	4.21112	0.0799088	0.183696	0.23306
ISHko2	0.390517	4.24291	0.0798827	0.207734	0.255235
ISNamo14	0.381179	4.20318	0.0798388	0.189652	0.240553
ISXpo1	0.410344	4.20238	0.0798386	0.21507	0.261582
ISTsu1	0.375748	4.23764	0.0798302	0.214231	0.266685
IS607	0.396146	4.28709	0.0797787	0.226029	0.276462
ISHma6	0.391126	4.29433	0.0797725	0.1988	0.247446
Tn6030	0.390437	4.27607	0.0796953	0.219455	0.266552
ISCbe1	0.390159	4.20453	0.0796725	0.255649	0.308987
MITEHwa1	0.411561	4.29372	0.0796503	0.200132	0.251148
ISAbc1	0.42739	4.31277	0.0796446	0.214168	0.261726
ISShes13	0.420907	4.3161	0.0796323	0.175724	0.222824
ISHas1	0.400189	4.21704	0.079628	0.178124	0.222069
ISLbp2	0.392697	4.29128	0.0795813	0.232928	0.285999
ISAmi2	0.394112	4.21044	0.0795666	0.179973	0.227144
ISEcret3	0.397162	4.26443	0.0795587	0.228069	0.279364
ISC1205	0.41903	4.28142	0.0795528	0.216526	0.266928
ISGxy1	0.380144	4.16145	0.0795376	0.133192	0.178356
ISAcma4	0.380294	4.25718	0.0795241	0.265578	0.314023
ISBce20	0.426874	4.23735	0.0795033	0.239359	0.292331
ISAcma8	0.392728	4.16973	0.0794897	0.212435	0.263803
ISCausp3	0.399956	4.21528	0.0794864	0.233758	0.285936
ISPa83	0.41726	4.49218	0.0794766	0.152748	0.202147
ISRm2011-2	0.3825	4.24649	0.0794744	0.186456	0.235481
Tn6105	0.400916	4.2457	0.0794349	0.192078	0.241866
ISXac3	0.349744	3.90874	0.0794239	0.209171	0.26721
ISC1439A	0.393054	4.21329	0.0794198	0.210566	0.261528
ISDra5	0.408733	4.29389	0.0794168	0.266637	0.322503
ISNma18	0.394545	4.29268	0.0793931	0.210175	0.261054
ISLru2	0.402806	4.18609	0.0793791	0.201161	0.2519
ISNpu15	0.385726	4.17748	0.079373	0.228975	0.278602
ISHarch7	0.399114	4.19522	0.0793724	0.192118	0.240784
ISCce2	0.419199	4.26001	0.0793699	0.246901	0.296093
ISPlu16	0.364885	4.19272	0.0793656	0.234564	0.283395
ISRm10	0.382283	4.19128	0.0793578	0.196295	0.247543
IS1087	0.384227	4.25004	0.0793072	0.192799	0.247145
ISNma15	0.403696	4.25156	0.0792663	0.21301	0.261565
ISNph18	0.39025	4.25173	0.0792342	0.172471	0.217135
ISFiba1	0.36988	4.19465	0.0792258	0.21919	0.272398
ISMesp4	0.370341	4.31597	0.0791548	0.237339	0.291588
ISThli1	0.399919	4.17943	0.079136	0.168276	0.214179
ISVch5	0.391318	4.18716	0.0791093	0.242167	0.291039
ICESenTy2-1	0.410892	4.29663	0.0790713	0.269406	0.32109
ISNph24	0.394846	4.24704	0.0790351	0.227594	0.277643
ISHar3	0.385043	4.23324	0.0789947	0.255953	0.307102
TnBth1	0.387384	4.26825	0.0789745	0.231882	0.283849
ISXne4	0.404257	4.25823	0.0789343	0.210069	0.259297
ISHwa5	0.365355	4.28667	0.0789072	0.204785	0.251707
ISSod11	0.394977	4.29067	0.0788567	0.195504	0.248271
ISSoc4	0.384242	4.15885	0.0788193	0.18328	0.232776
ISMtsp22	0.389448	4.1893	0.0788072	0.263458	0.315119
ISNsp5	0.398646	4.19853	0.0787947	0.198265	0.250853
ISMeth1	0.38378	4.22211	0.0787679	0.22516	0.275359
ISMno25	0.370401	4.23713	0.0787321	0.207114	0.255837
ISBj12	0.403341	4.27058	0.0786883	0.31303	0.366438
ISHne4	0.392608	4.35911	0.0786846	0.251861	0.309872
ISH10B	0.40729	4.18236	0.0786841	0.202491	0.249894
ISCaa3	0.38519	4.19478	0.0786394	0.220331	0.270548
ISHwa13	0.377622	4.20648	0.0785672	0.185267	0.233751
ISSba12	0.395356	4.33296	0.0785448	0.225153	0.27739
ISTfu1	0.39518	4.29514	0.0784969	0.264597	0.319623
ICEKpnHS11286-2	0.274541	2.49788	0.0784514	0.494433	0.568006
AICESare1208	0.396801	4.14798	0.0784451	0.196468	0.244031
ISNph10	0.389901	4.20319	0.0784357	0.233042	0.285408
ISMac17	0.362896	4.34716	0.0784295	0.224213	0.279554
ISPa34	0.36509	4.28008	0.0784099	0.275256	0.330453
ISMxa2	0.403075	4.17269	0.0783957	0.221172	0.267902
ISSau2	0.394345	4.23445	0.0783891	0.212725	0.260471
ISHti2	0.406287	4.18523	0.078381	0.260296	0.310892
ISTco5	0.375304	4.26097	0.078354	0.192113	0.242885
ISPg6	0.410635	4.25266	0.0783259	0.127232	0.167459
ISSyth1	0.398378	4.25519	0.0783071	0.231672	0.282395
ISBugl2	0.398825	4.26608	0.0783041	0.189948	0.238278
ISBvi7	0.379565	4.24228	0.0782841	0.219312	0.26972
ISHmu4	0.400746	4.32175	0.0782595	0.178697	0.225104
ISBast1	0.383231	4.22023	0.0782158	0.208154	0.258474
ISChy1	0.383745	4.19577	0.0781888	0.233558	0.285067
ISOt5	0.402255	4.29991	0.078185	0.222453	0.27112
ISHahy7	0.398564	4.30002	0.0781666	0.27024	0.324715
ISAau5	0.408887	4.23929	0.0781578	0.255489	0.312602
ISCysp21	0.376214	4.25111	0.0781535	0.198838	0.251232
ISNgo3	0.370277	4.28555	0.0781494	0.215269	0.264616
ISAva8	0.383792	4.25606	0.0781037	0.186576	0.233033
ISMac1	0.397384	4.26756	0.0780961	0.282205	0.340136
ISTte1	0.383491	4.20398	0.0780716	0.291184	0.343734
ISMno3	0.394942	4.21547	0.0780488	0.261819	0.315714
ISHarch19	0.382058	4.20534	0.0780048	0.190732	0.238719
ISH11	0.402521	4.30808	0.0779963	0.20432	0.254127
ISHwa16	0.403235	4.3277	0.0779933	0.253856	0.304765
ISDha6	0.367879	4.18924	0.0779728	0.182676	0.228633
ISHoc2	0.390509	4.25096	0.0779717	0.192392	0.242964
ISHwa20	0.390045	4.26461	0.0779341	0.17368	0.220913
ISNaoc7	0.385123	4.23623	0.0779319	0.159578	0.199737
ISUnCu12	0.399539	4.20496	0.0779203	0.222822	0.274952
ISAcma5	0.382766	4.24581	0.0778991	0.196375	0.243133
ISAcma1	0.406056	4.22505	0.077878	0.250176	0.303732
ISNpe21	0.392377	4.27509	0.0778691	0.213732	0.265753
ISBeb2	0.393077	4.21462	0.0778574	0.254062	0.303834
ISCth11	0.392429	4.28567	0.0778431	0.182238	0.233231
ISRop3	0.371757	4.24624	0.0778309	0.240887	0.293123
ISPsy16	0.388875	4.16019	0.0777933	0.151655	0.20168
ISCausp4	0.358075	4.22906	0.0777646	0.240568	0.291563
ISHvo21	0.384462	4.22393	0.0777497	0.188217	0.235041
ISMeco1	0.40065	4.23223	0.0777274	0.216004	0.266775
ISAmde4	0.389535	4.27524	0.0777211	0.206574	0.255464
ISBj7	0.384624	4.20768	0.0776798	0.213338	0.26008
ISCku7	0.400155	4.21547	0.0776552	0.226265	0.277186
ISPfa1	0.394642	4.23343	0.0776465	0.205714	0.253521
ISNma17	0.390048	4.20966	0.0776394	0.174887	0.219619
ISMch2	0.384794	4.22655	0.077587	0.262382	0.3131
ISAzo39	0.198981	2.10551	0.0775423	0.108841	0.169839
ISArsp7	0.374693	4.20311	0.0774163	0.20055	0.253202
ISSod10	0.409017	4.33203	0.0773992	0.204099	0.251758
ISHbo8	0.375601	4.1767	0.0773683	0.174809	0.227645
ICESorUo5-1	0.411603	4.61272	0.0773669	0.273586	0.331264
ISAcp3	0.383301	4.16685	0.0773649	0.213702	0.267404
ISHut1	0.378285	4.33152	0.0773598	0.227766	0.280437
ISBst1	0.425077	4.37329	0.0773533	0.240813	0.293283
ISRm4-3	0.373566	4.15848	0.0773471	0.251641	0.301123
ISMbov5	0.359845	4.24336	0.0773429	0.214897	0.267422
ISBfu1	0.410542	4.27029	0.0773225	0.231298	0.279436
ISCps7	0.378408	4.16796	0.0773208	0.241088	0.291169
ISPma1	0.401006	4.24701	0.0773065	0.15519	0.203482
ISHbo1	0.407111	4.24312	0.0772576	0.172471	0.2193
ISHla21	0.394592	4.31097	0.0772426	0.191884	0.238661
ISButh7	0.375076	4.27576	0.0772399	0.271999	0.332891
ISSpu14	0.368121	4.20201	0.0772164	0.247617	0.301972
ISCg2	0.355596	4.26259	0.0771474	0.173005	0.217762
ISBuph1	0.387902	4.2277	0.0771445	0.181028	0.2252
ISCysp15	0.404268	4.26109	0.0771262	0.20048	0.254318
ISMmg4	0.40544	4.24298	0.0771218	0.25351	0.305107
MITEPlu5	0.373877	4.18581	0.0770957	0.23771	0.295773
ISAcl1	0.392328	4.22788	0.0770326	0.172714	0.217625
ISRfsp3	0.389167	4.1839	0.077027	0.240938	0.291224
ISCysp5	0.376656	4.24159	0.076998	0.286311	0.34159
ISAcsp6	0.401489	4.27416	0.0769724	0.211779	0.264783
ICEHin299	0.410848	4.64896	0.0768906	0.197852	0.249714
CIME_2603__tRNAThr	0.387322	4.24596	0.076858	0.227613	0.276403
ISUnCu10	0.363548	4.28445	0.076833	0.221486	0.270433
ISStsp11	0.379266	4.25306	0.0768156	0.247174	0.299418
ISAcpr2	0.364465	4.26341	0.0767739	0.211492	0.262456
ISCef1	0.379101	4.21028	0.0767686	0.211818	0.258663
ISAzca1	0.38206	4.20106	0.0767677	0.261413	0.317163
ISHbo3	0.382154	4.25551	0.0767603	0.226476	0.269873
ISMch8	0.381377	4.17248	0.0767312	0.239157	0.293315
ISCbo5	0.380811	4.21556	0.0767136	0.20529	0.253032
ISPpr13	0.388317	4.27313	0.0766939	0.235791	0.289637
ISH17	0.392699	4.18592	0.0766637	0.180531	0.229551
ISSde3	0.357201	4.22483	0.0766469	0.278717	0.327487
ISGli1	0.366089	4.22156	0.0766319	0.21411	0.263121
ISNsp6	0.414829	4.28235	0.0765955	0.228614	0.282577
IS660	0.393888	4.29557	0.0765469	0.179021	0.227287
ISHla17	0.38714	4.3602	0.0765456	0.231469	0.27714
ISOan1	0.393011	4.18444	0.0764924	0.275444	0.330186
ISBs1	0.394788	4.20555	0.076451	0.281392	0.338876
HHGI1	0.388171	4.23908	0.0764258	0.220068	0.270339
ISAzs37	0.389039	4.23369	0.0764238	0.23193	0.283483
Tn6223	0.370518	4.19222	0.0763836	0.189326	0.239764
ISAsp18	0.381762	4.24886	0.0763638	0.27912	0.333032
ISMex44	0.385907	4.27543	0.0763432	0.221535	0.270433
ISMmet2	0.375605	4.15038	0.0763363	0.222784	0.272962
ISShes2	0.404519	4.45919	0.0763147	0.284546	0.340006
Tn5406	0.384185	4.22492	0.0762731	0.249241	0.296156
ISNph17	0.384727	4.3209	0.076263	0.19997	0.247801
ISHla11	0.383903	4.23673	0.0762244	0.193319	0.24148
ISMesp3	0.373698	4.28941	0.0761999	0.229003	0.282723
ISHahy15	0.378545	4.19358	0.0760984	0.213181	0.267139
ISFsp2	0.37765	4.15735	0.0760608	0.21125	0.262571
ISEvi1	0.381643	4.23431	0.0760574	0.215361	0.264722
ISThio2	0.357443	4.24721	0.0759275	0.201268	0.253279
ISEco2	0.366372	4.06453	0.075923	0.213745	0.262841
ISNpe24	0.389911	4.33081	0.0759165	0.14967	0.194376
ISHs1	0.380675	4.27341	0.0759057	0.23638	0.284794
ISCcl1	0.38254	4.2351	0.075894	0.242596	0.294669
ISTde2	0.370543	4.27092	0.0757841	0.193704	0.237177
ISTcSa	0.37762	4.30282	0.0757749	0.198101	0.24878
ISPaen7	0.381774	4.24828	0.0757731	0.222006	0.268229
ISBmu5	0.357372	4.2333	0.0757592	0.24281	0.292253
ISSba2	0.379211	4.26819	0.0757514	0.225147	0.278156
ISCku5	0.382302	4.25613	0.07569	0.292669	0.34448
IS884	0.352897	4.26575	0.075682	0.252713	0.306726
ISNpe27	0.38806	4.28076	0.0756669	0.207355	0.256609
ISSlsp1	0.357295	4.19871	0.0756638	0.289517	0.345181
ISArch16	0.357349	4.2233	0.075647	0.233447	0.282821
ISLpn5	0.376741	4.2882	0.0756469	0.23759	0.291144
ISGaba1	0.395688	4.23274	0.0756108	0.224946	0.277546
ISBce9	0.377901	4.21625	0.0755769	0.257063	0.307915
ISGth1	0.366647	4.25809	0.0755643	0.259145	0.317157
MITEBth1	0.360688	4.24098	0.0755533	0.225133	0.274785
ISDsba2	0.358851	4.21315	0.0755377	0.199437	0.245387
ISMth3	0.360074	4.18477	0.0755099	0.261141	0.31492
ISDre4	0.379623	4.25614	0.0754198	0.204652	0.254747
ISHhu8	0.368221	4.23596	0.0754047	0.220843	0.265439
ISBvi5	0.384927	4.25362	0.0753957	0.187964	0.235695
IS1016	0.406082	4.21277	0.0753693	0.218339	0.265764
ISNpe30	0.370835	4.25383	0.0753679	0.205543	0.254209
ISMno11	0.390436	4.22952	0.0753523	0.220785	0.271668
ISAsp9	0.378327	4.22529	0.0751062	0.228921	0.281992
ISVsa4	0.372999	4.30495	0.0749749	0.187155	0.237075
ISLbp3	0.38174	4.19484	0.0749169	0.228618	0.281333
ISPin4	0.357665	4.3345	0.0748655	0.275196	0.326121
ISNph25	0.373286	4.15125	0.0748637	0.164132	0.211291
ISMdi14B	0.374499	4.29856	0.0748495	0.264028	0.319513
ISHar7	0.373577	4.22679	0.0747766	0.301527	0.354929
ISMtsp14	0.374365	4.17991	0.0747159	0.234922	0.285756
IS986	0.366163	4.18621	0.0747104	0.244166	0.297963
ISBta1	0.371295	4.24875	0.0746822	0.24636	0.301066
ISClph1	0.381275	4.22507	0.0746618	0.243812	0.28962
ISRel6	0.355736	4.22154	0.0746575	0.202678	0.255155
ISEas1	0.363253	4.17402	0.0746086	0.219802	0.270606
ISNamo19	0.367912	4.2464	0.0745593	0.234278	0.292019
ISCysp10	0.344063	4.22783	0.074513	0.216655	0.267271
ISBdb1	0.39509	4.18464	0.0744964	0.222695	0.269547
ICESauT0131-1	0.373049	4.21714	0.0744817	0.216757	0.267867
ISNpe28	0.3653	4.23251	0.074432	0.243105	0.292287
ISHme2	0.391808	4.19829	0.0744103	0.169176	0.213978
ISHla15	0.365063	4.26242	0.0743891	0.22726	0.274798
ISDau1	0.37232	4.18582	0.0743517	0.245616	0.298831
ISNamo5	0.383913	4.30022	0.0743497	0.217143	0.26876
ISCur2	0.365476	4.23986	0.0743223	0.29398	0.350889
ISClsp4	0.366044	4.23347	0.0743145	0.214919	0.264313
ISRhosp1	0.356853	4.22883	0.0742504	0.186091	0.231358
ISHahy11	0.355433	4.26447	0.0741833	0.242279	0.291344
ISA0963-5	0.384773	4.25548	0.0741531	0.194156	0.239978
ISNph1	0.355282	4.21238	0.0741417	0.16393	0.210041
ISPlag1	0.379664	4.28027	0.0740682	0.202375	0.252326
ISDet2	0.382269	4.27814	0.0740501	0.213708	0.264173
ISTar1	0.383553	4.21538	0.0740124	0.202411	0.246648
ISRhosp9	0.373169	4.28727	0.0739912	0.292958	0.350769
ISRpa7	0.382388	4.18338	0.0739188	0.208767	0.25664
ISNha5	0.376695	4.31533	0.0738534	0.265359	0.322257
ISHarch16	0.357945	4.24513	0.0738512	0.230005	0.282335
ISVisp7	0.373018	4.20182	0.0737374	0.207617	0.25946
ISDli1	0.36798	4.21054	0.0737065	0.277083	0.331288
ISNpa1	0.392896	4.19271	0.0736268	0.22094	0.276032
ISChpi1	0.382325	4.2531	0.073573	0.236643	0.287804
ISNamo12	0.348033	4.20953	0.073534	0.199666	0.249288
Tn5564	0.353234	4.24523	0.0735261	0.282079	0.336861
Tn6049	0.35997	4.2177	0.0734619	0.216142	0.268816
ISMno33	0.384155	4.21869	0.0734284	0.285821	0.341046
IS901	0.382691	4.26003	0.0734212	0.226297	0.278827
ISBrsp9	0.359911	4.22724	0.0734158	0.233104	0.288415
ISNpe29	0.351353	4.21839	0.073414	0.229184	0.281536
[truncated: 1,861 more rows]

## Sheet: MGE - cluster 3
	difference	dispersion	effect	Expected P-value of Welchs t-test	BH adjusted Welch t-test p-value
ICEBmu17616-1	2.36076	1.52593	1.48344	4.38328e-28	3.91579e-25
DeltaCIME308	3.34863	2.32944	1.37662	1.45513e-32	5.61679e-29
ICEEc1	7.15074	4.6881	1.3317	3.05361e-18	1.59473e-16
ICEEcoUMN026-1	2.75122	1.98547	1.29147	1.23659e-21	1.86314e-19
ISAisp1	3.40256	2.48225	1.28967	1.07424e-20	9.0528e-19
Tn1681	2.29421	1.68233	1.28563	3.2019e-18	1.96867e-16
ISAba33	2.77419	2.0732	1.28244	1.71881e-25	6.69933e-23
ISPpy1	3.35185	2.48288	1.2755	6.97265e-22	6.59067e-20
ISSsu6	3.39254	2.49364	1.26027	3.45514e-28	3.06326e-25
PGI1-PmPEL	2.7465	2.06623	1.24952	1.2799e-27	9.74455e-25
ICE(Tn4371)6067	2.2635	1.67075	1.2493	1.408e-18	1.05741e-16
ISAba11	2.72487	2.04034	1.24567	6.29812e-29	9.51766e-26
ICESpy009	3.37851	2.53014	1.22433	1.39712e-12	1.9118e-11
ICEDdaEch586-1	4.6078	3.55535	1.21811	1.61351e-13	2.76282e-12
ISAba10	2.79052	2.17685	1.215	5.07614e-15	1.20115e-13
ISEc33	2.99262	2.33994	1.19826	2.74808e-12	3.38128e-11
Tn6024	2.51487	2.02225	1.17581	1.40241e-21	2.05185e-19
ICEVchMex1	6.55017	4.88949	1.17429	1.01564e-14	2.41961e-13
ISSen4	2.59966	2.13509	1.16515	6.66995e-19	4.51635e-17
Tn1000	2.71871	2.20702	1.15563	6.74781e-14	1.1635e-12
ICE(Tn4371)6068	2.62777	2.1625	1.14994	2.67314e-20	2.88858e-18
ICESsuZJ20091101-2	3.05915	2.44347	1.14966	6.63967e-14	1.34974e-12
ISWz1	2.79632	2.34192	1.14482	5.94388e-21	7.08054e-19
Tn6077	5.35457	4.31699	1.13966	9.90673e-15	2.30139e-13
ISAav2	2.83449	2.32536	1.13573	6.10732e-19	3.0308e-17
ISEc78	2.59524	2.09691	1.13426	5.37296e-13	8.84551e-12
ISPst3	2.70823	2.18006	1.12601	1.26004e-17	7.4673e-16
ISKpn26	2.50537	2.11651	1.1219	1.62652e-19	1.43569e-17
ISAisp5	3.12076	2.60005	1.12158	2.45247e-11	2.83737e-10
CIME19258	3.07709	2.56179	1.11968	1.05083e-11	1.23847e-10
ISKpn21	3.0089	2.5703	1.11643	1.48109e-15	3.72366e-14
ISOur1	2.88038	2.46777	1.1112	5.85498e-12	6.86211e-11
ICEValA056-2	3.07096	2.66821	1.10102	4.30851e-12	6.55231e-11
ISAte2	2.88529	2.47902	1.09773	5.19065e-18	2.89768e-16
ISAba34	2.62355	2.28451	1.09675	2.17895e-24	6.13454e-22
IS5	2.48397	2.11945	1.09605	1.99271e-18	1.2696e-16
R391	5.27186	4.24663	1.09429	1.26036e-13	2.65476e-12
ISAba22	2.77333	2.37253	1.09402	3.50144e-13	5.36858e-12
Tn6171	2.58265	2.21036	1.09205	4.09419e-25	1.49593e-22
Tn6091	2.75371	2.34244	1.09199	2.93315e-11	3.15515e-10
Tn6011	2.49774	2.15048	1.08901	1.63696e-17	9.41689e-16
Tn1696	4.05122	3.79916	1.08295	2.82095e-13	5.91118e-12
ICECkoBAA-1	2.3056	1.926	1.08064	3.64985e-10	3.28341e-09
Tn6167	3.47546	3.04137	1.07904	2.19641e-26	1.15627e-23
ISAba2	2.539	2.25158	1.07818	3.19072e-24	9.0493e-22
Tn5502	2.64845	2.29719	1.07765	1.25595e-10	1.12821e-09
ICESsuJH1308-1	3.54797	2.93086	1.07599	1.00293e-11	1.27806e-10
Tn5403	3.03058	2.59008	1.0755	1.32762e-14	3.01013e-13
ICESluvan	2.71302	2.31988	1.07196	1.02607e-16	5.15001e-15
Tn6168	2.82556	2.48773	1.06713	3.93093e-12	4.47176e-11
TnShfr1	2.15693	1.89076	1.06673	2.27552e-14	6.53389e-13
ICE(Tn4371)6039	2.14608	1.88439	1.06566	1.26579e-16	6.19736e-15
Tn6296	2.39331	2.03474	1.06521	6.74839e-11	6.86996e-10
ISAba18	2.55249	2.25784	1.06485	2.63875e-22	3.53562e-20
ISPa71	3.11073	2.7517	1.06398	6.07502e-15	1.51414e-13
ISC1041	2.89237	2.51035	1.0637	1.09185e-10	1.03381e-09
ISAcsp5	2.99364	2.63848	1.06321	1.48298e-21	2.07742e-19
Tn5613	2.5214	2.22908	1.0628	8.48955e-20	7.15534e-18
Tn6233	2.04236	1.75297	1.06246	2.56299e-15	8.93434e-14
IS30	2.40784	2.15759	1.06073	1.40738e-14	3.84144e-13
ICE-GI3	2.56765	2.13565	1.06061	3.12754e-15	1.13804e-13
ISAba49	2.47818	2.225	1.05858	4.35153e-22	7.54318e-20
Tn6256	2.17286	1.91374	1.05776	1.10568e-15	4.50491e-14
ISEcl1	2.60227	2.30588	1.05741	7.55568e-16	1.92046e-14
ISDisp1	2.48218	2.19769	1.05572	2.03924e-11	2.28647e-10
ISKpn38	2.75319	2.47774	1.03851	1.76624e-12	2.73171e-11
ISEc57	2.70772	2.38736	1.0364	8.51172e-11	7.58653e-10
ISCfr26	2.87909	2.61173	1.03562	2.03831e-12	3.20822e-11
ISSth1b	2.95405	2.73504	1.03377	2.88346e-22	4.2412e-20
ISSth1	3.19818	2.87602	1.03275	2.99084e-12	4.20972e-11
ISAcra1	2.5312	2.29169	1.03233	7.4187e-25	2.20046e-22
ISPar1	3.30087	2.88645	1.02773	3.5991e-16	1.16848e-14
ISAba27	2.39679	2.17457	1.02627	2.11282e-13	3.78279e-12
ISEhe3	2.29786	2.10595	1.02082	5.48788e-15	1.15783e-13
ISKpn43	2.74208	2.54573	1.01591	4.29305e-12	5.49213e-11
ISSm1	2.68847	2.49359	1.01586	4.16981e-11	4.27041e-10
ICESthJIM8232-1	3.5706	3.16593	1.01345	1.89895e-11	2.12035e-10
ICE(Tn4371)6034	2.05759	1.88129	1.01323	2.38729e-17	1.23486e-15
ISAba16	2.3503	2.14447	1.01319	4.82574e-18	3.18356e-16
ICE(Tn4371)6038	2.22077	2.12173	1.01003	9.76495e-17	4.78094e-15
ISAba15	2.9277	2.77012	1.0084	6.02099e-12	7.62449e-11
Tn6252	4.54781	4.36226	1.00809	2.40394e-14	5.51005e-13
ISAba50	2.70749	2.42971	1.00351	6.64828e-10	5.51389e-09
Tn6234	2.69196	2.52919	1.00319	1.70223e-17	9.54374e-16
ISKpn3	2.61172	2.47655	1.00291	3.02433e-18	1.75964e-16
ICEHso2336-1	3.75944	3.5062	1.00207	4.66143e-12	5.83922e-11
Tn511	1.89802	1.75894	1.00165	2.80162e-15	1.02366e-13
Tn4321	2.89707	2.71225	1.00124	8.85895e-11	9.02531e-10
ISAba21	2.66453	2.46251	1.00098	6.89489e-13	9.57108e-12
ICESt1	2.94676	2.76044	0.996921	1.37731e-15	3.42008e-14
ISAha3	2.33289	2.16472	0.992313	3.45533e-18	1.83414e-16
Tn2680	2.37732	2.21569	0.991558	5.62923e-10	4.45465e-09
IS905	3.02212	2.77479	0.988636	1.91551e-13	3.32205e-12
ICESag37741	2.47135	2.26298	0.983355	2.72929e-09	2.00078e-08
Tn6285	1.80854	1.71663	0.982937	3.37501e-14	9.53306e-13
ICEVpaCan1	4.87672	4.3084	0.982772	2.70966e-12	3.88835e-11
Tn6062	2.32076	2.2056	0.982218	3.1104e-15	1.12393e-13
ISAs20	2.69689	2.58263	0.982072	1.18211e-16	4.38584e-15
Tn2503	2.34238	2.21767	0.980701	2.87493e-10	2.50351e-09
Tn5530	2.92243	2.68773	0.980444	2.1615e-12	3.12284e-11
Tn4672	2.16723	2.01696	0.979835	1.63464e-14	5.00032e-13
ISAba25	2.36821	2.23318	0.978339	5.5367e-20	5.58824e-18
ICEKp1	2.27851	2.08064	0.973974	1.1685e-08	7.81205e-08
ICECroICC168-1	2.45238	2.29224	0.973296	1.13873e-10	1.01238e-09
Tn6251	2.80276	2.74264	0.966533	2.23939e-12	3.17147e-11
CTn6	2.72029	2.60616	0.961136	2.60479e-10	2.18334e-09
Tn6073	2.54191	2.46114	0.959299	1.07039e-11	1.28054e-10
Tn6306	2.44405	2.35793	0.959127	1.42746e-10	1.36056e-09
ICEVflInd1	4.24968	4.33462	0.958813	2.45852e-12	3.91191e-11
ISAba26	2.35691	2.29725	0.956587	1.4627e-10	1.28793e-09
ICEKpn342-1	3.081	3.06953	0.9556	2.40304e-11	2.96744e-10
ISNeu4	2.54655	2.47376	0.952678	2.33252e-11	2.79868e-10
ISEc27	2.3953	2.33736	0.952109	4.87916e-11	5.17519e-10
ISPssp2	2.88873	2.87718	0.951606	1.03851e-13	1.94602e-12
Tn6075	4.81498	4.55545	0.950013	2.18608e-12	3.2252e-11
Tn6214	2.44137	2.27419	0.949043	6.25637e-09	4.5446e-08
ISKpn28	3.23957	3.116	0.947867	1.19452e-11	1.60492e-10
Tn6103	2.49209	2.33677	0.946958	4.57197e-09	3.32629e-08
ISAs21	2.88519	2.91217	0.946544	1.85226e-12	2.5366e-11
Tn6010	3.8804	3.69474	0.945478	1.38848e-11	1.85563e-10
ISKox1	2.52767	2.54541	0.937006	8.93052e-11	8.8784e-10
Tn6181	5.50145	5.05776	0.931999	1.54372e-11	1.94688e-10
IS18	2.23326	2.14158	0.931916	3.11913e-14	8.71173e-13
Tn6076	4.75343	4.52773	0.930599	8.43707e-12	1.17053e-10
Tn6017	2.27466	2.26255	0.930575	7.47565e-09	4.58383e-08
ISAs27	2.52647	2.59084	0.928657	3.25833e-12	4.22198e-11
ISS1N	3.30779	3.34191	0.92634	1.12241e-12	1.57437e-11
ISAcde1	3.20603	3.24733	0.925346	2.00906e-11	2.26764e-10
ICEVchBan9	2.71595	2.91263	0.923808	6.24902e-11	7.61637e-10
ISS1E	2.82502	2.87201	0.922631	1.83576e-09	1.3319e-08
Tn6019	1.79277	1.81181	0.921774	2.22305e-15	8.33978e-14
Tn6229	2.0179	2.10426	0.916919	2.00742e-14	5.9525e-13
ISSag3	2.86147	2.8364	0.915945	5.91539e-13	9.40949e-12
HPI-ICEEh1	4.33918	4.25978	0.914209	4.67994e-12	6.66489e-11
ISShes11	2.0758	2.04994	0.911135	8.95488e-12	1.50546e-10
ISKpn24	2.27102	2.31076	0.907476	1.07768e-13	2.43033e-12
ICEHin1056	4.18891	4.39223	0.907465	2.6679e-12	4.1482e-11
ICEHaeULPAs1-1	1.76298	1.79876	0.903142	3.76001e-14	1.04768e-12
Tn6206	2.51494	2.50882	0.90171	2.33096e-10	2.2806e-09
Tn6177	2.26795	2.28737	0.901064	5.7602e-10	5.11177e-09
ISAs25	2.30586	2.4471	0.900306	9.36233e-15	2.80327e-13
ISEam1	2.24291	2.32932	0.899023	1.72272e-10	1.71246e-09
ISSdy1	3.34913	3.3662	0.897962	6.27986e-11	6.55971e-10
IS17	2.17943	2.28952	0.895649	4.29828e-18	2.8313e-16
Tn6093	2.17571	2.21729	0.89521	9.10937e-14	2.32995e-12
ISEsa1	2.53635	2.54201	0.894895	1.44878e-10	1.38082e-09
ISPa1635	2.35211	2.43272	0.891237	3.62548e-11	4.31018e-10
CTn1	2.55954	2.60262	0.890249	3.38287e-09	2.4302e-08
ISAba36	2.99876	3.1148	0.889884	1.42962e-10	1.51928e-09
ICEDzeEch1591-1	4.76031	4.77818	0.888472	8.37894e-12	1.07351e-10
Tn5394	2.62471	2.73053	0.886986	7.42449e-11	8.67541e-10
ISEc52	2.22254	2.31772	0.886359	1.3124e-12	1.93366e-11
ISAlde2	2.14755	2.17724	0.885828	7.02408e-10	6.37139e-09
ICEPaeLESB58-1	1.80248	1.92181	0.885387	2.62555e-13	6.15791e-12
ISAs1	2.34053	2.44525	0.884767	1.84206e-07	8.33857e-07
Tn4371	1.68634	1.74424	0.883944	2.93667e-12	5.43482e-11
ISAs2	2.56246	2.65055	0.882535	5.99788e-10	4.96129e-09
ISKpn33	3.0396	3.16617	0.881599	8.97485e-11	9.73804e-10
ISAba31	2.32431	2.47248	0.881194	8.45566e-22	1.20345e-19
ISAs12	2.44391	2.70325	0.878949	1.59173e-11	1.81433e-10
ISRaq1	2.51346	2.66417	0.878513	1.599e-09	1.30347e-08
Tn2003	2.32302	2.41713	0.878204	4.18061e-14	1.10923e-12
CTn4	2.46412	2.51256	0.877899	3.22572e-09	2.29425e-08
ICE(Tn4371)6066	1.45667	1.51516	0.874321	1.91804e-13	4.64154e-12
ISEch7	2.83806	3.01837	0.874036	1.34813e-10	1.48333e-09
ISSsu7	2.95056	3.13431	0.870872	6.04063e-12	7.46369e-11
ISSba14	2.54771	2.66425	0.870867	3.9536e-11	4.37182e-10
YAPI(ye)	3.14523	3.61452	0.870683	1.10861e-09	8.31345e-09
ISBuba3	2.62257	2.73456	0.869894	8.0631e-10	6.59961e-09
ICESpn11930	4.45676	4.64678	0.86935	1.04809e-12	1.73898e-11
ISBuce2	2.5731	2.66901	0.867227	1.34965e-09	1.07408e-08
Tn6112	2.63765	2.66881	0.865321	7.0093e-10	6.72337e-09
ISKpn9	2.33092	2.5083	0.863306	2.29749e-15	8.00893e-14
Tn6109	2.12982	2.20249	0.863286	2.51726e-14	7.14122e-13
ISEsa2	2.61689	2.85034	0.861903	4.42213e-10	4.21215e-09
SGI1-B2	4.14669	4.43816	0.861697	1.62541e-11	2.22553e-10
Tn6005	1.70687	1.82336	0.859721	6.75955e-12	1.13436e-10
Tn6074	2.50524	2.62399	0.852646	1.0063e-08	7.05361e-08
ISAeme15	2.47515	2.73316	0.85183	7.61443e-11	7.09328e-10
ISAs28	2.75611	2.9867	0.851797	6.27698e-10	5.08125e-09
Tn2016	2.36671	2.64187	0.849193	5.63935e-15	1.71395e-13
ISNieu4	2.34194	2.43529	0.848481	9.94692e-09	6.7958e-08
Tn1207.3	3.11564	3.47466	0.847504	2.89462e-10	2.89776e-09
ICESsuNC28	2.72405	2.92609	0.846765	3.95133e-10	3.7575e-09
ISAeme5	2.2216	2.4063	0.843274	6.27833e-16	2.6292e-14
ISAisp4	3.65168	3.99902	0.840914	1.68928e-10	1.75185e-09
ICE_SagNEM316_rplL	4.2	4.49115	0.838926	5.55835e-11	7.11217e-10
Tn2921	2.26121	2.41615	0.838831	2.54013e-10	2.45615e-09
ICEValHN437	4.32042	4.48343	0.838445	9.36235e-11	1.11096e-09
ICE_Sag2603_rplL	4.76483	5.36451	0.837036	1.80023e-11	2.48738e-10
Tn903	2.43929	2.63983	0.836841	2.39986e-07	1.05397e-06
Tn6208	4.24533	4.58296	0.836221	4.54711e-11	5.83284e-10
ICESsu32457	4.69459	5.07954	0.835121	7.88542e-12	1.16523e-10
Tn6106	5.11744	5.28138	0.834178	4.91126e-09	3.13532e-08
ICE(Tn4371)6040	1.54087	1.73284	0.832389	1.01477e-11	1.67632e-10
ISAeme23	2.48475	2.72103	0.830771	3.11412e-09	2.00875e-08
ICEAxyA8-1	1.64665	1.85839	0.829136	5.42721e-12	9.65421e-11
ISStin6	3.22623	3.55996	0.82842	1.35205e-10	1.46763e-09
ICEPm1	3.97729	4.35818	0.828305	2.16073e-10	2.09428e-09
ISPpu7	2.22512	2.44776	0.82487	1.36538e-09	1.13602e-08
ICE(Tn4371)6070	1.62682	1.86701	0.824224	3.83101e-12	6.99735e-11
ISAca1	2.14643	2.45051	0.822838	6.24793e-13	1.2198e-11
ISS1M	2.88796	3.28417	0.822026	1.83344e-09	1.26867e-08
ISKox3	2.4252	2.65517	0.82193	5.7273e-09	4.01084e-08
Tn6098	2.51687	2.82312	0.820925	4.76813e-10	3.89528e-09
ISKpn34	2.48414	2.79892	0.820431	7.24047e-10	6.38466e-09
IS1008	2.53066	2.78873	0.818942	3.4328e-09	2.44081e-08
ISSen7	2.42008	2.69745	0.818786	1.11389e-09	9.06186e-09
ISAbe14	2.42688	2.76832	0.818729	1.27447e-09	1.12929e-08
ISBlo4	2.57206	2.79891	0.818595	4.13056e-09	3.19108e-08
ISAhy2	2.43314	2.74111	0.818594	7.63296e-11	8.28939e-10
ICEVchHai2	4.98464	5.37236	0.817278	9.89704e-12	1.27746e-10
ISGNB1-1	2.62647	2.90888	0.816841	3.10546e-09	2.54306e-08
ICESsuJH1301	3.29518	3.67916	0.816468	2.62164e-10	2.61672e-09
Tn1549-Like	4.61948	4.9795	0.812616	1.21869e-10	1.36806e-09
ICEAdeBC-1	1.7155	2.00195	0.809857	1.83389e-12	3.63836e-11
SGI1-Pm2CHAMA	2.80688	3.10543	0.807127	2.44124e-09	1.87213e-08
ISAs18	2.23902	2.63033	0.806981	2.44887e-11	2.75432e-10
ISThy1	2.67817	3.03259	0.805623	9.82523e-10	8.58047e-09
Tn6183	2.6407	2.96293	0.803782	1.08543e-09	9.85238e-09
ISPye53	2.03478	2.2905	0.802004	1.51758e-07	8.03056e-07
ICESpuPO1	3.5978	4.0387	0.801482	2.0943e-10	2.25575e-09
ISPa36	2.2109	2.42631	0.800928	3.65396e-10	4.28154e-09
ISKpn10	2.49833	2.91884	0.800345	2.85925e-10	2.58892e-09
ISEc10	2.1444	2.36141	0.799203	2.43533e-09	2.0216e-08
ISLll1	2.80873	3.23109	0.798749	1.2693e-10	1.30765e-09
GIE492	2.65395	2.98375	0.79769	1.94183e-09	1.6478e-08
ICEEfaV583-1	3.07507	3.63548	0.797329	2.3075e-10	2.32561e-09
IS911	2.07081	2.4178	0.796513	6.70505e-09	4.89256e-08
ICE-GI2	1.52385	1.70258	0.795061	9.50296e-07	5.02655e-06
ICESpa43144-1	3.74978	4.36506	0.794403	1.81289e-10	1.88015e-09
Tn2008	3.312	3.94668	0.792415	2.94943e-10	3.12663e-09
ISKpn49	2.19315	2.46124	0.792345	2.79407e-08	1.51128e-07
ISKpn8	2.61398	3.07987	0.790292	1.0881e-09	9.57746e-09
Tn6048	1.96034	2.32089	0.790054	5.28389e-11	7.51561e-10
ISLgar4	2.64833	3.06309	0.788043	1.29298e-09	1.07131e-08
ISS1A	2.92245	3.42869	0.787985	2.9332e-11	3.27274e-10
Tn6194	2.58876	2.87963	0.786806	2.07668e-08	1.31251e-07
Tn2610	1.78392	1.93766	0.785787	3.73817e-07	1.92629e-06
ISEc1	1.95903	2.33038	0.785712	1.73604e-10	2.05466e-09
Tn5501	1.85173	2.2414	0.785285	4.69211e-13	1.01581e-11
IS4	2.29778	2.55186	0.784234	5.72616e-09	4.5209e-08
ICEAciJS42-1	1.48802	1.84128	0.78104	5.73545e-12	1.01734e-10
ICEEc2	2.33192	2.58481	0.780327	3.53322e-08	2.5071e-07
ISEcl5	2.5777	2.99621	0.77644	8.0805e-09	6.28118e-08
IS421	2.04946	2.42998	0.775296	6.44679e-11	8.87797e-10
Tn5563	3.08446	3.78902	0.77505	1.74462e-09	1.62117e-08
Tn6163	1.51868	1.8427	0.774338	1.91865e-12	3.72449e-11
ISAba13	1.91414	2.2411	0.773618	8.29377e-10	6.73453e-09
IS-LL6	2.51075	2.96509	0.770112	4.36255e-10	3.74551e-09
ISAeme4	2.38287	2.86212	0.769639	6.82939e-09	4.4699e-08
ISCte8	1.92087	2.21102	0.769219	4.18085e-11	6.02472e-10
ISSmu1	2.60001	3.04724	0.769161	1.73594e-09	1.45959e-08
ICEXcaCa8004-1	1.62187	1.87366	0.768916	5.23871e-07	2.75035e-06
ISAeme1	2.2037	2.71966	0.767745	8.83161e-11	9.21766e-10
ICESdy12394-1	3.8689	4.52541	0.767279	4.57751e-10	4.23509e-09
ISAba825	2.70597	3.23356	0.766992	6.25224e-10	5.13333e-09
ISRme1	2.29941	2.70616	0.766348	1.99678e-08	1.38287e-07
SPI-7	2.42635	2.73405	0.765823	4.0077e-09	3.45659e-08
Tn6176	2.99845	3.65648	0.765774	1.85705e-09	1.39905e-08
ISAs22	2.3443	2.78886	0.765768	6.06685e-08	3.0712e-07
ICE_SsaL22_fda	3.34453	3.88432	0.765564	3.3956e-10	3.60152e-09
ISEc31	2.20527	2.63131	0.765144	5.01645e-08	2.98508e-07
ISYen3	2.55495	3.11913	0.763735	2.98596e-09	2.12796e-08
ICE(Tn4371)6071	1.51002	1.86374	0.760956	2.21032e-11	3.41609e-10
ISRgn2	2.58494	3.01953	0.760828	6.53097e-09	4.9264e-08
ICE(Tn4371)6035	1.47759	1.75137	0.760715	1.47256e-10	1.90688e-09
ICESe4	4.09582	4.53676	0.76071	9.75257e-10	9.37218e-09
ICESsu(BM407)1	3.20419	3.9084	0.757468	1.60082e-10	1.85861e-09
ISMca2	1.63967	1.98382	0.754672	2.23809e-11	3.38828e-10
ISEch12	2.37486	2.83494	0.752761	2.40858e-08	1.51259e-07
ICEAviDJ-1	1.42003	1.72299	0.751925	8.55593e-07	3.52016e-06
ISEc38	2.2565	2.72236	0.75104	1.27477e-08	8.83832e-08
ISAs26	2.24511	2.67115	0.750799	2.65759e-09	1.98389e-08
ICEEcoED1a-1	4.51156	5.39269	0.750693	1.56399e-09	1.3434e-08
IS679	2.08075	2.47705	0.749358	5.22474e-09	3.73264e-08
ICE(Tn4371)6064	1.7431	2.01791	0.74915	3.05957e-07	1.5816e-06
ISPsma1	2.51087	3.17687	0.745534	5.60644e-12	7.1511e-11
IS609	2.05468	2.40921	0.744573	2.88513e-08	1.93275e-07
IS640	2.06228	2.49751	0.742569	8.87299e-09	6.49227e-08
ISPa56	1.99544	2.52207	0.741802	1.35011e-08	9.56036e-08
ISKpn14	2.56748	3.1653	0.739042	2.15129e-09	1.88173e-08
ICESag37	3.93275	5.20743	0.738398	6.22365e-10	6.24356e-09
ISSsu10	3.06579	3.68949	0.738363	5.17477e-10	4.5409e-09
Tn502	1.72087	2.06737	0.73798	2.7475e-08	1.79096e-07
ISTeha2	2.65475	3.31462	0.735998	1.80685e-10	1.94662e-09
CTn7	2.51412	3.09096	0.735983	1.16597e-08	7.7919e-08
Tn5045	1.48936	1.8342	0.735884	3.20658e-09	3.14914e-08
ISAau3	2.00055	2.54309	0.735563	2.91926e-08	1.9179e-07
ISAzo36	2.25931	2.7257	0.734664	2.22048e-07	1.02686e-06
ISEnfa110	2.58737	3.14861	0.733244	3.23896e-09	2.63396e-08
Tn6092	2.65918	3.24587	0.73313	2.57714e-08	1.69257e-07
ICEKpnHS11286-2	3.05608	3.81348	0.732154	1.1351e-09	1.05641e-08
IS1069	2.78405	3.55424	0.731607	6.26673e-11	6.49384e-10
ISPa100	2.249	2.70475	0.730817	1.24734e-07	6.15163e-07
Tn6279	3.21962	3.96421	0.729509	1.30567e-09	1.26555e-08
ICE(Tn4371)6036	1.39081	1.70894	0.729183	3.68816e-06	1.36642e-05
IS621	2.00961	2.52467	0.728477	2.77068e-09	2.32286e-08
ISAeme19	2.04951	2.59035	0.72698	4.5581e-12	7.20736e-11
Tn5037	1.69181	2.08447	0.726812	2.23558e-08	1.84069e-07
Tn5386	2.70176	3.33821	0.726522	2.74472e-09	2.36802e-08
ISKpn1	2.17158	2.7398	0.726376	2.9877e-09	2.32647e-08
ISSsu4	2.65959	3.27355	0.726121	3.58244e-09	3.05375e-08
Tn551	4.46733	5.41512	0.725062	7.098e-10	5.60562e-09
ICESpa15912-1	3.04935	3.79997	0.725007	5.34591e-09	4.28013e-08
ICESp1116	2.94104	3.70984	0.724502	8.74064e-09	6.65145e-08
ISLdl1	2.97378	3.64248	0.72396	4.98351e-09	3.89502e-08
ICEDda3937-1	3.69518	4.71416	0.722929	2.67558e-09	2.22425e-08
Tn2502	2.30836	2.76397	0.722928	1.289e-08	9.17146e-08
ICERsoGMI1000-1	1.49637	1.91871	0.721762	1.58871e-07	8.66938e-07
SGI2	3.74403	4.63546	0.720838	4.13499e-09	2.96263e-08
ICECp1	2.55631	3.19193	0.720262	8.28182e-09	6.85577e-08
ISAs17	2.25823	2.85183	0.718982	2.04065e-09	1.77996e-08
IS150	1.97612	2.58064	0.71845	9.2414e-09	6.8225e-08
ISPye15	2.47759	3.14216	0.716969	5.35443e-09	4.22366e-08
ISEc53	2.24955	2.85987	0.71655	2.24878e-08	1.52458e-07
ISSsu8	3.00638	3.75902	0.715743	7.05199e-10	6.47099e-09
ISGasp1	2.75642	3.49928	0.714979	7.70884e-09	5.18156e-08
ICE(Tn4371)6042	1.33039	1.73416	0.714144	3.71918e-11	5.49164e-10
Tn512	3.48318	4.32203	0.713561	2.26632e-08	1.45249e-07
Tn5	2.0577	2.68276	0.713185	8.56523e-11	8.76918e-10
ISAs3	2.61982	3.24519	0.71136	2.0667e-09	1.78824e-08
ISKpn25	1.81897	2.30676	0.708239	1.27212e-08	8.5416e-08
ISXcd1	1.69898	2.20559	0.708054	7.0983e-07	2.8902e-06
ISEch5	2.04949	2.54731	0.706976	1.13905e-08	8.67332e-08
Tn6215	1.98946	2.49125	0.703164	4.94723e-09	4.73063e-08
Tn6246	2.9374	3.91245	0.702526	7.62714e-10	7.32135e-09
ICE_SsaF1-4_fda	3.38261	4.31511	0.702134	6.44991e-09	5.20409e-08
MITEEc1	2.09607	2.67707	0.701803	4.43316e-08	3.00519e-07
ISPa195	1.83663	2.42666	0.700642	2.52771e-08	1.63423e-07
YAPI	2.57115	3.46515	0.696821	2.70799e-09	2.51792e-08
ISAeca5	2.29248	3.02294	0.696425	2.13294e-08	1.42472e-07
ICESpn8140	2.95176	3.76357	0.694741	1.49807e-08	1.14554e-07
ISSen3	1.99111	2.61705	0.692636	3.34857e-09	2.91279e-08
ISKpn42	2.268	2.98504	0.691983	1.91941e-08	1.27739e-07
Tn6079	3	4.2518	0.690934	2.71935e-09	2.53623e-08
ISL5	2.79044	3.60949	0.690529	1.13022e-08	8.98856e-08
Tn1332	1.72383	2.27582	0.685382	2.84563e-08	1.70247e-07
ISKpn20	2.36258	3.07812	0.683147	8.08393e-09	6.18022e-08
ISIde1	1.80271	2.4186	0.682074	5.38681e-09	5.07353e-08
Tn4453	2.25091	2.97562	0.681574	3.78112e-08	2.63169e-07
ISSth6	2.36416	3.17189	0.679316	1.7368e-08	1.25416e-07
ISSgsp1	1.88713	2.51764	0.678821	2.31028e-08	1.48638e-07
ISAav3	1.70256	2.26023	0.676937	8.3677e-08	4.72461e-07
MGIVchHai6	1.32719	1.70166	0.676742	3.5142e-06	1.42102e-05
ISKpn50	1.80208	2.39444	0.674427	8.32461e-08	4.97318e-07
ICEPmiChn2	2.84472	4.20711	0.67377	7.05837e-09	5.90972e-08
ICELm1	3.09019	4.04013	0.6736	3.35677e-09	2.76421e-08
Tn5718	1.51011	1.96278	0.673408	5.487e-07	2.60233e-06
ISSty2	2.60171	3.50974	0.672059	2.84072e-08	1.7975e-07
IS682	2.04866	2.63931	0.671037	1.07157e-07	6.76473e-07
ISCfr13	2.26564	3.00987	0.670913	7.80958e-08	4.19152e-07
PFGI-1	5.50722	7.15608	0.6693	3.46594e-09	2.96334e-08
IS881	2.39838	3.16047	0.669099	3.0249e-08	2.20197e-07
ISBlo5	2.36127	3.04005	0.668804	1.92237e-07	1.19519e-06
ISAeme22	1.978	2.59421	0.668632	6.12233e-09	4.19629e-08
PAGI-5	3.72291	4.8325	0.668241	2.54748e-08	1.89975e-07
ISSdy2	2.64632	3.58698	0.667956	3.53175e-08	2.11785e-07
ISPpu23	1.99892	2.64726	0.667789	3.0986e-08	2.22273e-07
CTnPi3	3.16897	4.2405	0.667431	2.87953e-08	2.18893e-07
Tn6027	1.75417	2.32859	0.66738	2.55565e-07	1.48702e-06
ICESt3	3.13873	4.21439	0.666203	2.21118e-08	1.62174e-07
ISPosp7	1.99548	2.65153	0.665724	8.91954e-08	5.57457e-07
ISAlde1	1.75771	2.35652	0.664589	5.0539e-07	2.49582e-06
ICEPae690	1.27331	1.76038	0.66434	2.84655e-09	2.86165e-08
ISKpn12	1.67086	2.21732	0.663485	1.24229e-07	7.60979e-07
IS1007	2.16122	3.02312	0.662245	7.47957e-10	6.76704e-09
ISBlo7	2.22896	2.98682	0.661887	9.23144e-08	5.59823e-07
ISEc5	1.82198	2.45612	0.661302	1.26373e-07	8.02448e-07
ICEPmiCHN2407	4.41637	5.92189	0.659628	3.14312e-09	2.67123e-08
ISRm14	1.90206	2.57316	0.659586	5.77494e-08	3.8042e-07
ICESanJ4206	3.56163	4.71833	0.658119	8.66908e-09	7.29412e-08
ICEPmiChn3	2.74529	3.51651	0.656799	1.03319e-08	8.54818e-08
TnAs3	1.72754	2.2394	0.656797	1.01946e-06	5.43758e-06
Tn4451	2.19292	2.94287	0.656237	5.86008e-08	4.0561e-07
ISNesp1	2.48375	3.35815	0.652968	1.80287e-08	1.30124e-07
Tn6172	2.33128	3.13609	0.652656	2.95707e-07	1.36986e-06
ISAzo37	1.92523	2.67337	0.652044	6.10728e-07	2.90914e-06
ISAte1	2.16785	2.9308	0.650717	3.53418e-07	1.81608e-06
IS511	1.57367	2.15922	0.650213	3.63046e-07	1.7856e-06
Tn6263	2.72439	3.91632	0.64988	1.05455e-08	8.77115e-08
ICE(Tn4371)6033	1.27559	1.79904	0.649018	3.86098e-09	3.78737e-08
ISEc15	2.28604	3.16716	0.648721	9.87238e-08	5.95885e-07
PAPI-1	3.56761	4.91941	0.647604	4.65513e-09	3.96071e-08
Tn5053	2.32639	3.15196	0.647495	1.11546e-07	6.30767e-07
ISEc30	1.98682	2.77851	0.647305	7.15007e-08	4.75888e-07
ICETauDSM9187-1	1.4157	2.13737	0.646866	8.79309e-09	8.01581e-08
PAGI-2	3.38146	4.46033	0.646684	2.85214e-07	1.48696e-06
CIME302	2.67249	3.66777	0.646242	5.19287e-08	3.23314e-07
ISUnCu3	1.84396	2.6001	0.644762	7.56953e-08	4.73764e-07
ICEEcIHE3034-1	3.35686	4.65073	0.644552	4.0056e-08	2.762e-07
ISPosp4	2.02941	2.74673	0.641113	2.47173e-07	1.38855e-06
ICE(Tn4371)6069	1.28612	1.80917	0.640857	4.56798e-09	4.32136e-08
ICECmeCH34-1	1.36545	1.97605	0.640793	4.00499e-06	1.63245e-05
ISSde2	2.38531	3.42257	0.640147	6.81045e-08	4.32831e-07
ISCfr14	1.99277	2.82666	0.639683	8.05894e-08	5.08544e-07
ICE_SsaL60_rpsI	2.85677	4.01373	0.639042	5.45413e-08	3.63045e-07
ICE-KKS	1.24707	1.8614	0.63724	2.03703e-10	2.5773e-09
ISBad1	2.36542	3.15498	0.635632	4.89321e-07	2.74004e-06
ISPa91	1.68441	2.51685	0.635384	1.65828e-11	2.50143e-10
Tn6250	1.82184	2.48142	0.634673	6.77018e-09	4.8541e-08
IS1076	2.72597	3.98715	0.633207	5.5107e-10	5.10566e-09
ICE_SsaF4-2_fda	2.97204	4.13648	0.631703	1.11665e-07	6.50614e-07
ISEcl10	2.34898	3.37126	0.631262	6.00064e-08	4.07502e-07
CIME_Nem_tRNALeu	2.6691	3.80272	0.630663	5.94043e-08	3.75996e-07
ISAs29	2.12125	2.96425	0.630236	6.31896e-08	3.70532e-07
ISSpu2	2.01312	2.88583	0.629123	1.14152e-07	6.79748e-07
ISEc19	2.24177	3.18602	0.628909	4.76811e-08	3.22844e-07
ISEc17	2.29808	3.30293	0.628209	3.59703e-08	2.53006e-07
Tn5398	2.29751	3.23303	0.625457	6.71996e-08	4.57315e-07
ICECdiM68-1	4.03368	5.76318	0.624614	1.02117e-07	6.62015e-07
Tn6110	2.2751	3.29244	0.624303	8.59347e-08	5.21125e-07
MTnPi7	2.18639	3.11998	0.623625	7.10321e-08	4.56503e-07
ISAeme24	2.02561	2.90509	0.623374	8.48025e-09	5.90248e-08
IS1068	2.82207	4.12444	0.622028	1.64366e-09	1.39989e-08
ISKpn2	2.13634	3.08728	0.621396	9.08567e-08	5.80887e-07
CTnBST	1.8738	2.5562	0.621372	9.0248e-07	4.99416e-06
ISBvi2	2.37659	3.43988	0.619889	2.5798e-07	1.40678e-06
ISEic2	1.94636	2.8319	0.61915	4.82007e-08	3.06744e-07
ISBlo2	2.06725	2.88037	0.61819	6.76333e-07	3.55306e-06
ICESsuLP081102	2.49095	3.50906	0.618185	1.20078e-07	6.48701e-07
ISS1X	2.992	4.38768	0.617007	3.49197e-09	2.46293e-08
2096-RD.2	2.11451	2.9254	0.616074	3.99868e-06	1.92259e-05
ISVapa4	1.74835	2.51776	0.615355	9.21979e-07	4.45158e-06
ISThi1	2.34193	3.39238	0.614344	1.21552e-07	7.54324e-07
ISAs32	2.35806	3.45653	0.612066	1.30161e-07	7.90612e-07
ISAur1	2.41129	3.41009	0.610726	8.08279e-08	5.29416e-07
ISAeme16	1.73975	2.58632	0.60932	1.68494e-07	9.30484e-07
ISCfr27	2.55682	3.85243	0.60931	8.38607e-08	4.81054e-07
ISVei5	1.77475	2.52026	0.608548	1.83241e-07	1.1324e-06
ISPst7	1.73153	2.54858	0.606161	2.66852e-07	1.61029e-06
Tn6001	2.9589	4.33571	0.603552	8.01713e-08	5.50284e-07
TnGBS2.5	3.07078	4.55379	0.603127	6.77855e-07	3.36097e-06
ISXo3	1.95611	2.80428	0.602788	4.73288e-07	2.6057e-06
IS982	2.50903	3.7808	0.602072	1.12448e-07	6.11424e-07
ISEf1	2.48888	3.68066	0.601303	1.56816e-07	9.55561e-07
ICETn43716061	1.04526	1.6135	0.601007	1.40903e-08	1.22418e-07
MGIVflInd1	1.63876	2.44577	0.600824	1.08354e-08	8.3703e-08
ISL7	2.68495	3.99386	0.60074	3.67175e-07	2.20969e-06
ISAba14	2.03797	3.04073	0.596797	9.90413e-08	6.1572e-07
ISAeme9	2.43511	3.62385	0.596186	5.67706e-08	3.87862e-07
ISAeme8	2.29556	3.46462	0.595591	3.32797e-08	2.45618e-07
ICEValHN396	3.79165	5.64128	0.594806	2.50379e-08	1.62515e-07
IS629	1.7939	2.65377	0.594776	1.14999e-06	5.68437e-06
ISRor2	2.12914	3.14487	0.594614	1.85315e-07	9.87891e-07
ISBlo16	2.29088	3.4052	0.594377	2.42879e-07	1.50482e-06
ISSag2	2.74007	4.03081	0.593426	3.10848e-07	1.78052e-06
ISDar2	1.64156	2.51275	0.592704	2.22415e-07	1.18701e-06
ICEPmiCHN1809	3.33894	4.97151	0.591584	1.17766e-07	7.68635e-07
ICEAdeK601-1	1.38308	2.1635	0.590794	1.46253e-07	1.04353e-06
ICE_SsaL64_fda	2.77952	4.36772	0.588714	3.7847e-07	2.10741e-06
ISMlu5	1.44979	2.26659	0.586859	2.15098e-06	9.0847e-06
ISBad2	2.14208	3.20958	0.586608	4.94431e-07	2.98095e-06
ISCgr1	2.10939	3.16175	0.586523	3.11983e-07	1.84536e-06
ISAmu1	2.37611	3.441	0.586177	8.28091e-07	4.5147e-06
Tn6178	2.2091	3.47137	0.585751	4.42757e-07	2.43146e-06
ISEc43	1.93521	2.9228	0.585206	4.698e-07	2.68674e-06
ICE-GI6	1.20957	1.84589	0.584728	4.92778e-06	2.56237e-05
ICESsuZJ20091101-1	2.99172	4.43342	0.583942	6.69155e-07	3.97767e-06
ISEnca1	1.61972	2.55103	0.582805	7.60819e-08	5.77475e-07
ISEc45	2.10691	3.12316	0.582755	1.0833e-06	5.60305e-06
Tn6253	3.61591	5.50321	0.582552	1.21676e-06	6.01997e-06
IS3	2.5142	3.93363	0.582216	5.31477e-07	2.99377e-06
Tn6127	1.38529	2.09932	0.581915	3.26813e-06	1.75879e-05
ICEAspMex1	4.1171	6.36124	0.581668	4.17391e-08	2.95005e-07
ISPpi1	2.58331	4.08523	0.581155	6.57419e-09	4.71834e-08
ISAisp2	1.30149	2.01614	0.579049	6.83256e-07	3.68137e-06
ISKpn37	2.16309	3.29895	0.578985	7.39569e-07	3.77074e-06
ISPsme1	2.50875	3.94045	0.578968	2.10286e-07	1.26676e-06
ISAeme12	2.23644	3.49789	0.578216	6.47233e-08	4.37721e-07
ISSmu2	2.14542	3.26041	0.576734	6.24671e-07	2.94728e-06
ISStma13	1.59002	2.40758	0.575671	8.93767e-07	5.00604e-06
ISSod9	2.25479	3.4135	0.574569	9.29874e-08	6.03575e-07
ISAlsp1	1.68087	2.62493	0.573719	1.05591e-05	2.97051e-05
ISDeac1	2.16364	3.41761	0.573344	1.00015e-06	4.87926e-06
ISAeme2	1.86675	2.83753	0.571909	2.07865e-07	1.13591e-06
ISBlo3	2.14918	3.32314	0.567579	7.8943e-07	4.54054e-06
ISMlu3	1.57092	2.5263	0.567195	1.1577e-06	4.88273e-06
ISAzo19	1.58247	2.57074	0.566967	2.4196e-06	9.90135e-06
ISAzo11	1.50921	2.41385	0.566439	2.44125e-06	1.34308e-05
ISEc47	2.0053	3.06405	0.565935	4.24375e-07	2.44441e-06
MGIVvuTai1	1.90887	2.96363	0.564963	2.30229e-07	1.38841e-06
ICE_SsaF1-8_rpmG	2.67871	4.23256	0.564955	4.76054e-07	2.61376e-06
ISCrsp1	2.54813	4.10008	0.562425	6.10895e-08	3.84813e-07
ICEEcUMNK88	2.22927	3.65576	0.562321	7.62007e-07	4.39517e-06
ISSsu12	2.43098	3.91552	0.56187	3.87896e-07	2.24735e-06
ICE_SsaN20_rpsI	2.64279	4.17053	0.560001	3.32391e-07	2.00582e-06
Tn6088	1.17296	1.93326	0.559794	2.87454e-08	2.35927e-07
ISMpo10	1.75118	2.78516	0.559537	1.04175e-06	5.12599e-06
ISSen1	2.01556	3.1127	0.559469	9.8016e-08	6.37904e-07
ISPlge4	2.41485	3.84633	0.559431	2.59702e-07	1.50589e-06
ISL4	2.43972	3.7165	0.559118	1.0995e-06	5.76231e-06
ICEXcaVe85-1	0.99121	1.67966	0.558787	1.84839e-08	1.57781e-07
ISSsu13	2.44664	3.85517	0.558572	1.70644e-07	1.03025e-06
Tn1999	2.28903	3.67705	0.558273	1.47895e-07	8.88066e-07
ISUnCu4	1.91521	3.11686	0.556535	2.8226e-08	1.77478e-07
ISXo18	1.63256	2.48951	0.554997	8.05967e-07	4.2898e-06
ISRl2	2.20927	3.55472	0.554005	8.3664e-07	4.25422e-06
Tn4676	1.85678	2.99575	0.550504	2.91526e-08	1.84632e-07
ISAs6	2.18936	3.64718	0.550477	4.08622e-07	2.24356e-06
IS1062	2.36539	3.93628	0.549582	4.85811e-08	3.38337e-07
ISStma11	1.56882	2.52891	0.546312	3.57511e-06	1.76907e-05
ISRtr1	1.396	2.21222	0.544957	2.79349e-06	1.31711e-05
ISEc46	2.01141	3.23309	0.544818	1.34635e-06	6.62413e-06
ISEfa9	2.21954	3.51529	0.542997	1.40491e-06	7.29728e-06
Tn3411	1.43187	2.30729	0.541718	3.01573e-06	1.42778e-05
ISApu2	2.36962	3.78304	0.541717	2.98996e-07	1.78786e-06
ISEc42	2.05627	3.29883	0.541312	1.79557e-06	8.42551e-06
ICE_SsaF6-1_rpsI	2.50098	4.19792	0.541166	2.65928e-06	1.20909e-05
ISAju1	1.69005	2.82632	0.539606	1.58126e-07	1.00995e-06
ICE_SsaN5_fda	2.42369	3.98514	0.538834	1.61898e-06	7.87345e-06
IS614	1.91208	3.12624	0.538687	2.47642e-07	1.49738e-06
TnXo19	1.65282	2.6018	0.538448	5.02284e-06	2.4695e-05
ISPst5	1.8896	3.0649	0.536541	1.09736e-06	5.99161e-06
ISPpu14	1.90958	3.30338	0.536043	7.06887e-08	4.29384e-07
ISNwa1	2.32479	3.93845	0.535381	1.2645e-07	8.00875e-07
ISAisp7	1.53527	2.38639	0.53434	6.33955e-06	2.91242e-05
ISBlo8	2.03788	3.39315	0.53407	5.8531e-06	2.35514e-05
ICEclc(B13)	1.90299	3.50215	0.533985	1.91989e-07	1.14114e-06
ISStma9	2.28076	3.72194	0.533105	5.97886e-06	2.1519e-05
ISEc13	1.85331	3.03197	0.53298	1.62111e-06	7.86996e-06
ISXoo5	1.4063	2.30614	0.530894	8.97767e-07	4.67305e-06
ISEc39	2.04813	3.33015	0.53012	2.99659e-06	1.43081e-05
ICEPdaSpa1	3.08427	5.55218	0.530027	4.39018e-07	2.63811e-06
ISStin2	2.53385	4.26597	0.529699	6.84924e-07	3.63838e-06
ICESauTW20-2	1.74061	2.94297	0.529125	1.25771e-06	6.71566e-06
IS600	1.78717	2.94557	0.52903	3.25822e-06	1.56578e-05
ISLdl2	2.5082	4.13444	0.52828	2.07021e-06	9.94601e-06
CTnHyb	1.33946	2.36868	0.526847	1.00081e-06	6.01498e-06
ISPsp8	1.78905	2.97153	0.525981	4.33493e-07	2.15316e-06
ISAzvi8	2.06171	3.48411	0.525409	3.114e-06	1.44999e-05
ISRm1	1.91748	3.12482	0.524895	1.23573e-06	6.50058e-06
IS1165	2.18391	3.70963	0.522458	1.2211e-06	6.08109e-06
ISUnCu17	2.22097	3.76622	0.52222	3.44213e-06	1.40117e-05
ISCji1	1.90365	3.38447	0.521199	2.01645e-06	9.8248e-06
ISLla3	2.32677	4.01424	0.52014	1.1816e-06	6.18386e-06
Tn4652	1.76423	2.96053	0.519538	6.81085e-07	3.76398e-06
CTnPi2	2.42723	4.16961	0.519497	2.06214e-06	1.02436e-05
Tn6087	2.97945	5.10121	0.518868	6.73386e-07	3.83141e-06
ISAzo40	1.43089	2.60779	0.518101	8.80742e-08	6.4642e-07
ISPge1	1.83636	3.14663	0.517867	3.92216e-06	1.9594e-05
Tn4380	1.78916	3.54667	0.517844	3.77842e-07	2.2826e-06
ICEVchBan8	3.46885	5.68611	0.517286	2.46381e-06	1.05196e-05
ISRel5	1.5017	2.46234	0.516002	1.0368e-05	3.94393e-05
CMGI-3	1.38747	2.57098	0.515739	1.99823e-06	1.13089e-05
Tn4378	1.2858	2.17325	0.515068	4.6621e-06	2.1095e-05
ISEnfa4	1.75969	3.12313	0.514648	1.61211e-06	8.78672e-06
Tn5058	1.84356	3.14251	0.513203	3.95054e-06	1.94803e-05
ISAs31	2.05574	3.60418	0.513115	3.46603e-07	1.91088e-06
ISAhy1	1.77934	3.07255	0.513094	7.17088e-07	3.90812e-06
ISLla2	2.30862	4.02564	0.51307	5.71656e-07	2.95803e-06
Tn6204	1.97278	3.55149	0.512127	1.27623e-06	7.05745e-06
ISBith1	2.60969	4.4907	0.512115	1.5191e-06	8.03637e-06
ISSeq6	2.18904	3.70238	0.51205	4.15692e-07	2.41259e-06
Tn6130	1.82445	3.35175	0.510492	3.18572e-06	1.44932e-05
ISPsp5	1.64421	2.87289	0.510372	2.52835e-06	1.26573e-05
ISL6	2.23049	3.8742	0.509972	4.6357e-06	2.12882e-05
IS861	2.06456	3.54748	0.509951	4.62258e-06	1.86228e-05
ISAeme18	2.26529	3.93065	0.509764	1.6195e-06	7.19734e-06
ISKpn4	2.06832	3.4944	0.509613	5.4827e-07	3.0569e-06
ISPre4	2.37486	4.23041	0.509379	9.81325e-08	6.295e-07
Tn3434	1.72693	2.97675	0.509292	1.64548e-05	6.03666e-05
ICE_SsaB35_rpsI	2.35566	4.02389	0.508708	8.46445e-06	3.34226e-05
ISStrs1	1.954	3.33022	0.507602	4.53814e-06	2.05668e-05
Tn6254	2.79347	4.92938	0.50679	6.44417e-06	2.99524e-05
ISEcB1	1.82877	3.19005	0.504795	6.55341e-06	2.69902e-05
ISPa85	1.59919	2.75985	0.504654	2.09533e-06	1.10502e-05
ISSso4	2.18763	3.83434	0.50386	1.7164e-06	8.82041e-06
ISPst1	1.91235	3.58339	0.503338	6.57876e-08	4.06366e-07
ISS1S	2.38938	4.24293	0.503171	8.51122e-07	4.69124e-06
TnGBS2.6	2.72248	4.80985	0.502604	7.77426e-06	3.54444e-05
Tn5036	2.69416	4.7074	0.501507	1.77658e-05	6.80415e-05
IS693	1.9906	3.42166	0.500545	4.59932e-06	2.03175e-05
ISRsp12	1.34195	2.3731	0.500271	1.90296e-05	8.07129e-05
ISAve3	1.87059	3.22428	0.499285	9.55283e-07	5.01053e-06
ISAeme3	1.86548	3.32601	0.498549	2.1032e-06	1.0088e-05
ISAs13	1.81739	3.26969	0.497428	1.92807e-06	9.8276e-06
ISSsu11	2.50013	4.53888	0.4966	1.94626e-06	7.54027e-06
ISPsy42	1.21844	2.24368	0.495767	3.95371e-06	2.09253e-05
ISEfm2	2.16731	3.94593	0.495484	1.1208e-05	4.92444e-05
ISAs7	2.4024	4.29059	0.49545	2.43591e-06	1.19838e-05
ICESpnP1031-2	2.4505	4.41648	0.495258	6.75095e-06	2.81305e-05
Tn510	2.19043	4.3678	0.49512	4.08867e-07	2.48647e-06
ISPye6	1.88545	3.37273	0.492451	3.79993e-06	1.73456e-05
ISEnfa200	1.98003	3.5769	0.49238	1.7207e-05	6.80113e-05
ICEBvu8482-2	1.79344	3.17421	0.489349	8.47375e-05	0.000317573
ISPst13	1.79061	3.27633	0.488972	3.45477e-06	1.73266e-05
ISLh1	2.00396	3.54921	0.488894	1.43395e-05	6.06771e-05
Tn5542	1.544	2.59038	0.487968	6.26832e-06	2.95798e-05
ISAco1	2.0447	3.65895	0.485128	1.91071e-06	9.50031e-06
ICE_SsaL50_rpsI	2.31887	4.14585	0.484719	2.88356e-05	9.66989e-05
ISAzo41	1.32322	2.46041	0.481243	6.74915e-06	3.34744e-05
ISAchd1	2.12137	3.9655	0.479483	4.72866e-05	0.000168038
Tn6135	1.49426	2.68086	0.477217	9.53761e-05	0.000347316
MITEAeme1	1.91625	3.58354	0.477107	2.25736e-06	1.0948e-05
Tn6270	1.66006	2.99233	0.476125	0.000148798	0.000522388
ISVapa2	1.35704	2.42751	0.476054	1.30872e-05	5.73266e-05
ISKpn11	1.46962	2.7165	0.473677	1.09375e-05	4.74544e-05
ISSeq3	1.9089	3.45431	0.473156	4.04312e-06	1.86403e-05
ISFlsp2	2.39326	4.52441	0.473001	3.50839e-07	1.91826e-06
ISBlo17	2.13319	3.96012	0.472788	1.6065e-05	6.73416e-05
ISStma5	1.35962	2.45965	0.470382	5.34421e-05	0.000200565
IS153	1.81316	3.37664	0.468937	8.43498e-06	3.82653e-05
ISPfl2	1.72349	3.20532	0.468805	8.70126e-07	4.80091e-06
Tn1	2.51265	4.70293	0.468652	1.48622e-05	5.78628e-05
SGI1-K7	1.40039	2.39783	0.466784	2.06196e-06	1.0732e-05
ISPve1	0.884193	1.73295	0.466415	3.54587e-05	0.000123539
ISS1D	2.21965	4.19285	0.465888	1.27659e-05	5.06984e-05
ISTha4	1.49981	2.85122	0.465566	3.83994e-06	1.86697e-05
ISEc26	1.59166	3.02409	0.464524	1.47987e-05	6.08457e-05
ICE_SsaB57_fda	2.12185	4.06998	0.463979	3.7598e-05	0.000129836
ICEBglBSR3-1	1.14044	1.95622	0.463523	5.4811e-05	0.000194568
ISBian1	1.89196	3.62383	0.46343	1.3885e-05	6.01911e-05
ISPpu12	1.77092	3.28414	0.463074	2.69668e-06	1.40238e-05
ISPye14	1.26106	2.40734	0.46262	4.96082e-05	0.000192404
ISEc70	1.64759	3.1134	0.462525	1.77332e-06	8.51907e-06
ISAs23	1.97092	3.65825	0.462336	8.86727e-07	4.8606e-06
ISLgar5	2.15547	4.15528	0.461853	5.96859e-07	3.48546e-06
NBU1	1.61872	3.16301	0.460637	3.60334e-05	0.000144885
ISEc48	1.59295	3.10976	0.459898	1.29979e-05	5.49982e-05
ISKpn47	1.67233	3.12792	0.459528	1.10161e-05	4.65324e-05
ISPan1	1.82498	3.4676	0.459375	1.73217e-05	6.69937e-05
ISEc44	1.75763	3.38188	0.458757	1.26642e-05	5.36357e-05
ISAs33	1.93821	3.71423	0.458476	6.13028e-06	2.61917e-05
Tn501	2.34874	4.51043	0.457519	4.04925e-05	0.000145461
ISRsp1	1.83451	3.38454	0.457361	4.63655e-05	0.000136692
ISPa52	1.62308	3.06642	0.456082	2.3722e-05	9.65696e-05
ISAs30	1.89454	3.77442	0.452517	3.19571e-06	1.62031e-05
ISEc58	1.04212	2.03706	0.452314	3.52875e-05	0.000149298
Tn6162	1.08273	2.11926	0.451431	1.64391e-05	6.24127e-05
ICEBvu8482-1	1.66463	3.17648	0.451253	0.000104324	0.000367983
ISPsy41	2.09267	4.12057	0.450604	1.4411e-06	7.47327e-06
Tn6275	1.32284	2.48689	0.45034	0.000445515	0.00133603
Tn6104	3.15697	6.04626	0.450028	5.31941e-05	0.000168912
Tn6276	2.00272	3.96278	0.449612	5.04001e-05	0.000188695
ISVei1	1.52164	2.88044	0.449571	2.80388e-05	0.000108349
ISPpu27	1.9669	3.81095	0.449542	4.79108e-07	2.81361e-06
ISEc40	1.90269	3.62421	0.447726	2.25819e-05	8.86317e-05
ISEc81	1.90231	3.55499	0.447282	1.9609e-05	7.60999e-05
Tn125	0.802095	1.64175	0.447271	5.59716e-07	3.53986e-06
ISErsp1	1.47665	2.82554	0.446813	1.1103e-05	4.68606e-05
ISAzo25	1.78614	3.54276	0.44616	1.22926e-05	5.36649e-05
ISPsp7	1.51207	3.11056	0.446029	4.2572e-07	2.48917e-06
IS66	1.47388	2.81138	0.445854	2.75842e-05	0.000107048
ISPman1	1.89953	3.81076	0.445251	2.74785e-06	1.25123e-05
ISAs34	1.76652	3.40516	0.444372	7.85856e-06	3.5875e-05
ICESz1	1.93519	3.82755	0.444107	1.81722e-06	9.71246e-06
Tn4658	2.09545	4.2429	0.443571	1.56518e-06	6.30832e-06
ISCc5	1.74289	3.34552	0.443396	4.54947e-05	0.000168767
ISPsp3	1.30827	2.58374	0.441252	1.60844e-05	6.77483e-05
Pac_ICE1_cn	3.03874	6.34685	0.439227	9.96641e-06	4.57092e-05
Tn559	2.43956	4.89527	0.437229	1.75823e-05	7.30597e-05
ISXac2	0.948053	1.85569	0.436438	3.93354e-05	0.000142379
ISPssp3	1.87576	3.91845	0.435972	9.55849e-07	5.1778e-06
ICESpn11876	2.58802	5.10448	0.434927	3.7626e-05	0.000142134
Tn6072	1.97518	3.98843	0.433533	7.61183e-06	3.63764e-05
MITEKpn1	1.77933	3.52548	0.433239	2.77785e-05	0.000102082
PGI2	0.85202	1.82894	0.433096	3.19878e-06	1.72922e-05
ISBvu4	1.7266	3.46281	0.432588	0.000178861	0.000618538
ISPa16	1.609	3.24271	0.43218	3.63372e-05	0.000138708
ISLpl1	1.64649	3.40848	0.430669	1.94959e-05	8.07451e-05
ISSsp5	1.27287	2.44633	0.429869	0.000739151	0.00208413
Tn4401	1.1514	2.28014	0.429757	7.51134e-05	0.000260398
ISSag4	1.92362	3.99817	0.428814	6.95678e-05	0.000208259
ISNml2	2.00466	3.93591	0.428383	1.25169e-05	5.31384e-05
CTn2	2.01969	4.08652	0.428245	3.0476e-05	0.000116665
ISPsp4	1.85713	4.05949	0.427162	1.73664e-06	8.40919e-06
ISAba37	1.55876	3.42339	0.426741	9.34232e-06	2.9893e-05
ISBf3	1.65517	3.42491	0.426293	8.61097e-05	0.000316847
ISPeat2	1.66148	3.42554	0.426244	6.23942e-05	0.000197233
ISEc32	1.7341	3.69745	0.423873	0.000110158	0.000332411
IS51	1.6786	3.45464	0.422691	0.000115863	0.000347951
Tn5520	1.58553	3.25936	0.421961	6.63428e-05	0.000257082
IS1070	1.83907	3.8072	0.421827	3.10421e-05	0.00011898
ISPpu15	1.99989	4.3231	0.42108	7.17255e-06	3.22686e-05
ISPye56	1.34411	2.75326	0.420957	4.14924e-05	0.000155153
ICESsuJH1308-2	2.70294	5.91273	0.42071	0.000107484	0.000375305
SXT(MO10)	2.74379	6.25875	0.41718	3.49559e-05	0.000126607
ISAeme20	1.57804	3.36637	0.416831	1.37999e-05	5.97445e-05
CTn5	1.80776	3.79074	0.41683	7.82706e-06	3.7688e-05
ISBlo15	1.83706	3.83694	0.415734	0.000268926	0.000734685
ISJsp3	1.07855	2.40129	0.41533	3.36247e-05	0.000141696
ISAzo5	1.97936	4.14624	0.414938	4.66299e-05	0.000168679
ISPso2	1.25239	2.65499	0.413255	6.1143e-05	0.000217217
ICESsu(BM407)2	2.63599	6.23002	0.412712	3.10166e-05	0.000129147
ISPye10	1.77131	3.65209	0.412131	2.49654e-05	9.70633e-05
Tn5042	1.89517	4.19781	0.412093	2.53811e-06	1.10071e-05
ISBlo12	1.48769	3.13558	0.411733	7.84153e-05	0.000289161
ICE_2603_tRNALys	2.26037	4.80557	0.411158	3.77301e-05	0.000150281
ISAs19	1.52063	3.20663	0.409032	1.87401e-05	8.00693e-05
cLV25	1.43605	3.08079	0.408352	0.000196916	0.000662375
IS612	1.76609	3.6769	0.404315	2.76713e-05	0.00011435
ISXca1	1.15019	2.36522	0.403829	3.56023e-05	0.000139846
Tn6003	2.21047	5.7687	0.403556	2.08594e-06	1.15744e-05
ISAhy3	1.74357	3.74981	0.402965	0.000249471	0.000697912
ISSpu7	1.46401	3.20828	0.402337	3.55878e-06	1.36191e-05
ISTesp3	1.28826	2.7183	0.401734	9.94497e-05	0.000341037
IS692	1.53448	3.20007	0.401569	5.86809e-05	0.000202523
ICE(Tn4371)6065	0.921124	1.94032	0.40052	0.000521949	0.00146876
ISPna3	1.59482	3.48238	0.399051	0.000391667	0.000870533
ISLsa1	1.76518	3.76012	0.398862	0.000137336	0.000414605
ISPa46	1.11292	2.45397	0.397797	0.000106928	0.000327526
ISAbe12	1.6171	3.55727	0.39625	5.67965e-05	0.000203564
ISRso18	1.2713	2.67091	0.395964	7.34536e-05	0.000235129
Tn6274	1.42147	3.07256	0.39467	0.000144573	0.000500958
ISPsy30	1.06142	2.28162	0.39455	0.000297878	0.000940619
ISNml3	1.80096	3.77177	0.394482	5.03617e-05	0.000182828
Tn6286	1.13123	2.49349	0.394327	2.25579e-05	8.46537e-05
Tn6050	1.10879	2.36705	0.39385	0.0001863	0.000605384
ISEc37	1.39019	3.01858	0.393481	2.65424e-05	0.000110969
ICEFma29328-1	2.1596	4.79542	0.392336	0.000688507	0.00181654
ISSfl10	1.60011	3.55326	0.391856	7.27184e-05	0.000241989
ISLdl4	1.71804	3.8657	0.391508	0.000283832	0.000830178
ISBf10	1.60732	3.57182	0.390445	0.000957304	0.00257587
Tn6122	1.79135	3.98102	0.388883	0.00098034	0.00255309
Tn5070	1.67986	3.8441	0.388803	0.000194584	0.00062499
ICEPmiChn1	2.4683	5.61372	0.388737	0.000169083	0.000530549
Tn1546	1.94528	4.37452	0.387493	0.000356957	0.00101331
ISAeme7	1.56581	3.56709	0.387399	3.7045e-05	0.000144123
Tn6084	2.32221	5.36167	0.387259	0.00115709	0.00281746
ISPa63	1.09451	2.56575	0.384955	0.000242451	0.000791569
ISSpl1	1.68957	3.8298	0.38374	8.92317e-05	0.000283456
IS1051	1.20738	2.77401	0.383672	0.00010178	0.000336545
IS630	1.49232	3.42458	0.383601	0.000223416	0.000681204
ISCbt4	1.60586	3.66305	0.383026	0.000522537	0.00142802
ICESgal1	2.01029	4.69348	0.382773	0.000299045	0.000864906
ISPa33	1.51662	3.42877	0.382478	0.000415147	0.0012391
ISPa87	1.9331	4.32915	0.381536	3.64743e-05	0.000134405
Tn6138	1.5342	3.34623	0.378809	0.000133374	0.000469138
ISPar2	1.70305	4.12426	0.376642	2.06e-06	1.06223e-05
Tn5706	1.7656	4.25326	0.375337	0.000129695	0.000436098
Tn5721	1.79604	4.16445	0.37377	0.000294704	0.000706201
Tn6277	1.36276	3.11808	0.373694	0.000175577	0.000568062
IS868	1.08376	2.39951	0.37237	0.000235895	0.00070893
ISBaov1	1.28331	2.99597	0.371433	0.00010315	0.000362595
ISS1W	1.82957	4.27121	0.370489	0.000184645	0.000553805
ISSpo7	0.97716	2.2525	0.370169	0.000886811	0.00240125
Tn5041	1.65257	4.11448	0.370093	7.15066e-05	0.000266068
Tn6216	0.416075	0.987482	0.369809	0.00452466	0.0101103
Tn4655	1.11119	2.66927	0.369608	3.80117e-06	1.79883e-05
ISPsy40	1.87379	4.5742	0.369272	0.000143103	0.000413652
ISSm3	1.5807	3.66205	0.366916	0.000298011	0.000765676
Tn6272	1.78375	4.06181	0.364829	0.00354128	0.0077619
ISLhe2	1.64721	3.91971	0.36398	0.000608962	0.00154362
ISAcpa1	1.58896	3.77814	0.363917	0.000264483	0.000751681
ISLhe30	1.65182	3.76698	0.361284	0.00047377	0.00134763
Tn6107	1.91576	4.54559	0.360521	0.000287285	0.000855909
ISStso1	1.67766	4.02355	0.360258	0.00129654	0.00235813
ISKki2	1.60849	3.81434	0.358354	0.000677859	0.00157922
ISAlisp1	1.18717	2.95642	0.357983	0.00115055	0.00304998
ISAba45	1.36678	3.44348	0.356344	7.53843e-05	0.000269821
ISEhe2	1.58554	3.81524	0.35592	0.000292807	0.000842
ISPye40	1.36714	3.27482	0.354698	0.000500919	0.00132269
IS4351	1.15864	2.99737	0.354437	0.000132121	0.000470297
ICE(Tn4371)6041	1.0769	2.61646	0.353924	4.91399e-05	0.000194333
ISCbo6	1.3766	3.29399	0.352974	0.000645076	0.00171547
CTnPi1	1.9048	4.84009	0.352132	0.00122817	0.00318
ISSpu6	1.6468	4.13715	0.350924	0.000342216	0.000961935
ISRel15	1.24911	3.11564	0.350037	0.000831028	0.00220559
Tn6134	1.31706	3.15853	0.348831	0.000536019	0.00152478
ISPpa6	1.25936	3.17544	0.348825	0.000915794	0.00227655
ICEVchChnAHV1003	2.26938	5.95974	0.346468	0.00336072	0.00669095
Tn5432	1.3987	3.59223	0.345765	0.000207726	0.000693824
Tn5422	1.7977	4.48215	0.345368	0.000285974	0.000810419
ISAzo20	1.39236	3.45371	0.345323	0.000461913	0.00121316
ISAbe13	1.42456	3.59797	0.344823	0.000545252	0.00139545
ISShes10	1.40428	3.68	0.344632	4.18615e-06	1.89594e-05
ISLhe63	1.53559	3.89923	0.344567	0.00134937	0.00309797
Tn6180	1.65496	4.10589	0.344493	7.17623e-05	0.000268067
Tn6301	1.62313	4.2062	0.343982	0.000772228	0.00188951
ISAs16	1.48411	3.67918	0.342549	0.000132824	0.000435745
ISDvu5	1.34926	3.39457	0.342166	0.000163467	0.000540574
ISL3	1.60643	4.05677	0.342161	0.00141631	0.00296092
ISEle1	1.47019	3.67147	0.341927	0.00113697	0.00245788
Tn4657	0.860641	1.99953	0.341485	0.000166224	0.000477725
ICESp23FST81	1.87084	4.65646	0.338563	0.00912768	0.0160577
Tn1213	1.63307	4.12977	0.338521	0.000744232	0.00190672
IS102	1.41704	3.56744	0.336563	0.00095408	0.00197889
ISPsy20	1.50173	4.07881	0.336165	3.01581e-06	1.48998e-05
ISEc41	1.52239	3.8847	0.335153	0.00181665	0.00399416
ISPpu4	1.59317	4.28895	0.333567	0.000352396	0.00102424
ICEFal35896-1	1.43166	3.80736	0.333503	0.000385644	0.00118213
ISAeme13	1.5168	3.98576	0.332844	0.00150298	0.00354335
ISPa72	0.996254	2.60903	0.332148	0.000354015	0.00107251
Tn6268	1.55853	3.87796	0.331533	0.00746355	0.0151233
MTnSag1	1.22102	3.25282	0.330319	0.000145118	0.00050422
ISEic1	1.52971	4.02026	0.33022	0.00172474	0.00354952
ISS1B	1.6407	4.3122	0.330122	0.00270808	0.00516745
Tn163	1.4077	3.60319	0.328819	0.00108969	0.00247558
ISPaes2	1.08783	2.78542	0.328699	0.00040856	0.00119409
ISPa18	1.28064	3.35665	0.327758	0.000492022	0.00135221
ISAtu3	1.17342	3.04575	0.326064	0.000342806	0.000981005
ISKpn19	1.37582	3.69393	0.325493	0.000183459	0.000615416
ICE-emm12	1.75712	4.62569	0.324594	0.000441875	0.00129673
Tn5397	1.87514	4.9504	0.324263	0.00243156	0.00545577
ISPsp6	1.64889	4.7106	0.323294	6.08772e-05	0.000216071
Tn6186	0.901524	2.50511	0.322372	0.000542847	0.00163319
ISLpl2	1.51885	4.11204	0.321836	0.00118586	0.00282065
ICESpn22664	1.75912	4.91122	0.321797	0.0051766	0.00911909
ISBf4	1.51296	4.08165	0.321427	0.00154408	0.0036543
Tn6023	1.65456	4.55112	0.32103	0.0088807	0.014128
ISBuba1	1.5418	4.11828	0.321014	0.00682105	0.0109996
IS1006	1.49122	4.10687	0.320078	0.00174571	0.00372795
IS1096	0.932013	2.5636	0.318837	0.0010186	0.00270969
ISBm2	1.27061	3.39194	0.316415	0.000676199	0.00166882
ISEhe4	1.3463	3.59704	0.311598	0.00184198	0.00389266
ISRso13	1.50521	4.1302	0.311227	0.00395886	0.00748832
PGI1-PmCHA	0.833394	1.90248	0.310712	0.00105431	0.00289306
ISPa90	1.55761	4.25942	0.310001	0.00309163	0.0061325
ISPal1	1.64643	4.71608	0.309191	1.47914e-05	6.10375e-05
ISPa25	1.33167	3.7226	0.308839	0.000567988	0.00162418
ISRer3	0.967391	2.66352	0.306578	0.000760881	0.00210922
ICEKkKWG1	0.647575	1.84653	0.306516	0.00125131	0.00323946
ISPye8	0.903326	2.38484	0.306512	0.00107604	0.00285787
ISSlu1	1.42672	4.0611	0.305853	0.00310996	0.00639853
IS426	1.13087	3.04741	0.305545	0.000619365	0.00172911
ISSbo1	1.28956	3.62718	0.304434	0.0017847	0.00383108
ICEValA056-1	2.02814	6.04111	0.304395	0.0108555	0.0188671
ISEc36	1.49195	4.2069	0.303845	0.0066844	0.0117974
ICEPmiCHN3300	2.00514	5.78732	0.303775	0.00559662	0.00989773
ISRle4	1.11139	3.09669	0.302998	0.0010633	0.00265708
ISGbe1	0.981671	2.75908	0.302129	0.000922622	0.00242558
CIME_Nem_rpmG	1.39169	3.94628	0.30191	0.00343662	0.00685054
ISPme1	0.678897	2.00383	0.301618	0.0124969	0.0238053
ISPst12	1.35583	3.8198	0.301564	0.00314329	0.00700053
ICE_SsaT93_fda	1.50605	4.39918	0.301321	0.0120172	0.018936
ISTha3	0.962119	2.9778	0.301228	0.00164647	0.00422591
ISPa96	1.01604	2.8069	0.300804	0.00117628	0.00279632
Tn1403	1.65117	4.98958	0.298866	0.000650139	0.00181952
ISAzo39	0.768632	2.40809	0.297372	0.00345417	0.00777534
ISCc3	0.761676	2.24572	0.295946	0.00105642	0.0027947
NBU2	0.981442	3.02689	0.294232	0.0129841	0.0243617
Tn6218	0.8852	2.63727	0.293441	0.00440566	0.00983711
CIME_A909_rpmG	1.56865	4.89887	0.290462	0.0120067	0.0182688
ISPpu2	1.52019	4.82788	0.289992	0.000251654	0.000743397
ISMlu14	1.03593	2.93729	0.289651	0.00160989	0.0038796
ISUnCu19	0.938385	2.53088	0.289648	0.00617491	0.0128349
ISAve1	1.1788	3.44579	0.289386	0.00273633	0.00543616
ISPa1328	0.8292	2.36202	0.289114	0.000945184	0.00249343
Tn2012	1.30146	3.80958	0.287179	0.00279241	0.00613551
Tn6299	0.612239	1.83818	0.287122	0.000373835	0.00118301
ICEXTD	0.611652	1.96915	0.28693	0.00257907	0.00628445
Tn4555	0.868692	2.71292	0.286173	0.00682357	0.0142785
ISAav1	0.778575	2.26496	0.286086	0.00741252	0.0149422
ISRtr4	1.0569	3.09606	0.285582	0.00287676	0.00579178
ISPen2	1.24557	3.70725	0.284578	0.000168756	0.000539566
ISPam1	1.18017	3.55194	0.284458	0.00375781	0.00720706
ISPko1	0.766177	2.22867	0.284238	0.00168889	0.00401701
ISMsi2	1.11692	3.28543	0.283335	0.00156828	0.0038287
Tn5084	1.32605	4.06747	0.282446	0.00436522	0.00840011
ISPsy14	1.44706	4.59818	0.281721	0.000499458	0.00132689
ISAe1	1.25787	3.69071	0.281676	0.00244573	0.0052163
ISYpe1	1.41128	4.40887	0.280124	0.0101081	0.0167385
Tn5044	1.09024	3.61313	0.278745	0.000259912	0.00081574
ISBvu3	1.25444	3.89299	0.275799	0.00688805	0.0129884
ISBthe2	1.23481	3.86048	0.274915	0.00642048	0.0127468
ISCco2	1.01265	3.0435	0.273969	0.00104198	0.00277505
ISDge10	1.27931	4.04066	0.27364	0.00801546	0.0141113
IS1086	1.00723	2.98102	0.273177	0.00337355	0.00696666
ISLca2	1.24764	4.12369	0.273074	0.00899302	0.0151679
ISPsy24	1.36226	4.56981	0.272528	0.000189876	0.000621888
IS1131	1.14558	3.57101	0.272413	0.00605023	0.0112
Tn5046	1.06833	3.40036	0.270927	0.00229092	0.00511276
ISStin10	1.02087	3.14718	0.270873	0.00494888	0.00890908
Tn5467	1.19137	3.83475	0.270155	0.00768558	0.0143519
ISAeme14	1.27341	4.03851	0.269906	0.00536835	0.00958079
ISBf5	1.20939	3.69596	0.26943	0.00840309	0.0161583
ISPaes1	0.897513	2.69046	0.269291	0.00334313	0.00702487
ISMlu11	0.994766	3.11979	0.268971	0.00408578	0.00851161
ISMysp3	1.18697	3.77858	0.268752	0.0066797	0.0126682
ISStma14	0.926174	2.72497	0.268254	0.0024987	0.00569486
ISRel9	1.19567	3.83568	0.267805	0.0130829	0.0214234
ISMno24	0.917702	2.85856	0.265613	0.00200735	0.00453448
ISAeme21	1.19511	3.76105	0.26549	0.00477625	0.00904095
ISRtr2	0.610668	1.92672	0.264203	0.00449089	0.0092918
ISPpu13	1.16647	3.8683	0.263826	0.00133076	0.00321174
SGI1-L	1.46166	4.92159	0.263213	0.0226272	0.0334311
ISDha10	1.09983	3.59287	0.263212	0.00503611	0.0100874
ISMlu2	0.863027	2.74709	0.262764	0.00285831	0.00643731
CMGI-2	0.49147	1.66298	0.262098	0.00386599	0.00885386
Tn1721	1.0262	3.47544	0.260749	0.00263197	0.00588741
ISRel12	1.02834	3.2187	0.260436	0.00419428	0.00791096
ISSeq2	1.29757	4.25637	0.259992	0.00803554	0.01317
ISBph3	1.05746	3.51357	0.259894	0.0100823	0.0174044
ISRme16	0.94025	2.89156	0.259828	0.00349611	0.00724019
ISPa79	1.45953	4.99807	0.259334	0.00183557	0.00395858
Tn6238	1.4326	4.85781	0.259079	0.0384367	0.053185
ATE-1	0.987737	3.16133	0.258346	0.0258842	0.0435929
ISXo17	0.897206	2.95856	0.257685	0.00297448	0.00647387
ISStma1	1.15334	3.9461	0.257067	0.0230358	0.034725
CIME_Nem_tRNAThr	1.32191	4.38979	0.256328	0.036422	0.049625
ISBvu2	1.11431	3.60907	0.256082	0.0156229	0.0261188
IS616	1.20745	4.06779	0.256074	0.00424595	0.00837874
Tn6016	0.991617	3.13767	0.25587	0.00939382	0.0181208
ISPsy5	1.24553	4.61084	0.255422	0.00172077	0.00369607
ICEValHN492	1.54871	5.61544	0.255396	0.00867756	0.0149789
IS1137	1.08473	3.64254	0.254601	0.00777952	0.0147089
ICEAurCol10a-1	1.54005	5.38473	0.253584	0.0793671	0.107407
ISAzo17	1.03736	3.46856	0.253095	0.0116572	0.0217569
ISBthe6	1.13082	3.89182	0.252362	0.0144071	0.0246378
MTnPi3	1.15459	4.06188	0.251247	0.0104536	0.0171797
MTnPi2	1.13942	3.85696	0.250628	0.0065468	0.0122979
IS712	1.21287	4.13282	0.250481	0.0157868	0.0254655
ISPs1	1.27524	4.56783	0.25035	0.000303884	0.000908515
ISEc18	1.12008	3.86505	0.250142	0.0174229	0.0276808
Tn6161	1.27025	4.44594	0.250019	0.00306277	0.00690993
ISAzo4	0.829625	2.94898	0.249403	0.00368661	0.00827305
ICESpn529IQ	0.997814	3.17749	0.248533	0.00133792	0.00356224
ICE6440	0.569108	2.04201	0.248521	0.00904563	0.0181543
IS666	0.890935	2.9585	0.247688	0.00487568	0.0104137
Tn4651	0.556782	2.00736	0.247492	0.00577263	0.0124001
ISMaq7	1.04307	3.46159	0.24642	0.0122351	0.0200289
ISPme2	0.701848	2.36796	0.245991	0.00759806	0.0150239
ICESauMu3-1	1.6012	6.78061	0.245146	0.00318245	0.00674433
CTn9343	1.17976	4.0181	0.245127	0.00515818	0.011124
ISSag9	1.15728	3.99475	0.244938	0.0339541	0.0472241
ISPst2	1.1504	4.11333	0.244746	0.028201	0.0449564
ISRgn1	1.07848	3.72581	0.243859	0.0151301	0.0250701
ISPsy34	1.3279	4.8094	0.243146	0.0036822	0.00727569
ICEPalBan1	1.54001	5.72409	0.242582	0.0101587	0.0171671
CTnPi4	1.32858	4.91139	0.24206	0.0209457	0.034787
ICEVchCHN4210	0.754191	2.31551	0.241117	0.000720315	0.00204929
ISPa51	1.16823	3.95067	0.240642	0.0195942	0.0322859
ISBthe4	1.14828	4.08003	0.240182	0.0183499	0.0296816
ISPsy29	1.12946	4.27222	0.239818	0.000185341	0.000620584
ISPlc1	0.794009	2.62274	0.239172	0.00201018	0.00473093
ISFps1	1.21314	4.44421	0.238208	0.018511	0.0300998
ISEc11	1.10377	3.96152	0.237018	0.0206198	0.0323045
ISPye59	0.864021	3.08891	0.236281	0.00826629	0.0153671
Tn6108	0.772899	2.75172	0.236154	0.00977085	0.0192205
ISXfu1	0.989469	3.51625	0.235921	0.0128579	0.0212678
Tn2000	1.12572	4.05839	0.235024	0.00380825	0.00822849
ISPssy	1.2197	4.70141	0.232898	0.00279296	0.00592159
ISPa26	1.09941	4.29588	0.232493	0.000651778	0.00183442
ISAve4	1.01993	3.70799	0.232371	0.0066107	0.012322
ISPa45	1.08505	4.14918	0.231879	0.0186443	0.0309172
ISPsy2	1.18035	4.55401	0.231666	0.0142511	0.022903
ISLga1	1.10156	3.95306	0.231584	0.0276653	0.0402906
ISLjo1	1.11834	4.0788	0.231524	0.0334692	0.0503894
ICEVchBan5	1.49037	5.9308	0.230773	0.00801448	0.0138983
ISEcl8	1.07669	4.12767	0.230429	0.0380664	0.0575829
MITEYpe1	1.05875	3.89595	0.229764	0.0257517	0.0364735
ISPpu1	1.2615	5.03141	0.229676	0.00478528	0.00900824
ICESpn11930-2	1.26626	5.02511	0.229271	0.0384169	0.0517819
ISSen6	1.02182	3.85529	0.228339	0.0218512	0.0331397
ISPa22	0.96163	3.5749	0.227963	0.0270731	0.0399843
ISKpn41	1.12461	4.08145	0.225031	0.022553	0.0353057
ISTha2	0.863027	3.11999	0.224977	0.00711669	0.0144314
ISSpma1	0.630877	2.46996	0.224008	0.0232598	0.0391742
ICESpnD39-1	1.28268	5.00538	0.223813	0.0657752	0.0857374
ISNeu1	1.05964	3.97298	0.223282	0.0351208	0.0495713
ISSod2	1.0076	3.96673	0.222159	0.00909824	0.0164673
ISLre2	1.03462	4.09691	0.221692	0.049072	0.0688296
ISPpu5	1.08049	4.37488	0.22081	0.00742776	0.0135654
Tn2007	0.791866	3.15786	0.219925	0.00884849	0.0175231
ISStrsp1	0.912514	3.52645	0.219457	0.0275949	0.040807
ISPana1	1.06489	4.25475	0.218804	0.0470495	0.0648473
IS6120	0.786938	3.01757	0.218687	0.0109664	0.0202914
ISRsp13	0.787896	3.21184	0.218468	0.0227169	0.0358975
ISStin5	1.04791	4.16778	0.217876	0.0459648	0.0640691
ISRel19	0.856658	3.30359	0.21738	0.0323765	0.0488323
IS684	1.17534	4.85332	0.216459	0.00358565	0.00742639
ISSpn14	0.961468	3.72201	0.215055	0.0262048	0.0395413
ISLhe4	0.996713	4.05056	0.214817	0.0249961	0.0386876
ISLhe6	0.996638	4.00685	0.214717	0.0327501	0.0475964
ICEPmiCHN905	1.28417	5.26798	0.214227	0.020215	0.030606
Tn5719	0.554459	2.16218	0.213785	0.244103	0.298485
ISVapa3	0.705894	2.71092	0.213765	0.0121448	0.02157
ISAzo15	1.00531	4.22147	0.212198	0.0389803	0.0553646
ICEHpaT3T1	1.21874	4.93502	0.209558	0.0903782	0.114169
Tn6247	1.21924	5.15232	0.208288	0.0648472	0.0878106
ISNme1	1.00657	4.04162	0.207941	0.0527635	0.0705796
ISMgi1	0.917581	3.77545	0.207223	0.0349725	0.0524367
ISPa20	0.963211	4.08312	0.206803	0.000830465	0.00218659
ISAeca1	0.99968	4.11625	0.206116	0.0429812	0.0587802
Tn6202	1.21273	5.14059	0.205571	0.0484321	0.0667854
ISAzo21	0.810967	3.32039	0.205105	0.0236029	0.0369436
ISAzo8	0.914411	3.9219	0.203848	0.0297373	0.0463944
ISXac4	0.655562	2.71683	0.20322	0.00674507	0.0133765
ISPpa1	0.698459	2.88748	0.202103	0.013387	0.0238615
ISRm2	0.838965	3.34594	0.201856	0.0388236	0.0574783
ISPa37	0.953808	4.15278	0.200607	0.0146131	0.0246728
ISPpn1	0.697072	2.65993	0.200574	0.00541829	0.0111539
ISPpa5	0.726853	3.07473	0.200536	0.0398575	0.0614202
ICEBfrYCH46-1	0.773811	3.31943	0.198956	0.196003	0.247497
ICEVchInd5	1.2849	6.02866	0.198065	0.0341346	0.0496504
ISPsy45	1.10046	4.87606	0.197854	0.00702837	0.0132625
ISSfl3	0.940103	3.95672	0.197849	0.0419662	0.0618113
ISBvu1	0.870851	3.70812	0.197642	0.0708649	0.0998662
ICEHinB	1.14097	4.89957	0.196708	0.130866	0.160033
Tn6203	0.546366	2.52234	0.19609	0.112192	0.153368
ISLpl3	0.903952	4.22754	0.195922	0.0793578	0.105298
ISPye13	0.54771	2.30901	0.195769	0.0239651	0.0391838
TnXax1	0.778151	3.09969	0.195606	0.0158393	0.0270924
ISEfa4	1.03432	4.42191	0.194518	0.109875	0.146432
ISAzo10	0.514828	2.44711	0.193742	0.0222629	0.0383244
IS52	1.05771	4.89625	0.19344	0.0152858	0.0244901
Tn6026	0.902986	3.63512	0.191053	0.0122407	0.0232087
ISLcr1	0.97593	4.23947	0.190884	0.0840177	0.109844
ISPth1	0.794567	3.48378	0.190064	0.0391901	0.0577208
ISDge4	0.912252	4.16432	0.18941	0.0890104	0.114549
TnGBS1	1.04922	5.0452	0.188319	0.044692	0.0624825
ISOan2	0.612114	2.56562	0.187883	0.0329622	0.0525272
Tn6187	0.607867	2.7824	0.187685	0.130538	0.173974
ISBsp6	0.927103	4.36796	0.187445	0.0572019	0.0796353
CTn341	0.715236	3.12938	0.187422	0.0727099	0.105987
ISPso3	0.709125	3.23053	0.187087	0.0351057	0.0533072
Tn6227	0.987004	4.69655	0.186727	0.0686735	0.0924299
ISFlsp4	0.906494	4.14939	0.186497	0.0690356	0.0887667
ISPsy13	0.98891	5.03064	0.183677	0.0187133	0.0312347
ISDeor2	0.820234	3.80553	0.183031	0.0524746	0.0702926
ISAtu1	0.829361	3.78347	0.182907	0.0888796	0.111903
Tn6080	0.848645	4.20194	0.181643	0.11536	0.142839
ISPlge2	0.851881	4.14523	0.17945	0.0653742	0.0858389
ISShes15	0.861398	3.94458	0.179413	0.0541431	0.0745074
ISBvi8	0.777427	3.50061	0.178579	0.0322076	0.047188
Tn6284	0.61428	2.9517	0.178271	0.00252136	0.00597872
Tn6060	1.00169	5.1388	0.178178	0.0752453	0.103241
ISLxx4	0.86168	4.10097	0.178087	0.160584	0.195387
ICESpn6BST273	0.756462	3.24988	0.177742	0.00300298	0.00707588
ISMlu9	0.854673	4.13145	0.177542	0.082081	0.1086
ISAzbe1	0.862779	4.06352	0.176216	0.0911178	0.115023
ISAZo16	0.60002	2.84801	0.176147	0.0276543	0.0455354
Tn1806	1.01109	5.06565	0.176058	0.179468	0.217997
ICESsu(SC84)	0.63684	3.19378	0.175242	0.253168	0.308182
ISRle7	0.743055	3.66858	0.173801	0.0609582	0.0848474
ISLgar2	0.817361	4.12284	0.171555	0.0952147	0.12228
Tn6000	0.881815	4.49038	0.17143	0.028804	0.0472182
ICEBxeLB400-1	0.409668	1.71711	0.168587	0.0475458	0.0738969
Tn6170	0.328085	1.74089	0.168365	0.0650424	0.0961507
ISSfl8	0.815096	3.97574	0.168023	0.100822	0.126728
ISAzo2	0.676936	3.31873	0.166839	0.10733	0.137087
ISPye5	0.515407	2.47353	0.16663	0.0371375	0.0579721
ISRsp2	0.800529	4.08211	0.16497	0.190711	0.228951
ISPye7	0.738473	3.60448	0.164673	0.0545435	0.0742833
ISMca1	0.757143	4.03851	0.164637	0.200617	0.242763
Tn6303	0.497405	2.52555	0.16338	0.0429596	0.0671336
Tn6133	0.815318	4.34788	0.16177	0.162012	0.196485
ISAzvi6	0.777532	4.09156	0.16112	0.132145	0.163948
Tn6137	0.850269	4.54633	0.159664	0.157741	0.192018
ISEfa10	0.757933	3.95008	0.159555	0.143018	0.176731
ISCc4	0.721239	3.8685	0.159135	0.107786	0.134947
ISPpa2	0.563017	2.9349	0.156889	0.0235774	0.0376426
ISLfr1	0.82274	4.435	0.155743	0.211401	0.249124
ICE6180-RD.1	0.680885	3.75217	0.155163	0.102125	0.129229
ICEBsa18170-1	0.467897	2.60072	0.15323	0.357759	0.415422
ISPst4	0.518987	3.0031	0.153165	0.0716631	0.102667
ISXax1	0.396734	2.30227	0.152082	0.045822	0.0706207
ISMrh1	0.491128	2.68959	0.151756	0.0430979	0.065448
ISAs24	0.846126	4.55416	0.151715	0.12472	0.155714
ISL1	0.707657	4.06006	0.151269	0.0992524	0.127463
ISSod4	0.753907	4.11392	0.150508	0.12666	0.155742
ISPmar3	0.618742	3.30475	0.150256	0.0646552	0.0911624
ISPhae1	0.644538	3.54071	0.150039	0.120177	0.149764
ISRel3	0.653482	3.44948	0.149723	0.138272	0.172634
ISPsy36	0.681938	4.09712	0.149369	0.135259	0.164211
ISPsy11	0.794671	4.46068	0.148582	0.0273511	0.0435956
CMGEYY060816	1.3253	8.73502	0.148456	0.164613	0.207224
ISAcur1	0.68127	4.04279	0.148276	0.151101	0.182893
ISLgar1	0.718493	4.27319	0.147763	0.138134	0.169823
IS613	0.582404	3.44177	0.14707	0.0836056	0.112276
ISJli1	0.89967	5.45775	0.145368	0.0918961	0.121862
ISNml4	0.456932	2.60736	0.145153	0.102199	0.137601
ICEPaePACS2-1	0.94387	5.88457	0.144235	0.0740355	0.0982063
MTnPi1	0.68674	3.73023	0.143911	0.0681254	0.0947306
ISPa31	0.617073	3.73233	0.143661	0.089433	0.119947
ISPpa3	0.553532	3.16595	0.142499	0.0634079	0.0873275
ISEfm1	0.682718	3.93601	0.142418	0.138607	0.175456
ISPa86	0.580615	3.29162	0.142064	0.0966314	0.128007
MTnPi4	0.671192	3.93452	0.141777	0.165149	0.200796
Tn2	0.795128	5.0609	0.141368	0.236819	0.273985
ICEBxyXB1A-1	0.524402	3.32081	0.140967	0.925979	0.937758
ISM1	0.658018	3.99712	0.14091	0.135553	0.173233
ISSpma3	0.494693	2.78832	0.140376	0.0796528	0.112287
Tn5075	0.886329	5.29729	0.139676	0.149222	0.180458
ISAau4	0.723569	4.45075	0.138572	0.199295	0.233548
ISRan1	0.679419	4.25012	0.138162	0.215218	0.249167
ISS1RS	0.758125	4.81255	0.13709	0.127738	0.157193
10750-RD.2	0.815103	5.35835	0.13504	0.41117	0.456409
ICESGB76	0.550347	3.41607	0.134199	0.0188243	0.0331729
CMGETZ080501	1.19702	8.93014	0.133264	0.396228	0.446939
Tn6271	0.489717	2.89649	0.132994	0.149847	0.185126
ISLhe61	0.63076	4.08696	0.132373	0.204079	0.240721
ICESp1108	0.728488	4.95755	0.131624	0.353258	0.39849
ISPp1	0.595478	3.87943	0.130957	0.19105	0.229314
ISPha2	0.555743	3.72909	0.130567	0.247641	0.287153
ISBthe1	0.401483	2.74415	0.130037	0.105332	0.143059
ISAs15	0.605577	4.26292	0.129266	0.17974	0.214179
ISPbe2	0.560449	3.63867	0.129215	0.199213	0.237947
ISAcde2	0.651497	4.46145	0.129044	0.227544	0.265359
ISAzo32	0.520743	3.51589	0.128269	0.153354	0.1857
ISMsi4	0.610712	3.81282	0.128206	0.211166	0.250303
Tn6260	0.685896	4.80263	0.126386	0.270905	0.316403
ISMav7	0.514445	3.34928	0.126383	0.102261	0.13582
ISShfr8	0.606493	4.03969	0.124166	0.234104	0.270751
ISSsp2	0.281218	2.06007	0.123716	0.219389	0.272244
ISL2	0.622269	4.33508	0.122684	0.197045	0.232983
ISBath1	0.618817	4.40612	0.122647	0.271399	0.306772
ISBli29	0.462714	3.06223	0.120704	0.0650393	0.089917
ICEMaSym(WSM2073)-beta	0.443927	2.68882	0.120292	0.0453552	0.0691076
ISAzo1	0.469181	3.19086	0.119841	0.117705	0.157188
ISPsy43	0.591771	4.33979	0.119042	0.12831	0.159648
ISAzca2	0.439186	2.96428	0.118728	0.0535954	0.076592
ISStin9	0.577088	4.17506	0.118691	0.23331	0.2701
ISNme5	0.580263	4.08822	0.118531	0.229395	0.26654
ISPna1	0.703659	4.69922	0.118473	0.157931	0.192583
ISMlu10	0.607268	4.25504	0.118328	0.231779	0.267641
ISUnCu1	0.509254	3.81364	0.118033	0.169804	0.210948
ISSpn1	0.577082	4.18113	0.117682	0.213601	0.248283
ISRso5	0.483084	3.47102	0.117181	0.133838	0.168917
ISMno23	0.554617	3.8268	0.115524	0.197335	0.23451
IS1113	0.549451	3.76974	0.11523	0.163993	0.2006
ISKpn18	0.545092	3.93184	0.114758	0.220237	0.264176
ISLhe5	0.591697	4.32133	0.114449	0.311213	0.351527
ISMlu7	0.484792	3.50163	0.113946	0.165527	0.200242
ISSf1	0.561461	4.41494	0.113421	0.275133	0.311834
ISStma6	0.514459	4.06194	0.112126	0.238819	0.277886
ISArsp12	0.43756	3.33041	0.111734	0.175456	0.218581
ISPst8	0.521258	3.78335	0.111721	0.171188	0.205532
ISP2	0.54222	4.1136	0.111664	0.25492	0.29121
Tn6273	0.544325	4.08481	0.110934	0.244902	0.286607
ISAs35	0.529663	3.91706	0.110773	0.237573	0.279137
MITEAeme2	0.568744	4.18922	0.110359	0.326318	0.367139
ISAzo33	0.438164	3.14701	0.109408	0.118495	0.153921
ISBce3	0.533205	4.44229	0.109207	0.410773	0.453677
ISPa65	0.323369	2.47344	0.108936	0.438742	0.492922
ISMgi2	0.490386	3.72633	0.108868	0.21023	0.246609
ISPye60	0.480356	3.69668	0.108569	0.198299	0.238001
ISCap2	0.498874	3.79666	0.107616	0.213429	0.254572
ISXau4	0.447495	3.33433	0.107566	0.0916645	0.121391
ISSpwi2	0.40689	2.85747	0.107319	0.0887342	0.122323
ISVasp3	0.480051	4.11025	0.105698	0.295326	0.335323
ICESpsED99-1	0.559905	4.69093	0.104244	0.298969	0.341243
ISPye26	0.327211	2.45296	0.104234	0.134525	0.175798
ICESe2	0.557411	4.68806	0.103653	0.432477	0.470734
ISCac1	0.539511	4.29414	0.103163	0.352115	0.392552
ISEc69	0.495073	4.17987	0.10304	0.249871	0.288629
ISNml1	0.484668	4.11671	0.102879	0.289936	0.330065
ISStin8	0.493816	4.29227	0.102178	0.339175	0.381384
ISRel16	0.439901	3.82446	0.101865	0.279325	0.319455
ICEAcaSM.3	0.356335	2.82904	0.101699	0.0413675	0.0630745
ISShdy1	0.519456	4.10244	0.0994467	0.343652	0.386453
ISFnu4	0.499249	3.95298	0.0991134	0.306658	0.344877
IS16	0.457254	4.32271	0.0990929	0.321907	0.363508
ISNha4	0.335249	2.72813	0.0986035	0.164552	0.208202
ISApu1	0.44065	4.19235	0.098549	0.329529	0.366736
ISPye20	0.331198	3.07582	0.0979654	0.200369	0.241777
Tn6164	0.375263	3.19976	0.0978702	0.169204	0.217393
ISAs10	0.502072	4.09096	0.097589	0.336233	0.373017
ICEVchInd4	0.699686	7.01106	0.0963523	0.0230289	0.0358343
ISAs9	0.467843	4.36019	0.0955837	0.327146	0.368373
ISSmi3	0.437293	4.08566	0.0945344	0.317308	0.357267
ISAtu5	0.374648	3.13769	0.0943856	0.164351	0.201004
ISAzo6	0.375692	3.1744	0.0942469	0.1747	0.213799
Tn6097	0.180395	1.46611	0.0937438	0.107479	0.146274
ISEnfa1	0.448333	4.12908	0.0930726	0.3743	0.417829
ISSpma2	0.320803	3.02581	0.0928738	0.529871	0.582045
ISHpa1	0.462654	4.17302	0.092767	0.335251	0.377333
ISPsy17	0.444121	4.69055	0.0926131	0.247778	0.286036
ISBthe3	0.436172	4.18864	0.0924807	0.37562	0.420249
ISLxx1	0.391613	3.67918	0.0918385	0.330542	0.370164
ISMno22	0.414477	3.807	0.0914498	0.325152	0.368051
ISCbo8	0.41626	4.09502	0.0905812	0.363113	0.403448
ISMt2	0.409054	4.12181	0.090218	0.389225	0.432123
ISArsp6	0.498671	4.77091	0.0896095	0.418555	0.462826
ISEch14	0.42768	3.94798	0.0895874	0.306554	0.346765
ISMno9	0.297984	2.65136	0.0879831	0.102333	0.134634
ISSba6	0.476074	4.42915	0.0873438	0.300522	0.339506
ISStma12	0.405491	3.87088	0.0872721	0.333156	0.372952
ISPna6	0.456362	5.01221	0.0864229	0.31727	0.356624
ISEcl3	0.44047	4.49504	0.0862101	0.464864	0.508274
Tn6295	0.406454	3.72432	0.0859193	0.241431	0.282666
ISCc1	0.42457	3.99191	0.0857966	0.328489	0.370582
ISTesp2	0.32617	3.22689	0.0856656	0.18173	0.223868
Tn4656	0.427518	4.37097	0.0852241	0.365973	0.406197
ISDeor1	0.428284	4.39141	0.0844492	0.304336	0.344896
IS943	0.428649	4.04961	0.0836691	0.316945	0.359893
ICEMlSym(NZP2037)-beta	0.308802	3.17909	0.0821957	0.118905	0.156183
ISBmu20	0.233083	2.52916	0.0806365	0.395373	0.446923
Tn6248	0.452709	4.9987	0.0800996	0.439019	0.483525
ISStan1	0.373076	4.10668	0.0798972	0.334232	0.376357
ISAcsp7	0.411472	4.22977	0.0796856	0.337591	0.380749
ISPa73	0.334775	3.75456	0.0788284	0.340652	0.382027
Tn6222	0.447381	4.92301	0.0787808	0.39021	0.433631
ISNsh1	0.36393	4.21801	0.0785765	0.423631	0.463519
ISPak1	0.202916	2.38202	0.0782349	0.453185	0.504237
ISTni2	0.388568	3.80338	0.0779174	0.516708	0.560876
ISSmi2	0.41211	4.4211	0.0775938	0.388203	0.43182
ISEfa5	0.37471	4.27837	0.0767937	0.325734	0.366837
ISDge9	0.390628	4.37983	0.0759022	0.387469	0.430073
ISBli13	0.347399	3.83245	0.0748921	0.357465	0.396543
ISMsm5	0.305864	3.40976	0.0748316	0.282367	0.32571
ISBce21	0.35546	4.25622	0.0746947	0.362363	0.401657
ISSeq1	0.342985	4.12315	0.0739665	0.380722	0.4217
ICEPmiChn4	0.407	5.12387	0.0731042	0.257216	0.294429
ISMobv1	0.372803	4.55527	0.0728827	0.362933	0.402905
ISUnCu6	0.336816	4.18998	0.071489	0.483362	0.523732
ISDar1	0.311727	3.5695	0.0711397	0.503578	0.549448
ISHtu4	0.315836	3.55994	0.0695009	0.370439	0.413655
ISMlu8	0.33029	4.1045	0.0694723	0.490147	0.531006
ISDeba1	0.354446	4.27106	0.0685285	0.4086	0.451305
ISLdl3	0.349814	4.28776	0.0681295	0.408007	0.451633
ISLjo2	0.340321	4.20349	0.0668075	0.404875	0.446248
Tn6099	0.289854	3.83121	0.0664387	0.298063	0.349564
ISSod18	0.292964	3.99923	0.0662528	0.414537	0.456509
Tn5481	0.330815	4.22721	0.0657884	0.471804	0.516041
ICEAcaSM.2	0.340452	4.55626	0.0657444	0.00488316	0.01058
ISMsi5	0.304015	3.9665	0.0655436	0.362346	0.403423
ISAtu2	0.30866	4.03856	0.0650037	0.391514	0.432857
ISLxx3	0.27707	3.34985	0.0648985	0.214165	0.253489
ISPca1	0.31173	4.2541	0.0647012	0.33548	0.374214
ISPye3	0.170413	2.21584	0.0642106	0.179163	0.226466
ISMpe1	0.319298	4.26525	0.0638417	0.420163	0.466513
ISAcve1	0.328485	4.36692	0.0621576	0.447235	0.487505
ISBf7	0.265821	3.67087	0.0616421	0.48738	0.529981
Pac_ICE3_cl	0.358061	5.57506	0.0612302	0.114726	0.143197
ISMgi5	0.230762	3.25009	0.0606541	0.343926	0.389516
MTnPi9	0.303103	4.21649	0.0605672	0.479417	0.523208
Tn4001	0.362613	5.33944	0.0594382	0.522901	0.564558
ISLrh3	0.31987	4.25964	0.0584767	0.440695	0.484803
ISPye2	0.236338	3.6103	0.0583027	0.398045	0.443756
ISFlsp3	0.295572	4.22018	0.057549	0.495397	0.534815
IS1106	0.23912	3.80982	0.057469	0.391772	0.436923
Tn6031	0.157501	2.42209	0.056184	0.300991	0.356148
ISLhe10	0.288502	4.43924	0.0540944	0.547492	0.590228
ISFlc1	0.252399	4.28659	0.0529651	0.469386	0.511469
ISPa119	0.261116	4.22418	0.0525612	0.436445	0.479233
ISSeq10	0.277577	4.3942	0.0524878	0.49587	0.536239
Tn6188	0.277112	4.75457	0.052411	0.389275	0.431627
ISPpa8	0.177706	2.68233	0.0515359	0.643007	0.683117
ISFnu6	0.260305	4.03053	0.051501	0.445582	0.487105
ISCysp27	0.236726	3.91719	0.0513798	0.440142	0.480018
ISLrh2	0.252098	4.36184	0.0512286	0.472258	0.514792
ISButh1	0.243655	4.26002	0.0501766	0.492589	0.534059
ISRle2	0.232045	4.18208	0.0498378	0.491572	0.533121
ISXo1	0.203331	3.31931	0.0495319	0.40333	0.447159
ISErh6	0.243545	4.46615	0.0486576	0.503704	0.546954
Tn2006	0.256128	4.70374	0.0483689	0.43084	0.474528
ISDge18	0.234915	4.25711	0.0467306	0.470784	0.510605
ISPpa9	0.220657	3.82922	0.0464475	0.405343	0.446909
ISRle11	0.189207	3.14097	0.0463555	0.404868	0.448348
ISCsp3	0.181173	3.22172	0.0462693	0.380033	0.428433
ISRm3	0.20858	4.01208	0.0446972	0.505018	0.544454
ISXc4	0.184752	3.49178	0.0442701	0.360062	0.410331
ISBma2	0.219067	4.12138	0.0435803	0.484519	0.527951
ISEch6	0.222731	4.30965	0.0434763	0.467989	0.508706
ISPye25	0.154952	2.47481	0.0430945	0.249315	0.296928
ICEAcaTY.2	0.254198	5.53066	0.0430572	0.323241	0.366402
ISEhe1	0.20696	4.15535	0.0429082	0.455064	0.496815
ISShsp1	0.198361	3.92763	0.0417519	0.523791	0.565674
ISMgi4	0.199305	4.04842	0.0410766	0.46239	0.505269
ISAzo28	0.178956	3.80785	0.0406454	0.425415	0.472978
ISVasp1	0.114118	2.32227	0.0394501	0.36567	0.413075
TnSmu1	0.196328	4.45324	0.0392799	0.586084	0.623652
ISApl3	0.206698	4.58408	0.0384769	0.437514	0.478259
ISScr1	0.202729	4.197	0.0381371	0.448335	0.490562
ISDde1	0.16751	3.95426	0.0365108	0.598661	0.639678
IS1001	0.155682	3.90158	0.0360249	0.4848	0.527099
ISJsp1	0.101718	2.45076	0.0350108	0.434395	0.483522
ISMva3	0.152944	3.72299	0.0345957	0.546312	0.588565
ISEfa15	0.17261	4.24735	0.0338916	0.553955	0.594716
ISGbe2	0.139044	3.7126	0.0335364	0.50845	0.55226
ICEMcSym(1284)-alpha	0.295013	8.87553	0.0333429	0.150143	0.190474
ISBba1	0.160566	4.09923	0.0330282	0.474367	0.518931
ISBma1	0.148159	4.02823	0.0330198	0.496398	0.53877
ISAbe10	0.173819	4.28458	0.0324931	0.518487	0.557694
Tn6182	0.169824	4.1947	0.0323358	0.550495	0.588093
ISMsm11	0.160563	4.21882	0.0316349	0.501052	0.544087
ISMsm3	0.124267	3.23802	0.0316227	0.518733	0.56339
ISSoc14	0.143006	3.90971	0.0306268	0.523839	0.563355
ISPpu16	0.167699	4.40744	0.029925	0.53092	0.572149
ISLhe1	0.158219	4.30084	0.0299182	0.492205	0.532599
ISMyma7	0.131251	4.09973	0.0287159	0.523186	0.564852
ISMysp1	0.14439	4.12877	0.0284174	0.535221	0.578771
ISLxx2	0.131789	4.10727	0.0283981	0.49231	0.532998
ICESpnR6-1	0.146965	4.88944	0.0280947	0.502757	0.544397
ISStma2	0.145423	4.04779	0.0275168	0.607813	0.647644
Tn4661	0.130631	4.02303	0.0271352	0.507637	0.547753
ISAtu4	0.0847689	2.91265	0.0254685	0.509512	0.552136
ISRm15	0.121128	4.10441	0.0254292	0.471235	0.512148
ISMsm7	0.116851	3.79168	0.0245305	0.516029	0.561072
Tn2010	0.152144	5.87383	0.0245239	0.406685	0.449733
ISAzvi4	0.116811	4.56032	0.0243938	0.505011	0.546577
Pac_ICE2_cn	0.156012	5.81332	0.0242318	0.493914	0.535519
ISEc60	0.13273	4.43775	0.0240241	0.552622	0.590189
ISMno37	0.120671	4.03582	0.0239964	0.519385	0.559051
ISPna5	0.120525	4.42226	0.0237393	0.544292	0.58308
IS1110	0.116303	4.01708	0.0231828	0.521225	0.563724
ISDha13	0.100343	3.15229	0.0228589	0.377036	0.421795
ISRjo4	0.0919411	3.54734	0.0227634	0.485193	0.528848
ISAs5	0.116389	4.45566	0.0222257	0.515169	0.555751
ISSp1	0.0664632	2.72448	0.0221357	0.701727	0.738603
IS869	0.102702	4.08742	0.0206077	0.508757	0.550822
ISD1	0.105557	4.0956	0.0205067	0.587297	0.627983
ISS1Z	0.110681	4.36958	0.0203369	0.521928	0.561641
ISDge5	0.0901843	4.3299	0.0196087	0.550552	0.591306
ISUnCu23	0.114245	4.29976	0.0195927	0.487279	0.530305
Tn6198	0.124154	6.06628	0.0193377	0.635888	0.672094
IS401	0.0497239	1.9846	0.0192714	0.838073	0.860977
ISNol1	0.109368	4.56554	0.0185996	0.571742	0.610436
ISSer2	0.0674829	3.7368	0.0184538	0.509252	0.551728
ISPosp2	0.0822192	4.09328	0.0179267	0.541677	0.584417
ISFnu5	0.0973185	4.126	0.017815	0.485717	0.527223
ISPaes3	0.0702472	3.0403	0.0173411	0.690424	0.726634
ISMco3	0.0848613	4.35625	0.0172999	0.726312	0.75983
Tn6058	0.110979	5.29832	0.0171278	0.467541	0.509372
ISRhtr1	0.0818475	4.18373	0.0171216	0.556395	0.59498
ICEApl2	0.098233	5.64436	0.0165143	0.400831	0.441087
ISNe2	0.0913934	4.24344	0.0163978	0.514197	0.554966
ISRhsp4	0.0542625	3.12018	0.0151031	0.40244	0.449729
Tn6300	0.0764815	5.32158	0.0150675	0.652264	0.689666
ISRle6	0.0641883	3.91241	0.0149898	0.518204	0.559139
ISArsp9	0.0885235	4.55531	0.0148141	0.563567	0.603772
ISMca4	0.0640597	4.02392	0.0144443	0.502927	0.548021
ISPsy6	0.0811485	4.59238	0.0130779	0.515122	0.556811
ICEValE0601	0.0748926	5.29991	0.0130543	0.491409	0.533755
ISPeat1	0.0571288	4.24897	0.013046	0.496383	0.53608
ISAfl1	0.0778168	4.41817	0.0130367	0.554615	0.596291
ISUnCu15	0.0524745	2.87777	0.0127469	0.71618	0.750728
ISSpu10	0.0661616	4.56514	0.012383	0.555125	0.597219
ISSod20	0.0705574	4.51483	0.0120643	0.526382	0.565798
ISDge12	0.0622006	4.29493	0.0118933	0.494098	0.536212
ISAbe9	0.0559439	4.51464	0.0111978	0.527145	0.568235
ISSod17	0.0610303	4.31553	0.0110003	0.491009	0.533209
ISLmo9	0.0583469	4.38194	0.0103298	0.559856	0.601683
Tn6278	0.0427775	4.11537	0.0100879	0.568082	0.608238
ISLjo5	0.0525073	4.21791	0.00918067	0.500515	0.541998
ISPsy44	0.0429195	4.12162	0.00901352	0.492396	0.533747
TnSgallo2.3	0.043145	4.65783	0.00890536	0.502197	0.541084
ISCsp1	0.0171145	1.98481	0.00869759	0.664444	0.705805
IS1066	0.0341393	4.29552	0.00848302	0.493664	0.535701
ISPosp6	0.0315504	4.27032	0.00813108	0.568184	0.607911
ISMca5	0.0189983	2.16071	0.00779159	0.824889	0.84916
ISRusp1	0.0321374	3.42772	0.00757435	0.552546	0.592801
ISRfr1	0.0304797	3.39663	0.00750671	0.570599	0.614686
ISRel8	0.0317409	4.00474	0.00667137	0.495698	0.537678
ISStma7	0.0298052	4.21977	0.00587415	0.548106	0.587456
Tn6297	0.0162705	2.18762	0.00562627	0.748583	0.784029
ISAzo31	0.017981	3.91958	0.00404073	0.563564	0.6042
ISRhsp6	0.0177116	3.99946	0.00395763	0.565644	0.607147
ISPa81	0.0197653	4.18639	0.00383026	0.51594	0.555192
ISGpo1	0.0160395	3.7598	0.00360419	0.533843	0.575728
ISRsp3	0.00876916	3.37983	0.00251291	0.501343	0.547134
ICEKpnHS11286-1	0.0116655	5.50697	0.00158144	0.323947	0.362855
ISBsa1	0.0096702	4.09121	0.00153894	0.524468	0.566758
ICEPaeC3719-1	0.00226025	1.84105	0.00102279	0.499194	0.55382
ISBth19	0.00255134	4.29468	0.000634497	0.461246	0.502004
ISAzs24	0.0032138	3.29159	0.000513787	0.462005	0.506769
ISNme4	0.000705147	4.21973	0.000252218	0.548585	0.589729
ISPrmu1	-0.00088164	4.3409	-0.000219724	0.534458	0.573621
ISCbt3	-0.0012047	3.67515	-0.000303405	0.581428	0.620391
ISLhe60	-0.00285552	4.45026	-0.000541043	0.521488	0.562098
ISSpu8	-0.00264899	4.36387	-0.000549456	0.5134	0.552427
ISSpo9	-0.00154903	2.1443	-0.000685352	0.783631	0.812254
ISAra1	-0.00768068	4.169	-0.00112795	0.510791	0.549845
ISDge2	-0.00838937	4.28904	-0.00177733	0.506288	0.54605
ISCth10	-0.0111835	4.11056	-0.00198511	0.482961	0.525075
ISMco1	-0.0146885	4.27489	-0.00316433	0.46737	0.518498
ISRme15	-0.00815401	2.62083	-0.00323548	0.437001	0.481581
ISNGR8	-0.0192341	3.97112	-0.00388426	0.593202	0.631632
ISSham1	-0.0167525	4.15269	-0.00400947	0.55871	0.597519
ICESb2	-0.0188322	4.9613	-0.00441654	0.515201	0.556277
ISEco2	-0.0178883	4.09569	-0.00450945	0.524749	0.564859
ISAzo18	-0.0183222	3.70535	-0.00451883	0.604841	0.643554
ISLke1	-0.0240233	4.46521	-0.00456883	0.544911	0.584224
ISPosp5	-0.0313411	4.2151	-0.00601213	0.489973	0.530244
ISRm31	-0.0374329	4.07633	-0.00686366	0.568245	0.60945
ISSpu4	-0.0297564	4.28831	-0.00702197	0.534961	0.575452
ICESde3396	-0.0447207	5.83799	-0.00721517	0.366645	0.408802
ISNeu2	-0.0373595	4.07512	-0.00794344	0.493499	0.534837
ISPvsp1	-0.0426634	4.22745	-0.00844039	0.484098	0.52558
ISSba16	-0.0439392	4.45656	-0.00864919	0.551372	0.589821
ISMra3	-0.0490748	4.05038	-0.00875667	0.523611	0.565206
IS1141	-0.0384042	3.37426	-0.00879284	0.581858	0.623338
ISHar1	-0.0394039	4.35346	-0.00887881	0.557088	0.595284
SGI1-X	-0.0642396	5.29335	-0.00948363	0.445792	0.487147
IS999	-0.0363441	3.303	-0.0095923	0.633214	0.672654
ISOdsp1	-0.0454968	4.34693	-0.00968765	0.443988	0.485676
ISHps3	-0.0575529	4.5	-0.0106721	0.534561	0.575512
ISLhe66	-0.0425834	4.25878	-0.0109985	0.48874	0.529564
ISButh3	-0.0607546	4.27513	-0.0110471	0.522068	0.56256
ICESpnP1031-1	-0.0614439	4.53644	-0.0110678	0.506652	0.547017
Tn6283	-0.0544396	4.4925	-0.0112234	0.559378	0.597755
ISBf9	-0.0657835	4.75191	-0.0115851	0.580639	0.619597
ISAcba1	-0.0551375	3.71566	-0.0118618	0.563179	0.603668
ISPpu3	-0.0555228	4.33333	-0.0119055	0.511125	0.551055
ISPye57	-0.0328201	2.15779	-0.0121942	0.73085	0.764971
ISSpal1	-0.0559527	3.79845	-0.0124599	0.56906	0.609998
ISThph1	-0.044565	3.2195	-0.013231	0.848818	0.870377
ISYps8	-0.0619766	4.35921	-0.0132453	0.497436	0.538592
ISRme13	-0.0687494	4.35805	-0.0133034	0.537118	0.575356
ISPa35	-0.0606802	3.81773	-0.0135088	0.625415	0.662846
ISRm6	-0.0569556	2.52904	-0.0145717	0.535387	0.578774
ISGxy1	-0.0792505	4.40192	-0.0148483	0.561729	0.602355
ISLhe13	-0.07823	4.35133	-0.0150774	0.511969	0.549357
ISLhe11	-0.0773166	4.47978	-0.0152196	0.558148	0.59757
ISEas1	-0.0768344	4.21294	-0.0154465	0.490249	0.53222
ISSsp4	-0.0571821	2.90243	-0.0164889	0.775529	0.804223
ISSpu11	-0.0861993	4.32882	-0.0166417	0.484545	0.525592
ISApl1	-0.086807	4.55248	-0.017094	0.511341	0.550391
ISMsm10	-0.0872315	3.81112	-0.0171062	0.565863	0.606342
ISLca1	-0.0863036	4.30943	-0.017827	0.495961	0.535687
Tn6032	-0.0700217	3.41015	-0.0179073	0.694796	0.730867
ISPxsp1	-0.0928874	4.25704	-0.0180142	0.472975	0.509534
ISRel7	-0.080399	4.0834	-0.0180385	0.550562	0.590862
ISRce2	-0.0881098	3.9943	-0.0189429	0.540885	0.581152
ISCpi1	-0.118001	4.46209	-0.019312	0.488896	0.529508
ISCb1	-0.100064	4.1039	-0.0197287	0.562346	0.603047
ISRhsp3	-0.0783501	3.29181	-0.0197461	0.577464	0.617984
ISHtu3	-0.100274	4.14875	-0.0201226	0.485069	0.525548
ISEch2	-0.109514	4.24953	-0.020692	0.51069	0.54893
ISRop1	-0.0738439	3.65987	-0.021027	0.63398	0.671289
ISMco4	-0.10784	4.37696	-0.0210947	0.531563	0.577955
ISPsy19	-0.107854	4.59321	-0.0211259	0.505372	0.54424
ISMpo3	-0.0931372	4.04323	-0.0211617	0.537106	0.575102
IS1132	-0.109586	4.1562	-0.0212154	0.496642	0.537036
ISHmu7	-0.103595	3.94682	-0.0224118	0.575892	0.614949
ISBcen23	-0.122445	3.78521	-0.0225449	0.569587	0.608491
ISHhu7	-0.121508	4.40133	-0.0232031	0.530527	0.566946
ICEPmiCHN2416	-0.15721	5.76935	-0.0232585	0.428129	0.472471
IS481	-0.125291	4.42544	-0.0241422	0.548121	0.590023
ISTfe1	-0.13589	4.48913	-0.0247801	0.54152	0.579068
ISHps4	-0.143788	4.68591	-0.0250946	0.537075	0.57672
ISPye12	-0.0702647	2.34882	-0.0256564	0.746629	0.778195
ISSer1	-0.134361	4.09108	-0.0261028	0.486175	0.524813
ISSod6	-0.144152	4.52121	-0.0272952	0.508095	0.547172
ISTesp1	-0.140631	3.5512	-0.0274968	0.576759	0.618734
MTnPi8	-0.150976	4.22965	-0.0278295	0.494714	0.537115
ISLmo6	-0.163644	4.83559	-0.0284055	0.472111	0.512563
ISPsy28	-0.160345	4.35936	-0.0300452	0.505049	0.543975
ISUnCu7	-0.137092	4.14077	-0.0300966	0.454621	0.495812
ISSba3	-0.135873	4.35984	-0.030294	0.517408	0.557559
ISMgi3	-0.140488	4.13619	-0.0315242	0.496616	0.53972
ISRjo1	-0.161864	4.11245	-0.0325017	0.476953	0.515766
ISBm3	-0.165783	4.23617	-0.0328108	0.521277	0.559793
ISMov1	-0.175029	4.38246	-0.0338045	0.45176	0.491981
ISPsy32	-0.213178	4.57365	-0.0343416	0.530141	0.569432
ISPa53	-0.182041	4.23577	-0.0360517	0.516688	0.559153
IS406	-0.177462	4.09235	-0.0363247	0.485862	0.52828
ISSpu16	-0.182649	4.39045	-0.0363591	0.470244	0.508734
ISRhru5	-0.192689	4.10583	-0.0366844	0.515156	0.55412
Tn6217	-0.197587	4.96681	-0.0368172	0.445	0.485837
ISRso11	-0.163305	3.45057	-0.0368557	0.553382	0.592362
ISMva2	-0.20216	4.37842	-0.0369658	0.502523	0.542237
ISPlu5	-0.166874	4.09206	-0.0372624	0.521086	0.561174
IS285	-0.193937	4.16656	-0.0373845	0.512875	0.551503
MTnPi5	-0.177892	4.10257	-0.0374228	0.516822	0.559115
ICE6094	-0.20432	4.63652	-0.0376167	0.480295	0.520401
ISPfe1	-0.10762	2.18767	-0.0386825	0.830358	0.8543
ISPa80	-0.199613	4.0291	-0.0395427	0.565102	0.605608
ISMipa1	-0.240169	4.91649	-0.0398811	0.523416	0.561926
TnGBS2.4	-0.233188	4.5609	-0.0404103	0.473844	0.511821
Tn5253	-0.284022	5.54311	-0.0410588	0.31665	0.361309
ISGva2	-0.214532	4.20359	-0.0412263	0.44694	0.486939
ISMpa1	-0.179818	3.62743	-0.0413513	0.577809	0.6195
ISSod13	-0.213973	4.22244	-0.0415704	0.528592	0.569523
ISTeha1	-0.215662	4.24389	-0.0426078	0.465631	0.505554
ISGur14	-0.223373	4.33908	-0.0428859	0.437737	0.479624
ISAcsp6	-0.214607	4.28437	-0.043185	0.421727	0.461965
ISAr1	-0.208087	3.96756	-0.0435619	0.517787	0.555953
ISBf6	-0.261333	5.03869	-0.0444646	0.390269	0.431272
ISAzvi3	-0.226985	4.31353	-0.0451221	0.433259	0.472037
LpcGI-2	-0.248016	5.27143	-0.0452735	0.483659	0.527223
PPHGI-1	-0.242449	5.08151	-0.0454299	0.495351	0.537304
ISNme3	-0.240903	4.366	-0.0457154	0.502624	0.540644
ISMco2	-0.235502	4.7005	-0.0458649	0.500664	0.546875
ISEca11	-0.247311	4.32382	-0.046463	0.425863	0.465891
ISDvu4	-0.238822	4.29261	-0.0466053	0.469857	0.508754
ISMco5	-0.253426	4.57687	-0.0475453	0.562562	0.607345
ISRjo2	-0.23286	4.06307	-0.0479588	0.487866	0.528396
ISPpa4	-0.209007	3.79335	-0.0483371	0.636077	0.676077
ISLhe7	-0.241804	4.27894	-0.0485693	0.510729	0.548597
ISXca2	-0.25031	4.21912	-0.0486127	0.440591	0.481505
ISPam3	-0.163964	2.42322	-0.0496447	0.658897	0.696519
ISHar6	-0.264212	4.37154	-0.0507463	0.470851	0.512373
ISPkr1	-0.135336	2.21447	-0.0510328	0.635816	0.67515
ISAli10	-0.20335	2.86605	-0.0511712	0.640378	0.677626
ISRhsp8	-0.198651	3.12926	-0.0512256	0.610385	0.651844
Tn6126	-0.272031	4.72899	-0.0513158	0.435213	0.473126
ISSme2	-0.23535	3.70787	-0.0515058	0.470122	0.512193
ISSoc9	-0.211763	3.23135	-0.0517368	0.613042	0.650422
ISCbo9	-0.257158	4.03815	-0.0521469	0.480218	0.519502
ISMco6	-0.258556	4.19439	-0.0526965	0.300844	0.352882
ISVch7	-0.280533	4.48744	-0.0529246	0.420524	0.461799
ISAbe5	-0.259508	4.2325	-0.0530456	0.475445	0.517296
ISDge11	-0.266319	4.26873	-0.05425	0.478131	0.515089
ISDge19	-0.268703	4.17838	-0.0543154	0.417935	0.457168
ISAtc3	-0.283598	4.48942	-0.0545005	0.448339	0.487281
ISTth4	-0.289981	4.39148	-0.0552545	0.438206	0.476628
ICESpnSPN8332	-0.341962	5.36865	-0.055558	0.553509	0.592505
ISAbe8	-0.280939	4.26047	-0.0559472	0.405728	0.446546
ISNwi5	-0.200646	2.69925	-0.0569613	0.613319	0.652234
ISSba17	-0.293529	4.33981	-0.0569614	0.426018	0.463201
SGI1-PmGUE	-0.312311	4.21475	-0.0572599	0.798745	0.825913
Tn6294	-0.258814	4.26406	-0.0573611	0.475067	0.512299
ISDba1	-0.291891	4.38722	-0.0573807	0.523245	0.562923
ISAeme11	-0.287224	4.27468	-0.0576686	0.432596	0.472449
ISAcsp8	-0.286915	4.27893	-0.0580392	0.434419	0.475295
ISSde4	-0.293077	4.401	-0.0581044	0.424264	0.461889
IS5376	-0.319221	4.32164	-0.0586799	0.45628	0.496861
Tn917	-0.321122	4.59447	-0.0587919	0.432124	0.470038
ISRasp1	-0.253068	3.59256	-0.0589279	0.52582	0.563276
ISCth3	-0.292784	4.25618	-0.059186	0.453059	0.490309
ISP1	-0.32355	4.26774	-0.0601578	0.456511	0.495217
ISRso7	-0.211384	2.84003	-0.0601865	0.549319	0.592809
ISRsu1	-0.293554	4.22859	-0.0602878	0.444444	0.484558
ISCap3	-0.320865	4.59141	-0.0606087	0.395679	0.437023
Tn6045	-0.325229	4.35958	-0.0608868	0.439542	0.478569
ICEMcSym(1271)-alpha	-0.528068	8.39606	-0.0611238	0.703186	0.738743
ISFsp3	-0.247585	3.55108	-0.0611253	0.542895	0.583856
ISEli1	-0.177299	2.65197	-0.0611728	0.652992	0.693445
ISSde10	-0.291457	4.31107	-0.0612789	0.412658	0.4515
ISNosp1	-0.27529	4.06152	-0.0618601	0.496476	0.535867
Tn6136	-0.361879	5.18458	-0.0619302	0.426283	0.464463
ISMysp7	-0.304473	4.07196	-0.0619475	0.448351	0.490196
ICESpnTw19F14-1	-0.415312	6.84795	-0.0625625	0.526124	0.565687
ISBeb3	-0.317991	4.0853	-0.0631385	0.424604	0.464766
ISFnu1	-0.321857	4.32483	-0.0635344	0.435404	0.474906
ISSham2	-0.333596	4.42253	-0.0635565	0.410289	0.448334
ISPsy16	-0.30723	4.15829	-0.0641112	0.440748	0.478627
ISGlo5	-0.340841	4.9622	-0.0643325	0.45809	0.496259
ICESpnJJA-1	-0.352029	4.38633	-0.064456	0.415487	0.456235
ISGsp3	-0.32753	4.32903	-0.064877	0.40868	0.445901
10270-RD.1	-0.321834	4.32693	-0.0652797	0.405814	0.44319
ISMsi1	-0.290397	4.00463	-0.0654131	0.460583	0.501459
ISPye9	-0.228821	2.97677	-0.0656849	0.708745	0.743872
ISPa64	-0.245271	2.88669	-0.0665941	0.632148	0.669989
ISXoo13	-0.321459	4.17185	-0.0666708	0.393021	0.431838
ISCx1	-0.321272	4.29558	-0.0668913	0.40912	0.447427
ISShes2	-0.360523	4.44624	-0.0671289	0.425662	0.463974
ISPsy7	-0.325135	4.23539	-0.0676088	0.412402	0.450098
ISAzs20	-0.303437	3.68835	-0.0679565	0.537248	0.578152
ISSpu1	-0.377364	4.40935	-0.0684291	0.42362	0.461692
ISSod22	-0.341339	4.39007	-0.068448	0.389278	0.427365
ISBli7	-0.319732	3.84784	-0.0687845	0.468334	0.506887
Tn6114	-0.349371	4.38957	-0.0694993	0.442348	0.481983
ISEnfa3	-0.37091	4.20281	-0.0695278	0.375101	0.415427
ISPye35	-0.348516	3.98887	-0.070554	0.377272	0.414176
Tn6125	-0.358124	4.43726	-0.0707611	0.373566	0.409906
ISAzo13	-0.410186	4.84519	-0.0710744	0.414959	0.452879
ISPpu9	-0.365727	4.42124	-0.071335	0.466632	0.50425
TnSang2.1	-0.384846	4.46765	-0.0717647	0.396762	0.434581
ISShes9	-0.395322	4.55042	-0.0719038	0.439044	0.477777
ISFsp15	-0.352443	4.1735	-0.0720578	0.485955	0.524137
ISPna4	-0.367835	4.38059	-0.0725951	0.371456	0.409997
ISPa83	-0.353039	4.40163	-0.0726177	0.450945	0.49207
ISPse1	-0.365187	3.89426	-0.0727473	0.389058	0.428813
ISPpu11	-0.399301	4.63049	-0.0728693	0.450389	0.491081
ISAac3	-0.36719	4.37191	-0.0729782	0.443603	0.480293
ISPa11	-0.367695	4.18709	-0.073101	0.417884	0.458399
ISPpu29	-0.424754	4.89875	-0.073611	0.440621	0.479722
ISKde1	-0.351354	4.14719	-0.0740345	0.352186	0.390529
ISBt3	-0.29481	2.99356	-0.0745845	0.639193	0.677741
ISPsy33	-0.401167	4.41369	-0.0747438	0.389083	0.425875
ISAzs28	-0.311521	3.35958	-0.0748845	0.61551	0.654681
ISCja2	-0.381642	4.36725	-0.0750295	0.423341	0.458744
ISAfe13	-0.36168	4.23141	-0.0753139	0.415055	0.45522
ISPsy25	-0.397829	4.43711	-0.0758508	0.372998	0.409355
ISXfu2	-0.392979	4.29876	-0.0761006	0.396387	0.436298
ISMamg1	-0.360859	4.09787	-0.0764666	0.407227	0.44491
ISAzsp1	-0.211224	2.33286	-0.0766872	0.683681	0.718778
ISBusp2	-0.365473	4.01846	-0.0771992	0.446155	0.484556
ISSso6	-0.391125	4.36943	-0.077206	0.352876	0.392304
ISFsu1	-0.405607	4.3603	-0.0772204	0.377186	0.413633
ISLsa2	-0.393209	4.39954	-0.077222	0.357703	0.396275
AICEMflv3036	-0.322748	3.27987	-0.0776938	0.699964	0.734767
ICE6441	-0.211974	2.19069	-0.0778705	0.604977	0.64669
ISPsy9	-0.381698	4.47048	-0.0787894	0.396552	0.433457
ISEfa11	-0.391457	4.18966	-0.0788313	0.451399	0.489672
ISPsy1	-0.426257	4.38199	-0.0791116	0.400073	0.436418
ISLmo7	-0.399441	4.33087	-0.0794767	0.40308	0.442414
ISSba1	-0.417053	4.40324	-0.0795612	0.452019	0.489308
ISEcl7	-0.417831	4.37245	-0.079739	0.402582	0.441803
ISMamg2	-0.374516	3.83234	-0.0801789	0.421089	0.461187
IST2	-0.403213	4.26186	-0.0804086	0.374691	0.414122
Tn4003	-0.40214	4.25759	-0.0806685	0.430207	0.469174
ISShfr9	-0.406547	4.44646	-0.0808199	0.380672	0.418679
ISEc61	-0.240673	2.5632	-0.081582	0.58259	0.623835
ISLpn13	-0.439172	4.14616	-0.0817811	0.35399	0.393939
ISPath1	-0.417911	4.33783	-0.0818884	0.399912	0.438482
ISSha1	-0.392284	4.20451	-0.0821778	0.416907	0.454529
ISPepr6	-0.402089	4.21475	-0.0824811	0.331529	0.368104
ISRjo3	-0.406438	4.21529	-0.0831881	0.35477	0.389073
ISPye27	-0.402259	4.24787	-0.0833808	0.446933	0.486992
ISStma8	-0.433255	4.19488	-0.083657	0.36878	0.405104
ISMca3	-0.23151	2.4027	-0.0844317	0.621161	0.66174
ISShsp3	-0.294633	2.64673	-0.0846955	0.674039	0.712453
ISNov2	-0.406796	4.19453	-0.0847867	0.352858	0.3909
ISSba10	-0.419307	4.27565	-0.0849801	0.326731	0.361529
ISPmar2	-0.329564	2.98859	-0.0853174	0.656891	0.69496
IS298	-0.424739	3.98821	-0.085997	0.4555	0.494271
ISDvu3	-0.426461	4.19618	-0.0860177	0.383105	0.422101
ISMtsp5	-0.403549	4.2766	-0.0860716	0.443726	0.483398
ISBthe5	-0.4379	4.23214	-0.0863094	0.415264	0.451812
ISXtr1	-0.423937	4.2014	-0.086601	0.379969	0.418663
ISRso10	-0.45924	4.21551	-0.0867452	0.407975	0.444616
IS1081	-0.284873	2.65052	-0.086773	0.651715	0.688439
ISSba5	-0.454153	4.47148	-0.0869318	0.422922	0.462641
ISNieu2	-0.431248	4.09628	-0.087065	0.284504	0.322364
ISFba4	-0.442134	4.31339	-0.0870823	0.374129	0.412596
ISDge13	-0.419394	4.30407	-0.0871115	0.381797	0.417057
ISArsp4	-0.448255	4.33486	-0.087221	0.381476	0.419863
ICEMloMAF-1	-0.539894	3.10994	-0.0873767	0.104718	0.143432
ISMsm2	-0.403138	4.06696	-0.0873918	0.406455	0.44545
ISUnCu2	-0.320418	3.09066	-0.0875042	0.5985	0.638583
MITEAve1	-0.438627	4.24362	-0.0891277	0.392898	0.42832
ISRel21	-0.439544	4.07721	-0.0894316	0.278594	0.313068
ISRH1	-0.428684	4.20692	-0.0894422	0.380085	0.41853
ISCef7	-0.444276	4.36244	-0.0902596	0.334199	0.367551
ISSba8	-0.433084	4.40663	-0.0903906	0.399999	0.436913
ISKpn27	-0.482256	4.24895	-0.0904018	0.348191	0.386639
ISXac3	-0.410413	4.10992	-0.0904222	0.403839	0.441165
Tn6261	-0.479914	4.31296	-0.0911575	0.350395	0.388021
ISEch9	-0.452728	4.22105	-0.0912117	0.343305	0.379221
ISJsp4	-0.514068	4.68466	-0.0923037	0.396624	0.434907
ISDra2	-0.452956	4.15531	-0.0923405	0.305345	0.338788
ISRel11	-0.418785	4.07584	-0.0923493	0.317077	0.351697
ISAfe17	-0.460506	4.34368	-0.0925278	0.378777	0.415011
ICEMlSym(NZP2037)-alpha	-0.663341	7.46885	-0.0925336	0.414219	0.467744
ISRtr3	-0.477891	4.14884	-0.0925357	0.30374	0.338075
ISLbu1	-0.496978	4.34935	-0.0927225	0.345596	0.38624
ISAzvi9	-0.487772	4.38493	-0.0927412	0.362597	0.402945
ISMepa1	-0.480523	4.29643	-0.0928661	0.345708	0.382272
Tn6061	-0.231866	2.13328	-0.0931677	0.827432	0.85196
ISMlu12	-0.473414	4.20259	-0.0931839	0.325214	0.36219
Tn6191	-0.50482	4.32099	-0.093315	0.291362	0.327021
ISMin1	-0.465988	4.17871	-0.0935654	0.331757	0.370748
ISFsp14	-0.439445	4.02478	-0.0941175	0.359114	0.397063
ICEMlSym(NZP2037)-gamma	-0.449226	4.23003	-0.0941614	0.30827	0.342864
ISThsp22	-0.505326	4.35736	-0.0942137	0.368853	0.404706
ISLca4	-0.460682	4.21424	-0.0942823	0.362178	0.398235
ISPye17	-0.39376	3.46886	-0.0942903	0.544316	0.58414
ISRle5	-0.422274	3.84494	-0.0944147	0.366717	0.405253
ISRle39A	-0.434336	4.09437	-0.0953995	0.339347	0.376113
ISMlu13	-0.492875	4.34709	-0.0958031	0.309247	0.344128
ISMav1	-0.440778	3.71214	-0.0958088	0.410976	0.452133
ICEAcaSM.1	-0.593088	5.29087	-0.0958391	0.472967	0.514553
ISRhsp1	-0.461968	4.17387	-0.0960734	0.38124	0.420568
ISStma4	-0.508447	4.29067	-0.0960758	0.290475	0.325445
ISLhe9	-0.485232	4.29998	-0.0965236	0.325158	0.360975
ISNeu3	-0.47609	4.20559	-0.0969789	0.320964	0.35506
ISVch3	-0.547712	4.57981	-0.0972177	0.288683	0.323087
ISSod23	-0.507382	4.29298	-0.0974294	0.350285	0.385509
ISCap1	-0.530204	4.73536	-0.0974576	0.337585	0.374474
ISNGR9	-0.5094	4.23032	-0.0984815	0.397382	0.434964
ISMva4	-0.376681	3.15066	-0.0989361	0.515129	0.557017
Tn5468	-0.48828	4.28034	-0.0989608	0.325833	0.362676
2096-RD.1	-0.498965	4.45247	-0.0993658	0.383221	0.419644
ISRm4-3	-0.450771	4.24454	-0.0994763	0.334593	0.371788
ISSmi1	-0.505049	4.19874	-0.0997201	0.329621	0.366735
IS408	-0.496601	4.24707	-0.100145	0.346636	0.384616
ISEc75	-0.490985	4.27336	-0.101271	0.313112	0.349662
ISCac2	-0.498726	4.29848	-0.101449	0.35463	0.388165
ISAwo1	-0.466513	4.1552	-0.101816	0.288023	0.323597
ISGka5	-0.544538	4.45639	-0.101839	0.308915	0.344526
ISMasp6	-0.493774	4.14009	-0.102411	0.394733	0.433166
ICEMaSym(WSM2073)-alpha	-0.611589	5.12752	-0.102732	0.438651	0.480654
ISNha8	-0.484356	3.90288	-0.102804	0.368415	0.410738
ISAra2	-0.5142	4.16964	-0.103058	0.307818	0.346589
CTnPg2	-0.484374	4.14366	-0.103161	0.41075	0.4585
ISDeba2	-0.5283	4.22642	-0.103231	0.345019	0.377816
ISPosp8	-0.555848	4.37864	-0.103306	0.289115	0.323479
ISCb4	-0.51866	4.30315	-0.103376	0.293022	0.329839
ISPsp9	-0.542986	4.35931	-0.104034	0.260801	0.29666
ISMsm12	-0.502505	3.95366	-0.104157	0.369586	0.407438
ISUnCu14	-0.301723	2.36952	-0.104312	0.453504	0.499954
ISMav9	-0.497202	4.16139	-0.104482	0.283065	0.317214
ISMha1	-0.512538	4.21708	-0.105081	0.328315	0.36621
ISShes7	-0.528989	4.33102	-0.105387	0.315567	0.348528
ISKrh1	-0.511019	4.09007	-0.105502	0.360179	0.399276
ISNme2	-0.542974	4.39134	-0.105687	0.353187	0.390057
ISMesi2	-0.543267	4.25633	-0.105741	0.292582	0.3283
ISPst9	-0.546768	4.23649	-0.105742	0.270328	0.306145
ISAcr2	-0.525335	4.16644	-0.105867	0.29484	0.329943
ISHahy2	-0.494038	4.15981	-0.105989	0.277358	0.313862
ISAzo34	-0.50652	4.23219	-0.10607	0.386116	0.428092
ICESpn9409	-0.634773	6.12825	-0.106907	0.414144	0.453834
ISGlo4	-0.698599	5.27958	-0.107557	0.163703	0.194823
ISXo9	-0.49616	4.06163	-0.107633	0.337339	0.372229
ICEPmiCHN904	-0.617149	5.28067	-0.108402	0.257616	0.293282
ISMno31	-0.409314	3.08047	-0.108728	0.58485	0.623863
ISBli17	-0.481079	3.55402	-0.109286	0.384999	0.426178
ISNimo1	-0.541806	4.26778	-0.109522	0.326017	0.363141
ISSod25	-0.554173	4.42806	-0.109825	0.29976	0.334685
ISCre2	-0.547055	4.09759	-0.1099	0.233842	0.266009
ISBmu9	-0.550773	4.17309	-0.110485	0.317637	0.355305
ISBj5_B	-0.553408	4.2991	-0.11078	0.383316	0.421446
ISMt1	-0.517357	4.27035	-0.110805	0.310706	0.347846
ISMsm9	-0.522687	4.02276	-0.111345	0.379726	0.419894
ISKor1	-0.56765	4.21065	-0.111441	0.29835	0.33394
ISSod14	-0.584376	4.3612	-0.111715	0.305861	0.340711
ISGst1	-0.59618	4.46172	-0.112042	0.308655	0.343377
ISSau3	-0.546962	4.19198	-0.112051	0.292001	0.327414
ICEPmu1	-0.442454	3.43459	-0.112402	0.525401	0.57471
Tn5060	-0.562837	4.6432	-0.112424	0.315454	0.350033
ISSisp1	-0.52584	4.17433	-0.112475	0.317847	0.354146
ISBce19	-0.581416	4.29567	-0.112726	0.263609	0.298875
ISAau1	-0.620445	4.53002	-0.112745	0.281168	0.315103
ISPmar1	-0.554677	4.28575	-0.113101	0.27244	0.308908
ISOcan1	-0.574508	4.23537	-0.113298	0.251511	0.284089
ISHin1	-0.566706	4.21348	-0.114143	0.296576	0.332366
ISVei4	-0.546371	4.11309	-0.114174	0.329784	0.36657
ICEHin299	-0.597316	4.47645	-0.114524	0.311858	0.344372
ISBst12	-0.568407	4.44261	-0.115306	0.267592	0.300707
ISSba4	-0.602406	4.35023	-0.115575	0.249239	0.281173
ISMmi1	-0.599637	4.27788	-0.115616	0.276929	0.312524
ISJsp2	-0.626773	4.44348	-0.115881	0.2377	0.273047
ISSep2	-0.522312	4.15004	-0.116169	0.339936	0.37555
ISXo5	-0.578479	4.27743	-0.116208	0.274266	0.307449
ISSod16	-0.572298	4.20479	-0.11641	0.340132	0.37443
ISPye55	-0.560878	3.94569	-0.11652	0.360935	0.402504
Tn5801	-0.765104	5.88547	-0.116576	0.301749	0.342222
ISPsta1	-0.588183	4.26884	-0.116601	0.277079	0.311368
pKLC102	-0.689542	4.89442	-0.116734	0.2871	0.324577
ISRme4	-0.480582	3.33493	-0.117194	0.36117	0.39922
ISNe7	-0.589515	4.32786	-0.118522	0.23231	0.266125
6180-RD.2	-0.63495	4.3796	-0.118673	0.308884	0.34211
IS5377	-0.644559	4.29826	-0.118702	0.20524	0.235782
ISGva1	-0.555328	4.15833	-0.118704	0.318981	0.352206
IS407	-0.583925	4.18678	-0.119093	0.311014	0.348172
ISXoo4	-0.559876	4.16237	-0.119334	0.300757	0.336377
ISRhru4	-0.401275	2.55072	-0.119385	0.492983	0.533255
ISShfr5	-0.642785	4.30122	-0.119519	0.262423	0.299046
ISMha4	-0.600384	4.29058	-0.119657	0.280448	0.312491
ISPye30	-0.57809	3.96819	-0.119769	0.251229	0.285092
ISNieu3	-0.638582	4.48156	-0.119926	0.24594	0.279031
IS427	-0.468403	3.07303	-0.120185	0.471251	0.511163
ISSpy2	-0.604584	4.19042	-0.12071	0.265796	0.295627
ISMha3	-0.612891	4.28579	-0.121024	0.335892	0.371022
ISCef6	-0.605435	4.1707	-0.12124	0.238759	0.271685
ISSag8	-0.573804	4.21675	-0.121672	0.300049	0.333725
ISVch4	-0.608136	4.20678	-0.121841	0.242447	0.276355
ISMno13	-0.529064	3.88898	-0.121884	0.324784	0.360202
ISAzo22	-0.634445	4.31802	-0.122287	0.256711	0.289651
ISBvi6	-0.59604	4.24831	-0.124143	0.235979	0.264325
ISClsp6	-0.660621	4.24379	-0.124383	0.281174	0.3161
ISSpu9	-0.645468	4.36716	-0.124606	0.252114	0.284687
ISCau1	-0.650079	4.30574	-0.12492	0.204546	0.238086
ISPam4	-0.35922	2.34195	-0.125093	0.358472	0.406516
ISVasp4	-0.627945	4.25546	-0.125363	0.225874	0.261005
ISTth6	-0.632019	4.3704	-0.125408	0.276241	0.310065
ISSod12	-0.642085	4.33469	-0.125679	0.247677	0.281356
ISBli14	-0.591287	4.09712	-0.126205	0.282285	0.31336
ISRme9	-0.645318	4.43381	-0.126577	0.19942	0.230846
ISCsp4	-0.32378	2.38514	-0.126699	0.301764	0.356564
ISDvu2	-0.622783	4.06155	-0.127523	0.26472	0.298638
ISArsp14	-0.652468	4.50114	-0.127744	0.250082	0.285423
MTnPi10	-0.665392	4.24878	-0.128009	0.237476	0.267418
ISBma3	-0.656214	4.41794	-0.128478	0.224279	0.257236
Tn6228	-0.499613	2.611	-0.128493	0.711882	0.746889
ISPsy35	-0.666305	4.31625	-0.128589	0.292995	0.325365
ISSfl9	-0.61016	4.18021	-0.128866	0.215521	0.248257
ISAs8	-0.679722	4.25601	-0.128937	0.254374	0.287717
ISPye58	-0.388911	2.36131	-0.1291	0.484321	0.52964
ISNur1	-0.627681	4.30896	-0.129516	0.201044	0.230487
ISMass1	-0.65619	4.49876	-0.129604	0.245166	0.278871
ISMch1	-0.541145	3.4878	-0.1299	0.397977	0.437453
MITEPlu5	-0.605692	4.26008	-0.130161	0.249619	0.281375
ISAzs33	-0.65098	4.11781	-0.130328	0.224927	0.256527
ISPsp1	-0.631337	4.26792	-0.13067	0.253279	0.286208
ISSba15	-0.642071	4.38722	-0.130778	0.2529	0.282847
ISSpu13	-0.675449	4.38719	-0.131403	0.230761	0.262504
ISBs1	-0.695644	4.33908	-0.132073	0.191128	0.22113
ISMch3	-0.486812	2.93486	-0.1324	0.41019	0.449325
ISHwa34	-0.648339	4.15	-0.132586	0.226091	0.256637
ISBmu23	-0.65974	4.19619	-0.13261	0.269638	0.301216
ISBxe3	-0.665686	4.24319	-0.132692	0.28864	0.322214
ISRsy1	-0.641592	4.19628	-0.132797	0.243674	0.277404
10750-RD.1	-0.662704	4.40768	-0.1334	0.24505	0.277989
ISMvi1	-0.625862	4.20117	-0.134155	0.288957	0.321614
ISVasp2	-0.690448	4.26312	-0.13473	0.288203	0.320805
ISSpu12	-0.700152	4.35911	-0.13478	0.256879	0.290022
ISSba13	-0.679694	4.30148	-0.134838	0.299994	0.331189
ISRer1	-0.683904	4.46419	-0.134893	0.253133	0.286549
ISSba12	-0.662749	4.39472	-0.134926	0.299767	0.334226
ISMch6	-0.688368	4.22422	-0.135469	0.275678	0.308133
ISSlo2	-0.655575	4.20749	-0.135756	0.242419	0.274949
ICEApl1	-0.744658	4.58472	-0.135879	0.249021	0.282806
ISSde5	-0.670092	4.29601	-0.136034	0.199165	0.228501
ISSptr1	-0.665767	4.22605	-0.136441	0.220241	0.249108
ISMpo7	-0.662547	4.18928	-0.136638	0.296896	0.330132
ISSep3	-0.676324	4.24308	-0.13769	0.217278	0.250527
ISBj6_B	-0.66752	4.33113	-0.137701	0.241893	0.273301
ISStma3	-0.676106	4.3376	-0.138662	0.250419	0.282479
ISCur3	-0.721957	4.22681	-0.13869	0.173856	0.202692
ISShsp2	-0.660865	4.074	-0.139114	0.22998	0.266244
ISMtsp17	-0.68486	4.22941	-0.139116	0.223193	0.252268
ISDge3	-0.658353	4.19698	-0.139545	0.185762	0.214815
ISMac25	-0.709501	4.45484	-0.139575	0.235126	0.271142
Tn6249	-0.533686	3.09831	-0.139799	0.495037	0.545032
ISRl1	-0.698288	4.25871	-0.139891	0.180822	0.208151
ISMpo1	-0.687847	4.27491	-0.140052	0.260108	0.291831
ICEhinR2866	-0.740367	4.34378	-0.140248	0.206092	0.233644
ISCbt2	-0.719262	4.22287	-0.140432	0.232032	0.262928
ISLil2	-0.678172	4.34467	-0.140443	0.201478	0.233908
ISBmu2	-0.682494	4.249	-0.14053	0.197726	0.230191
ISBth166	-0.712625	4.18419	-0.140589	0.181356	0.211785
ISMfl2	-0.704674	4.23265	-0.141587	0.190644	0.218339
Tn916(RST11)	-0.737706	4.58685	-0.141636	0.27918	0.311063
ISRde1	-0.70471	4.13574	-0.142391	0.21966	0.251197
ISBst1	-0.713842	4.33491	-0.142416	0.238136	0.27069
ISPsesp1	-0.720899	4.26897	-0.142578	0.191764	0.220427
Sp23F_PPI-1	-0.696906	4.34815	-0.142719	0.202408	0.23353
ISNia1	-0.70321	4.41446	-0.142755	0.23375	0.267684
ISPxa1	-0.718662	4.28668	-0.143042	0.239559	0.271418
ISMpo4	-0.711684	4.27588	-0.143228	0.215755	0.244944
ISBbi1	-0.54323	3.37652	-0.143352	0.104361	0.138866
ISSau4	-0.662935	4.19447	-0.143429	0.255516	0.288606
ISNamo23	-0.717157	4.19416	-0.143959	0.207166	0.238425
ISMav3	-0.683556	4.16343	-0.144126	0.199304	0.229877
ISRm4	-0.737545	4.20574	-0.144135	0.178012	0.206097
Tn6190	-0.745342	4.6798	-0.144197	0.250972	0.282675
ISSod7	-0.754113	4.30586	-0.144235	0.238316	0.268647
ISNha10	-0.742346	4.41071	-0.144441	0.180955	0.21468
ISRo1	-0.676377	3.94523	-0.144751	0.241394	0.275116
ISActu1	-0.715161	4.27354	-0.14488	0.217804	0.247805
ISRde2	-0.718497	4.22048	-0.145303	0.212773	0.24212
ISGau2	-0.713247	4.30341	-0.145528	0.214553	0.246201
ISPsy8	-0.772586	4.32978	-0.14651	0.217054	0.245602
ISTel4	-0.761003	4.25023	-0.146566	0.171695	0.201545
ISRama1	-0.725575	4.25773	-0.14703	0.179628	0.209281
ISAzs29	-0.722439	4.33078	-0.147039	0.24858	0.281064
ISAlba1	-0.723749	4.29775	-0.147116	0.160847	0.187174
ISCbo2	-0.729475	4.28476	-0.147807	0.196833	0.226044
ISUnCu18	-0.754585	4.31145	-0.148065	0.203953	0.232866
ISSfr4	-0.719918	4.16766	-0.148176	0.214662	0.245406
ISCc2	-0.703014	4.12938	-0.148241	0.210367	0.23751
ISSod11	-0.768312	4.23214	-0.148366	0.166493	0.198247
Tn6255	-0.716954	4.26245	-0.148448	0.223143	0.25164
ISMra1	-0.779222	4.26239	-0.148908	0.185271	0.212462
Tn6007	-0.760308	4.34579	-0.14903	0.177601	0.203715
ISDra3	-0.765175	4.24036	-0.149187	0.175632	0.205701
ISGka2	-0.740201	4.27888	-0.149269	0.196617	0.223773
Tn6209	-0.751452	4.51265	-0.149495	0.264667	0.297917
ISMac2	-0.769644	4.35422	-0.149774	0.24199	0.271345
ISAlg2	-0.704087	4.18694	-0.150034	0.168171	0.195658
ISFnu2	-0.703605	4.23617	-0.15004	0.22466	0.253948
ISSfr2	-0.753208	4.27819	-0.150357	0.211756	0.242626
ISSfl11	-0.7469	4.35722	-0.150818	0.218081	0.245989
Trb-1	-0.752809	4.48322	-0.150878	0.202771	0.233919
ISBsu2	-0.764814	4.43204	-0.150945	0.152072	0.180401
ISYen2B	-0.779182	4.27999	-0.151141	0.165816	0.192567
ISHti9	-0.749653	4.19526	-0.151743	0.184438	0.21282
ISMk1	-0.700411	4.16904	-0.151821	0.225764	0.255026
ISMva1	-0.746964	4.36536	-0.151896	0.182747	0.213966
ISMtsp4	-0.770684	4.19862	-0.152695	0.173423	0.199163
ISArsp5	-0.782	4.30506	-0.1529	0.192869	0.222393
ISAac1	-0.768365	4.25329	-0.153013	0.212704	0.241436
ISRhsp7	-0.66054	3.7109	-0.153213	0.267983	0.303364
ISRm10-1	-0.743815	4.1936	-0.153242	0.222901	0.254834
ISSpi4	-0.796937	4.29224	-0.1536	0.195195	0.223753
ICEPaePA14-1	-0.293156	1.74134	-0.153671	0.0703363	0.102693
ISLpl4	-0.773312	4.2869	-0.15399	0.193575	0.222822
Tn6009	-0.81354	4.33027	-0.154032	0.175316	0.206112
ISAzs25	-0.770745	4.21114	-0.154467	0.186492	0.218401
ISRj1	-0.8072	4.23885	-0.15485	0.205144	0.235084
ISJp4	-0.773642	4.31313	-0.156193	0.188332	0.217108
ISCef5	-0.805157	4.27741	-0.156499	0.210678	0.245783
Tn6298	-0.836132	4.29159	-0.156537	0.158833	0.184188
ISAcc1	-0.81918	4.72346	-0.156593	0.199532	0.232764
ISShfr6	-0.784511	4.26123	-0.156704	0.189045	0.218519
ISTusp1	-0.804668	4.29996	-0.156739	0.151608	0.181148
ISBmu7	-0.753576	4.10978	-0.156772	0.175753	0.206394
Tn6013	-0.735685	4.16976	-0.157008	0.159828	0.185265
ISVapa1	-0.769621	4.10278	-0.157096	0.155	0.180618
ISAcmu1	-0.804475	4.23206	-0.157718	0.160595	0.18896
ISBli35	-0.760699	3.91069	-0.158003	0.169947	0.199216
Tn610	-0.895115	4.9712	-0.158004	0.151587	0.181656
ISTvo3	-0.730299	4.16374	-0.158313	0.167521	0.195065
ICECdiM120-1	-0.907672	4.98844	-0.158584	0.159163	0.184716
ISBrsp6	-0.78371	4.25126	-0.158722	0.194449	0.222558
ISAcl2	-0.809083	4.26489	-0.159092	0.130941	0.156641
ISBaba1	-0.809362	4.24813	-0.159092	0.178613	0.209684
ISCb3	-0.825616	4.23273	-0.159159	0.154783	0.18133
ISDge17	-0.783588	4.28896	-0.159399	0.174078	0.204331
ISFoal1	-0.813214	4.17061	-0.1595	0.19815	0.225372
ISRhru1	-0.777515	4.21346	-0.159554	0.188671	0.217187
ISAzs23	-0.805916	4.23455	-0.160095	0.163992	0.191453
ISDesu1	-0.798737	4.31997	-0.160104	0.181615	0.209778
ISLmo3	-0.772585	4.34611	-0.160202	0.160663	0.18948
ISSau6	-0.828231	4.2081	-0.160823	0.16534	0.193978
ICESpnDCC1902	-0.855608	4.44897	-0.160941	0.18714	0.212569
ISRel25	-0.793341	4.2563	-0.161174	0.163712	0.191571
ISRm12	-0.817329	4.26758	-0.161359	0.169844	0.196462
ISOni1	-0.831656	4.35104	-0.161856	0.179006	0.208224
ISNtsp3	-0.799298	4.27683	-0.16192	0.186073	0.213644
ISAac2	-0.796724	4.27913	-0.161977	0.168252	0.194328
ISHar2	-0.82231	4.21212	-0.162361	0.178323	0.208166
ISMch2	-0.817173	4.28983	-0.162468	0.151384	0.180203
ISV-M52	-0.778265	4.24793	-0.162551	0.163743	0.191761
ISCbt1	-0.77899	4.27028	-0.162564	0.210561	0.240358
ISPg7	-0.821926	4.20798	-0.162809	0.173492	0.201448
ISNha3	-0.791446	4.22644	-0.162955	0.147747	0.172465
ISLgu1	-0.805194	4.28523	-0.16302	0.243215	0.273032
ISMno38	-0.810524	4.2172	-0.163161	0.231644	0.263977
ISPye4	-0.813737	4.1517	-0.163854	0.156648	0.18576
ISMyma11	-0.839343	4.25277	-0.163948	0.190315	0.21698
ISThsp23	-0.854355	4.3644	-0.16395	0.184437	0.214744
ICESauTW20-1	-0.838037	4.26325	-0.164053	0.162121	0.189013
ISMsi3	-0.770053	4.12882	-0.164345	0.178857	0.207187
ISNha2	-0.818215	4.15861	-0.164417	0.166664	0.194634
ISBusp1	-0.833291	4.22218	-0.164438	0.143319	0.167843
ISMno14	-0.805152	4.20295	-0.164447	0.182641	0.208677
ISTco2	-0.822594	4.38085	-0.164483	0.160928	0.188204
Tn5564	-0.823118	4.29098	-0.164601	0.153774	0.182494
ISRm9	-0.817612	4.33783	-0.165012	0.180589	0.208794
ISMno30	-0.794931	4.24174	-0.165503	0.158587	0.186207
ISAfe18	-0.806531	4.16974	-0.165794	0.172216	0.197643
ISMhu2	-0.863162	4.27016	-0.165829	0.175629	0.204387
ISClte2	-0.832011	4.26479	-0.165871	0.154634	0.18074
ISShes5	-0.822147	4.35383	-0.165947	0.245403	0.27288
ISSpu17	-0.850614	4.35513	-0.165993	0.17119	0.198251
ISBj1	-0.833927	4.2581	-0.16649	0.148186	0.174786
ISXca5	-0.838736	4.20766	-0.166592	0.154065	0.181719
ISClte1	-0.796728	4.13645	-0.166807	0.171051	0.200283
ISEco1	-0.824172	4.18997	-0.166878	0.161252	0.188896
ISPa6	-0.833347	4.16943	-0.166941	0.156902	0.184453
ISRsp4	-0.80208	4.20324	-0.167068	0.157323	0.181878
Tn4430	-0.833969	4.21131	-0.167363	0.133265	0.15977
ISCur2	-0.840247	4.17577	-0.167684	0.139651	0.165938
ISShsp4	-0.851961	4.25742	-0.167719	0.151198	0.175566
ISNwi2	-0.837097	4.21247	-0.168065	0.158444	0.185824
ISSpn5	-0.816393	4.19065	-0.168098	0.141241	0.165555
ISXo16	-0.845144	4.22682	-0.168399	0.159739	0.18696
ISMtsp16	-0.811413	4.1916	-0.168429	0.16075	0.185382
ISSod24	-0.833845	4.1961	-0.168432	0.177731	0.204994
ISBli16	-0.828767	4.249	-0.16851	0.129583	0.157399
ISCni1	-0.916275	4.33253	-0.168697	0.155282	0.183052
ICEPmiUSA1	-0.902251	4.38413	-0.168709	0.153805	0.181942
ISSba9	-0.808069	4.24707	-0.168842	0.175039	0.202998
ICESorUo5-1	-0.857225	4.3943	-0.16922	0.168817	0.193057
ISMysp4	-0.804656	4.49664	-0.169478	0.162382	0.191174
ISSod3	-0.85554	4.33645	-0.169556	0.210514	0.240577
ISPlu14	-0.851422	4.30095	-0.169569	0.111564	0.133662
ISGalb1	-0.827183	4.38057	-0.16967	0.201186	0.231751
ISCod1	-0.852057	4.31415	-0.169899	0.158252	0.185941
IMEAcaSM.1	-0.954016	4.90201	-0.169956	0.191814	0.223285
SGI1-V	-0.882544	4.52211	-0.170007	0.186946	0.215499
ISCgl2	-0.836978	4.23144	-0.1701	0.151716	0.182895
ISAcc2	-0.889108	4.51211	-0.17015	0.167993	0.195213
ISTeha5	-0.792787	4.27857	-0.17037	0.204271	0.234825
ISSpy1	-0.817685	4.19562	-0.170426	0.168378	0.194019
ISPre2	-0.845086	4.21349	-0.170453	0.139333	0.164314
ISRle39d	-0.827338	4.22126	-0.170513	0.150195	0.175999
ISMpo9	-0.842381	4.23008	-0.17059	0.146187	0.17241
ISSde7	-0.846876	4.29675	-0.170707	0.160285	0.185464
ISStsp11	-0.86963	4.26355	-0.170744	0.131891	0.155163
ISRm33	-0.874317	4.26015	-0.170944	0.145946	0.170496
ISMch7	-0.85544	4.17291	-0.17108	0.141178	0.166141
ISMdi15	-0.860521	4.33247	-0.171365	0.125846	0.148704
ISFnu3	-0.875562	4.20463	-0.171365	0.185627	0.21412
ISAcif1	-0.858723	4.1848	-0.171435	0.146811	0.170339
IS866	-0.757706	3.75392	-0.171567	0.23284	0.270197
ISShes6	-0.835735	4.25148	-0.171946	0.16598	0.194599
ISCbe3	-0.833453	4.23236	-0.172086	0.17315	0.200537
ISBmu8	-0.879408	4.3113	-0.172433	0.140082	0.165115
ISAth1	-0.830416	4.22032	-0.172579	0.104893	0.128724
ISSpo4	-0.830589	3.93011	-0.172968	0.211589	0.246898
ISEisp1	-0.850064	4.22667	-0.173046	0.18424	0.212319
ISEhe5	-0.847886	4.27143	-0.173076	0.200019	0.232577
ISVpa4	-0.924734	4.46576	-0.173098	0.13706	0.162059
ISVsa11	-0.824448	4.19803	-0.173114	0.134335	0.160633
ISGur11	-0.8803	4.28854	-0.173143	0.130998	0.157648
ISMno8	-0.856937	4.19748	-0.173498	0.129059	0.156333
ISGau1	-0.888288	4.25437	-0.173569	0.176286	0.204463
ISAzvi2	-0.840752	4.17404	-0.173619	0.150505	0.174857
ISBli2	-0.838498	4.1582	-0.173681	0.155795	0.179625
ISHaha9	-0.841913	4.12319	-0.173922	0.121842	0.1469
ISPsy4	-0.828865	4.20377	-0.173936	0.159468	0.1862
ISLca3	-0.81979	4.18149	-0.174104	0.166814	0.191557
ISButh7	-0.870649	4.24425	-0.174187	0.182234	0.205952
ISPemu1	-0.907089	4.70692	-0.17434	0.138209	0.169032
ISCaa8	-0.89076	4.25108	-0.17437	0.140675	0.165305
ISPze1	-0.703761	3.38642	-0.174623	0.199544	0.233115
CIME_A909_rplL	-0.925977	4.54047	-0.174733	0.13284	0.156728
ISTwi1	-0.869422	4.14847	-0.174823	0.131748	0.158593
ISMch8	-0.896596	4.33688	-0.17493	0.183289	0.212066
ISMyo2	-0.883477	4.30535	-0.175055	0.124075	0.151654
ISDge14	-0.887071	4.17887	-0.175088	0.146011	0.171661
ISHhu2	-0.885963	4.21946	-0.175115	0.146627	0.172715
ISBli21	-0.883786	4.1969	-0.175128	0.151794	0.178981
ISYen2A	-0.889459	4.17683	-0.175308	0.12606	0.149129
ISCgl4	-0.876351	4.19131	-0.175449	0.13037	0.154647
ISAzo12	-0.866672	4.2251	-0.175847	0.12706	0.153619
ISMra2	-0.861174	4.20812	-0.175999	0.177471	0.207789
ISAtu7	-0.845066	4.09736	-0.176215	0.196183	0.228403
CIME_2603__tRNAThr	-0.866949	4.19989	-0.176288	0.13436	0.157704
ISBce20	-0.877319	4.19031	-0.176327	0.128627	0.153868
ISMpo2	-0.881321	4.17959	-0.176353	0.13265	0.158797
ISMno17	-0.886206	4.26151	-0.176415	0.159131	0.183899
ISDor1	-0.892484	4.27885	-0.176532	0.14621	0.170722
AICESbi5134	-0.903334	4.34538	-0.176884	0.107532	0.132913
ISHp608	-0.879359	4.26176	-0.176946	0.156067	0.181162
ISNiha1	-0.892337	4.53446	-0.17704	0.135589	0.160835
ISCldi2	-0.866055	4.1985	-0.177065	0.125284	0.155437
ISMba4	-0.895942	4.21186	-0.177114	0.142201	0.164256
ISVme1	-0.932266	4.28788	-0.177137	0.108334	0.132795
ISXoo7	-0.882355	4.27459	-0.177327	0.162111	0.187012
ISBli33	-0.900906	4.35112	-0.177375	0.136343	0.162403
[truncated: 1,861 more rows]

## Sheet: MGE - cluster 4
	difference	dispersion	effect	Expected P-value of Welchs t-test	BH adjusted Welch t-test p-value
ICEXTD	1.15317	1.185	0.888133	8.35937e-32	7.67434e-30
ICEPaePA14-1	1.04494	1.18964	0.808511	2.21166e-24	1.37872e-22
ISCsp1	1.14911	1.40288	0.77041	1.66032e-21	9.42878e-20
Tn6186	1.63677	2.21204	0.68517	2.07997e-19	1.09364e-17
ISEc58	1.11879	1.49755	0.67122	3.0378e-17	1.37121e-15
Tn6170	1.00875	1.43442	0.653817	2.38549e-20	1.30583e-18
ISAzo10	1.48785	2.15978	0.650721	2.35752e-12	5.0474e-11
ISMca2	1.22497	1.78312	0.648253	4.45507e-17	2.07326e-15
Tn6229	1.08963	1.58509	0.634099	1.46036e-18	7.38769e-17
ISMca5	1.17144	1.76266	0.629719	1.2484e-11	2.45354e-10
CMGI-2	0.860629	1.23584	0.628089	1.50429e-15	6.12454e-14
ISAzo40	1.49311	2.23688	0.611443	6.79141e-17	3.0798e-15
ICEBvu8482-2	1.73121	2.58402	0.604597	3.81436e-13	1.04534e-11
ISAzo19	1.48744	2.23499	0.598423	3.71729e-12	8.27019e-11
ISPa65	1.19678	1.82665	0.594598	2.62589e-16	9.82889e-15
IS401	1.02369	1.59931	0.590178	7.48246e-15	2.80513e-13
ISCsp4	1.07371	1.64445	0.584415	6.32729e-15	2.35938e-13
ICESsuZJ20091101-2	1.60283	2.51195	0.58292	4.3526e-15	1.67733e-13
ICESluvan	1.38671	2.15227	0.577331	1.02593e-16	4.63996e-15
CTnHyb	1.29104	2.06812	0.57571	5.93085e-15	2.27241e-13
ISAzo4	1.62857	2.57625	0.567546	2.3129e-11	4.85609e-10
ISSth1b	1.819	3.03874	0.563524	4.09312e-16	1.74651e-14
ISBf3	1.67916	2.66986	0.558408	2.23381e-10	3.49303e-09
CTn341	1.33891	2.23738	0.557433	5.9229e-14	2.09447e-12
ISSsu7	1.88041	3.20312	0.556393	1.85555e-15	7.35851e-14
NBU2	1.4273	2.3839	0.553974	1.59272e-13	5.38994e-12
ISNeu4	1.31133	2.15784	0.5534	3.1727e-15	1.22201e-13
CIME19258	1.71909	2.82462	0.553308	1.32737e-16	5.88086e-15
ICEAciJS42-1	0.955427	1.60916	0.551113	1.46839e-12	4.5286e-11
ISAav3	1.28505	2.17741	0.541794	3.3977e-12	9.58234e-11
ICEBvu8482-1	1.52463	2.50882	0.537661	1.54922e-10	2.54856e-09
ISBvu4	1.60929	2.7273	0.535968	2.21033e-11	4.59476e-10
ISDar2	1.39986	2.27758	0.53481	2.74988e-10	4.28931e-09
ICESpy009	1.67751	2.78907	0.534159	1.5281e-13	5.25133e-12
Tn4453	1.43375	2.48249	0.532708	5.26513e-12	1.46867e-10
ISAzo11	1.18124	2.05413	0.531947	1.76214e-12	5.19149e-11
Tn6163	0.858064	1.44321	0.528175	9.93141e-14	3.47631e-12
ISXoo5	1.24531	2.17855	0.527725	3.20025e-10	5.12731e-09
ICE6440	0.810586	1.41663	0.525143	3.03491e-12	8.91206e-11
ISPa46	1.2458	2.10704	0.524873	2.30048e-10	3.63622e-09
ISAzo39	1.19782	2.04112	0.524441	8.75369e-13	2.44877e-11
ISStma11	0.976981	1.64533	0.524222	2.03491e-11	4.79731e-10
CTnBST	1.2569	2.23001	0.524089	9.18753e-11	2.05354e-09
ISTha3	1.5277	2.71947	0.521276	8.80217e-13	2.69884e-11
ICEBfrYCH46-1	1.314	2.26516	0.520167	6.69434e-08	5.43769e-07
ISBaov1	1.52726	2.60891	0.516592	4.52833e-10	7.96171e-09
ISBmu20	1.12546	1.92279	0.516188	1.13779e-08	1.27914e-07
Tn6215	1.20675	2.13967	0.515607	7.4731e-11	1.71668e-09
2096-RD.2	1.27371	2.24773	0.514659	2.86926e-10	5.61989e-09
ICEAdeBC-1	0.918953	1.63685	0.51455	4.72838e-15	1.8316e-13
ISAlisp1	1.24319	2.26236	0.513002	7.80186e-10	9.88771e-09
ISAzo41	1.18091	2.11834	0.512948	3.26099e-11	6.54792e-10
Tn5520	1.48669	2.5778	0.510554	1.11741e-09	1.77064e-08
ATE-1	1.2488	2.12065	0.510552	9.80376e-11	1.9047e-09
ISXca1	1.07292	1.78793	0.507388	3.74639e-08	3.78723e-07
ICESsuJH1308-1	1.75842	3.1339	0.505837	3.19151e-10	4.96847e-09
NBU1	1.39996	2.54361	0.505088	1.59811e-09	2.32828e-08
ISIde1	1.19974	2.17003	0.504668	1.62696e-09	2.86334e-08
cLV25	1.34144	2.44161	0.501968	4.91085e-09	5.36614e-08
ISPsp3	1.21905	2.11016	0.501681	4.52076e-10	6.26265e-09
Tn4451	1.29598	2.37438	0.4982	3.07125e-11	7.25795e-10
ISPsy42	0.929193	1.71797	0.495839	2.44283e-10	5.04676e-09
Tn5037	0.823358	1.48748	0.49434	3.87546e-11	8.88012e-10
ISAav1	0.96336	1.73365	0.493777	1.30892e-08	1.29266e-07
ISPst13	1.56926	2.64983	0.49095	2.62626e-08	2.60207e-07
TnAs3	0.841429	1.54777	0.488005	2.41968e-10	4.65592e-09
Tn6099	1.72269	2.99563	0.487707	1.2175e-10	2.42704e-09
ISBf10	1.59782	2.84944	0.487564	2.05331e-09	2.85637e-08
ISSdy1	1.85884	3.42509	0.484052	2.49051e-10	4.48163e-09
ISDisp1	1.26606	2.45448	0.483892	3.85139e-10	7.58388e-09
Tn5719	0.80254	1.53263	0.479155	4.32038e-12	1.21983e-10
ICESthJIM8232-1	1.65474	3.02978	0.478614	1.92763e-09	2.72258e-08
ICE-GI2	0.767885	1.45398	0.478443	2.4982e-09	3.78195e-08
CTn4	1.15518	2.1301	0.477266	5.31483e-10	1.03397e-08
ISTha4	1.38113	2.57375	0.476412	3.24089e-10	5.97057e-09
ISAzo37	1.09929	2.00894	0.476064	5.86181e-09	7.53352e-08
ICE(Tn4371)6039	0.964379	1.86954	0.473778	1.32454e-08	1.94151e-07
ICESsu(BM407)1	1.88171	3.27946	0.472161	2.76246e-09	3.77828e-08
ICESsuNC28	1.30347	2.4533	0.467022	8.30067e-09	9.3441e-08
ICEBxyXB1A-1	1.17788	2.38162	0.465624	3.4526e-11	8.50216e-10
ICESsuLP081102	1.6524	2.94772	0.465102	5.68501e-09	7.69196e-08
Tn4555	1.15001	2.29886	0.463239	9.66231e-13	3.04041e-11
ISSth1	1.34546	2.61786	0.463013	9.01142e-09	8.91172e-08
Tn6103	1.16289	2.2778	0.461479	1.89223e-09	3.29773e-08
ICEBsa18170-1	1.06232	2.10081	0.460586	3.21438e-11	7.92282e-10
ISXax1	0.8511	1.61535	0.46028	8.5889e-08	8.00615e-07
CTn6	1.2286	2.42421	0.460274	8.77209e-09	1.32001e-07
Tn6203	0.802982	1.57443	0.458928	1.93404e-09	3.36785e-08
TnShfr1	0.833451	1.60519	0.455702	5.54736e-11	1.29886e-09
ISXo3	1.07811	2.05739	0.455197	4.26839e-08	4.82801e-07
ISStin6	1.66432	3.21261	0.454826	4.66586e-09	6.55298e-08
ISAlde1	1.02697	2.10872	0.454011	6.09663e-08	7.51282e-07
ICESsuJH1301	1.6508	2.9445	0.453794	4.78936e-08	5.62331e-07
ISSsu6	1.38201	2.76557	0.452587	8.39481e-12	2.29707e-10
ISRgn2	1.30188	2.60672	0.450401	5.45072e-08	6.69856e-07
Tn6218	1.10922	2.32947	0.449397	6.19563e-09	9.63845e-08
ISSag3	1.49754	3.10049	0.448729	5.16824e-10	7.15128e-09
ISPosp7	1.1262	2.12608	0.448703	1.8787e-08	2.23219e-07
ISKpn4	1.56114	2.9697	0.448376	3.86649e-08	3.96227e-07
ISAzo33	1.53837	3.00053	0.440698	1.48557e-08	1.69438e-07
ICECp1	1.18204	2.31029	0.4401	3.50275e-07	3.37508e-06
MTnPi2	1.76203	3.5203	0.438953	9.81167e-09	1.3079e-07
CTn1	1.21469	2.46225	0.438536	4.01424e-07	3.8971e-06
ISLdl1	1.63315	3.28459	0.43581	1.8184e-08	2.29035e-07
ISBvu3	1.75847	3.45762	0.434955	2.8767e-08	3.41382e-07
ICESpn529IQ	1.08508	2.0334	0.43336	1.74386e-06	1.45914e-05
ISNieu4	1.1127	2.16574	0.431834	1.1039e-07	1.10924e-06
ISSsu10	1.84776	3.76994	0.431753	3.1036e-09	4.71733e-08
Tn6303	0.891847	1.87904	0.43165	3.76051e-09	5.63003e-08
ISPa36	0.884715	1.78221	0.430033	4.85398e-09	7.00417e-08
ISPa1328	0.924626	1.8874	0.426402	5.11114e-07	4.16841e-06
DeltaCIME308	1.26274	2.70422	0.425748	1.80441e-10	3.8515e-09
IS4351	1.14905	2.5445	0.425398	7.60835e-09	1.1529e-07
Tn1207.3	1.53006	2.97248	0.42532	3.20938e-08	3.86233e-07
ICESsuZJ20091101-1	1.62333	3.32726	0.424536	9.10866e-08	8.93564e-07
ISEcl5	1.1654	2.38122	0.424147	2.51333e-07	2.20419e-06
ICE(Tn4371)6066	0.684767	1.52981	0.423765	1.81731e-08	2.58824e-07
ISEnca1	0.941743	2.02726	0.422443	2.82978e-08	3.8629e-07
Tn4651	0.641937	1.40126	0.421948	4.66142e-09	7.4597e-08
ISL4	1.49775	3.03298	0.421697	3.8315e-08	4.50048e-07
ICESt1	1.48734	3.26031	0.421391	2.53717e-09	3.7412e-08
CTn9343	1.41443	2.7097	0.421248	6.94351e-09	1.00978e-07
Tn6130	1.31008	2.92429	0.420847	1.77753e-08	1.96261e-07
ISL5	1.48357	3.1077	0.418897	8.35385e-08	9.17007e-07
ISEnfa4	1.17899	2.56084	0.418372	1.66033e-10	3.47771e-09
ICE-GI3	0.961822	2.21059	0.417417	2.56362e-08	3.55176e-07
ISAZo16	1.21164	2.54821	0.41649	3.40923e-07	3.27534e-06
ISAzo36	1.03712	2.08547	0.416417	7.57625e-07	6.61938e-06
Tn4378	0.924417	1.93035	0.415859	7.17183e-07	6.06415e-06
ISPa71	1.15082	2.4626	0.415082	1.95505e-09	3.19396e-08
Tn6073	1.13334	2.44811	0.414725	8.37292e-08	1.03685e-06
ICE-KKS	0.699062	1.57419	0.41414	3.706e-09	6.06164e-08
ICEAxyA8-1	0.677759	1.45539	0.41405	3.90973e-08	5.19949e-07
ISSpma2	0.986141	2.10326	0.413544	8.76802e-11	1.95939e-09
Tn6214	1.0081	2.18405	0.412417	1.07633e-07	1.27249e-06
IS905	1.40223	3.16295	0.412115	9.35869e-09	1.23279e-07
CTnPi4	1.96275	4.38958	0.412004	2.33171e-08	2.67917e-07
ISPosp4	1.10561	2.39836	0.409844	4.70493e-08	5.54492e-07
ISBvu1	1.56941	3.22829	0.409256	3.37982e-08	3.33595e-07
ISRso18	1.13606	2.33734	0.408822	8.37561e-07	7.01542e-06
ISBian1	1.38629	2.835	0.408774	9.63508e-08	1.02651e-06
ISAisp5	1.06406	2.40773	0.408143	1.49529e-07	1.73489e-06
ISBthe6	1.73478	3.7429	0.40713	3.81593e-08	4.6152e-07
ISNha4	0.882252	1.91124	0.407006	1.01773e-06	8.61678e-06
ICETauDSM9187-1	0.78837	1.68701	0.406983	4.26343e-07	4.56103e-06
Tn6110	1.09025	2.12102	0.406443	9.25405e-06	6.54536e-05
Tn6164	0.926422	1.98655	0.40602	1.66975e-08	2.31443e-07
ISL7	1.53519	3.29574	0.405393	5.39561e-08	6.18863e-07
Tn3000	0.605354	1.33425	0.404106	1.27795e-06	1.20531e-05
ISStma5	0.742881	1.60738	0.402836	8.64888e-08	9.78367e-07
ICE(Tn4371)6040	0.682557	1.48089	0.402042	3.86492e-07	4.14961e-06
Tn4401	0.829431	1.80078	0.399161	1.73325e-07	1.88764e-06
Tn6127	0.809275	1.91611	0.398161	4.51671e-07	4.7932e-06
ISAisp2	0.876655	1.9483	0.398139	2.50738e-08	3.34842e-07
ISAeme22	1.1308	2.67847	0.397737	1.11546e-09	2.02186e-08
ISVei5	1.1223	2.42807	0.397606	5.73619e-07	5.06336e-06
ICESpa43144-1	1.87832	3.92383	0.397045	5.11183e-08	6.26277e-07
ISThph1	1.44085	3.21015	0.395746	7.46343e-09	9.93104e-08
ISSag2	1.71048	3.82506	0.39555	5.81483e-07	5.36695e-06
ISVei1	1.07356	2.34242	0.394599	1.32367e-06	1.02312e-05
ISAlde2	0.93168	2.2396	0.394517	1.79199e-06	1.65649e-05
Tn5	1.16988	2.71271	0.394374	9.82359e-09	1.33687e-07
ISSmu1	1.17617	2.51513	0.393083	2.52562e-07	2.51054e-06
ISAisp7	0.966582	2.23604	0.392419	3.76282e-07	3.96078e-06
ISAzo1	1.18114	2.58537	0.392346	2.48869e-07	2.39177e-06
ISPa72	1.06758	2.44351	0.390383	4.89376e-07	4.58933e-06
CTn7	1.10107	2.43688	0.390326	5.66933e-06	4.50051e-05
CIME_Nem_tRNALeu	1.65225	3.69991	0.389671	1.26551e-07	1.32958e-06
ICEAdeK601-1	0.750309	1.71315	0.388447	2.1151e-07	2.4225e-06
ISEnfa110	1.20567	2.66077	0.387616	1.78102e-06	1.504e-05
ISBf5	1.38464	3.09941	0.385822	2.31628e-07	2.36415e-06
ISXac2	0.67056	1.57493	0.385495	5.37096e-06	3.81883e-05
ISEli1	0.864764	1.95446	0.385481	5.04394e-07	4.9391e-06
ICESGB76	0.992657	2.09684	0.384547	1.03841e-05	7.50504e-05
Tn6194	1.05109	2.41614	0.383888	5.76144e-07	5.84727e-06
IS1051	1.05736	2.30144	0.383449	9.75195e-07	8.25227e-06
TnXo19	0.758598	1.69048	0.383354	3.30086e-06	2.59744e-05
ISS1A	1.40348	3.29802	0.381546	1.16535e-07	1.28447e-06
ISRso13	1.50677	3.57709	0.3813	2.01158e-07	1.90603e-06
ISSsu13	1.6182	3.79859	0.377679	1.39619e-06	1.11973e-05
ISMca3	0.755608	1.77104	0.377572	5.37903e-07	4.55178e-06
ICEEfaV583-1	1.38941	2.83019	0.376256	5.448e-06	4.26284e-05
IS613	1.37835	3.08608	0.375406	4.52849e-07	3.37359e-06
Tn5386	1.0746	2.42033	0.375352	7.79511e-06	5.98113e-05
ISJsp3	0.972776	2.42577	0.375155	1.51256e-05	0.0001132
ISLgar5	1.66297	3.83406	0.374807	1.01536e-08	1.32484e-07
ISBthe2	1.50826	3.43622	0.373716	3.32959e-07	3.15763e-06
ICECmeCH34-1	0.644287	1.55337	0.373329	5.43338e-06	4.51406e-05
ISSsu4	1.27473	2.94636	0.372226	1.69369e-06	1.37041e-05
ICESag37741	0.918309	2.23403	0.371895	4.43713e-09	6.92794e-08
ISTha2	1.25184	2.91689	0.371894	4.28364e-07	4.1967e-06
ICELm1	1.7543	4.10795	0.371731	1.20011e-06	1.06882e-05
Tn6050	0.755462	1.84776	0.371668	2.16564e-06	1.92816e-05
MTnPi1	1.49934	3.52564	0.371606	1.31336e-07	1.36076e-06
ICE_SagNEM316_rplL	1.68848	3.64854	0.37068	3.30836e-07	3.45002e-06
Tn5397	1.80902	4.20638	0.370436	2.03987e-06	1.63687e-05
ISThy1	1.1523	2.69322	0.37037	4.39752e-06	3.55663e-05
ISPa56	0.956987	2.40592	0.370036	2.55649e-07	2.77735e-06
ISSag4	1.58011	3.66872	0.369957	8.92925e-07	7.60206e-06
ISGNB1-1	1.05195	2.65086	0.369286	1.57052e-06	1.44465e-05
ISAte2	1.012	2.58134	0.367446	3.69937e-06	3.21104e-05
ISSsp2	0.597705	1.45798	0.367282	1.09375e-07	1.30931e-06
ISLdl2	1.62033	3.9454	0.367159	8.62825e-07	7.95317e-06
ISUnCu2	1.13638	2.67815	0.36676	5.6098e-07	4.98348e-06
ISAeme19	1.06587	2.73167	0.366379	3.90195e-07	4.15545e-06
ISSdy2	1.41065	3.30722	0.36359	2.00352e-06	1.70073e-05
ICECdiM68-1	2.10318	6.30389	0.363267	7.59243e-08	8.6767e-07
ISPsy30	0.757138	1.77301	0.363149	2.57594e-05	0.000170705
ISL6	1.45193	3.56203	0.360445	4.64942e-06	3.54879e-05
ISSpma3	0.771177	1.9556	0.360135	1.46541e-06	1.2876e-05
ISBuce2	0.951998	2.41489	0.358921	2.22027e-05	0.000155802
ISTesp3	0.927105	2.27946	0.358673	7.56246e-07	7.10492e-06
ICE(Tn4371)6071	0.628971	1.50727	0.358484	5.45421e-07	5.6749e-06
ISMpe1	1.48378	3.57682	0.356681	1.70437e-06	1.41694e-05
ISDha13	1.2441	2.90743	0.35488	4.06821e-06	2.68441e-05
ISSeq6	1.47357	3.56564	0.354361	8.53828e-07	7.80556e-06
Tn5398	1.04309	2.55533	0.353704	5.43088e-06	4.05858e-05
ISPve1	0.624197	1.61068	0.352186	2.57364e-06	2.22266e-05
ICE(Tn4371)6069	0.602653	1.47909	0.351397	1.11203e-05	8.60819e-05
ISAisp1	1.07929	2.84774	0.349855	4.96587e-06	4.19703e-05
ISAco1	1.23608	3.01984	0.347944	7.18771e-06	5.35686e-05
ISDvu5	1.07647	2.69783	0.347698	2.44057e-06	2.00587e-05
ICEXcaCa8004-1	0.575046	1.51063	0.347216	6.38053e-05	0.00040827
ISEnfa200	1.21153	2.95007	0.346615	1.33721e-06	1.18236e-05
ISAeme24	1.14295	2.88858	0.346283	5.28646e-08	6.43193e-07
CMGI-3	0.924962	2.47753	0.345844	3.94375e-06	3.42307e-05
ISPge1	0.955024	2.32799	0.345635	1.3919e-05	9.68191e-05
ICEMcSym(1284)-alpha	2.5773	8.36981	0.343537	7.63953e-08	8.19507e-07
ICESsuJH1308-2	2.06971	5.90028	0.34123	2.68547e-07	2.78395e-06
ISStma13	0.675328	1.65126	0.341052	6.76854e-05	0.000357303
ICE_SsaF4-2_fda	1.54977	3.92782	0.340886	2.71687e-06	2.22078e-05
ICESt3	1.5055	3.82383	0.340549	1.13174e-06	1.02482e-05
ISEfa9	1.21469	3.01416	0.339797	3.22686e-06	2.49612e-05
IS612	1.34163	3.32804	0.339716	1.19769e-06	1.07056e-05
CTnPi1	1.54243	4.03664	0.338913	1.51244e-07	1.68523e-06
ISS1N	1.2028	3.23566	0.338887	8.96392e-07	8.62787e-06
ISAeme4	1.04648	2.68624	0.338397	4.47681e-06	3.70388e-05
ISPa63	0.819388	2.25361	0.337513	6.74956e-05	0.000440425
ISSpu7	1.19948	3.26745	0.335004	2.45974e-09	4.09863e-08
ISBlo7	0.965489	2.39396	0.334916	4.09487e-05	0.000265319
ISVapa2	0.818246	2.11406	0.334607	2.82113e-05	0.000193043
ISAisp4	1.25787	3.03359	0.334528	1.80591e-06	1.51125e-05
ICESpa15912-1	1.17136	2.79614	0.334276	1.57904e-05	0.00011231
ICESsu32457	1.76709	4.3601	0.333101	1.52838e-07	1.7358e-06
CIME302	1.40589	3.64328	0.333059	6.24109e-06	4.53179e-05
ISBthe4	1.4403	3.67548	0.332215	9.92566e-06	6.85792e-05
ISPme1	0.633064	1.78151	0.332025	3.23969e-06	2.8567e-05
Tn6161	1.38197	3.49485	0.331813	3.2865e-07	3.22196e-06
IS-LL6	1.06995	2.9037	0.331469	8.95258e-07	7.83515e-06
CTn5	1.06208	2.40987	0.330901	3.82422e-05	0.000253779
ICE(Tn4371)6033	0.637816	1.80971	0.330705	1.11897e-05	8.69356e-05
Tn2003	0.905218	2.4411	0.330219	9.43265e-06	7.35342e-05
ICE(Tn4371)6064	0.686754	1.87611	0.328338	1.53752e-05	0.000108619
ICESpnP1031-2	1.66105	4.55421	0.327407	1.95634e-05	0.000125255
ISS1E	1.07677	3.10355	0.326786	9.37779e-08	1.14422e-06
ISBuba3	0.965361	2.68497	0.32677	0.000387123	0.00212231
Tn6253	1.87463	5.66247	0.326673	1.73489e-06	1.43557e-05
ISHmu7	1.51304	4.00463	0.32568	7.41808e-05	0.000362366
ICESsu(BM407)2	1.84201	5.431	0.324185	1.91251e-07	2.09806e-06
ISS1M	1.09969	3.16733	0.324076	2.92983e-07	3.16039e-06
Tn1549-Like	1.63146	4.36562	0.32401	3.18237e-06	2.6728e-05
ISRme1	0.961306	2.61848	0.323961	2.14999e-05	0.000147616
Tn6079	1.05522	2.46905	0.323568	0.000237383	0.00134345
ISTni2	1.31916	3.43634	0.323221	3.14242e-05	0.000198969
ICE_SsaN5_fda	1.51123	4.09846	0.322002	4.30924e-05	0.000253113
ISAs26	0.937248	2.63823	0.321971	5.15856e-06	4.31914e-05
ISAzo31	1.42561	3.80979	0.321823	6.91224e-05	0.000369829
ISAeme5	0.885397	2.57883	0.32145	1.93456e-06	1.79529e-05
ISEc70	1.15719	3.18604	0.320798	5.51311e-07	5.35676e-06
ICETn43716061	0.576151	1.58937	0.3202	0.000146988	0.000897622
ISAzo25	1.13957	3.05231	0.320007	1.18348e-05	8.61032e-05
ICEFal35896-1	1.17355	3.03054	0.319408	7.98145e-06	6.08838e-05
ISAzo21	1.18996	3.02457	0.319321	1.30176e-05	8.84004e-05
ISBthe1	0.952547	2.63675	0.318975	6.87039e-06	5.15592e-05
ICESdy12394-1	1.49119	4.04801	0.31877	8.71285e-06	6.39285e-05
Tn6104	2.15703	6.49449	0.31842	2.22939e-05	0.000139404
ISPye12	0.718794	1.95372	0.317892	8.03889e-06	5.88287e-05
ISBf4	1.50296	4.16339	0.317636	2.49132e-05	0.000162329
IS861	1.30601	3.48069	0.316542	6.85401e-06	4.18785e-05
ICE_SsaF1-8_rpmG	1.51199	4.31804	0.316456	8.76101e-06	6.34226e-05
ISAeme2	1.02953	2.96507	0.315663	6.09788e-06	4.67135e-05
ISPkr1	0.715838	1.92759	0.315555	1.03578e-05	7.37909e-05
ISAte1	0.910583	2.60289	0.314396	2.28023e-05	0.00015928
ICESpn6706B-1	1.86158	5.38369	0.313783	5.83228e-06	4.32026e-05
ISDev1	0.657825	1.87839	0.313692	6.51876e-06	4.9409e-05
ISAzo20	1.13117	2.97691	0.312807	3.85853e-05	0.000242804
ISPye14	0.738418	2.14554	0.312621	9.80888e-06	7.13188e-05
ICESsu(SC84)	0.809648	2.39476	0.312393	9.25013e-06	7.31258e-05
ISTeha2	1.06821	3.07572	0.311777	7.15322e-06	5.54055e-05
ISBthe3	1.36016	3.86546	0.311631	0.000110615	0.00058614
ICESauTW20-2	0.878472	2.53916	0.311092	4.05627e-05	0.000271873
Tn6003	1.34525	3.23034	0.31083	7.18048e-07	7.15503e-06
ISLgar4	1.11742	3.05409	0.310246	9.49362e-06	6.83392e-05
Tn1696	1.09913	2.67077	0.310162	0.000297918	0.00166062
Tn2016	0.89388	2.70181	0.309803	2.82737e-05	0.000200444
ICE_SsaL50_rpsI	1.47222	4.24181	0.309597	4.24988e-05	0.000251634
ISXac4	0.786167	2.10436	0.309489	8.70717e-05	0.000497156
Tn6087	1.8479	5.62974	0.308674	0.000104985	0.000560944
ICE_SsaL60_rpsI	1.29317	3.55123	0.308662	1.16841e-06	1.08173e-05
ICE_SsaF1-4_fda	1.39043	4.04611	0.308326	1.7623e-05	0.000122354
ISAzo18	1.29502	3.56255	0.308263	1.95021e-05	0.000113691
ISSpo9	0.626449	1.84297	0.307544	9.61287e-07	9.22257e-06
ISAzo8	1.28665	3.65137	0.306599	5.57961e-06	4.28418e-05
ISXo18	0.722059	1.95295	0.305652	5.93485e-05	0.00036229
ICESz1	1.00943	2.56797	0.305204	4.8576e-06	3.72368e-05
ISAzsp1	0.728061	2.02157	0.304956	0.000301068	0.00150384
ISKpn9	0.866817	2.63496	0.304895	1.35577e-06	1.29248e-05
ISAzo6	1.08292	2.86798	0.30466	7.31791e-05	0.000421855
ISVasp1	0.786959	2.149	0.304578	8.04033e-05	0.000480617
MTnSag1	0.921055	2.71231	0.304229	2.43935e-05	0.000167352
ICE(Tn4371)6068	0.760995	2.3501	0.304198	8.47079e-06	6.7749e-05
ISJsp1	0.710778	2.02022	0.303874	2.78279e-05	0.000182215
ISSsu8	1.45953	4.19129	0.302674	1.42658e-05	0.000102073
ISCco2	0.90995	2.5538	0.302589	1.31562e-05	9.37931e-05
ISSp1	0.715635	2.1409	0.300543	5.30252e-05	0.0003444
MITEAeme1	1.17393	3.31617	0.299979	7.89887e-05	0.000478081
CTnPi2	1.27951	3.74952	0.299919	1.164e-06	1.07422e-05
ISMca1	1.22566	3.44267	0.299845	2.69024e-05	0.000172386
ISMlu11	0.946145	2.66583	0.299545	6.09933e-05	0.000369882
ISAur1	1.13022	3.19531	0.299137	1.51163e-05	0.000105004
ISSeq3	1.11912	3.14992	0.298305	7.74822e-05	0.000427714
Tn6088	0.548681	1.65298	0.298206	5.435e-05	0.000364151
ISAchd1	1.2448	3.5363	0.29805	6.26897e-05	0.000388866
Tn6285	0.549148	1.6204	0.29764	0.000230938	0.00135048
ISBlo4	0.783398	2.30957	0.297248	0.000296099	0.00165839
ISRasp1	1.24308	3.66393	0.297053	0.000434021	0.00175895
ICESp1116	0.952467	2.63924	0.296751	6.08558e-05	0.000383245
ISCb1	1.37582	3.98622	0.29626	0.000123508	0.000681872
ISAzvi8	1.07897	3.08137	0.296122	0.000172288	0.000929737
ICE(Tn4371)6070	0.506789	1.5524	0.295782	4.14783e-05	0.000284926
Tn6180	1.34096	3.96662	0.295541	8.24639e-06	6.39067e-05
ISBlo5	0.764982	2.31616	0.295478	0.000118715	0.000720097
ISSag9	1.33859	3.88603	0.294912	0.000101298	0.000550522
ISPme2	0.635591	1.85377	0.294589	0.000143434	0.000798139
ISVapa4	0.764168	2.36057	0.294557	0.000351049	0.0019194
ISPye26	0.679294	2.0014	0.294363	2.33097e-05	0.000147832
ICE_SsaF6-1_rpsI	1.3505	4.04204	0.294218	3.63286e-05	0.000230052
ISAau3	0.858477	2.48064	0.29357	0.000144384	0.000835938
ISBlo16	0.95474	2.72916	0.29353	0.000274646	0.00149759
ISM1	1.21826	3.51889	0.292579	2.44244e-05	0.000160436
ICEAcaSM.2	1.10181	4.11754	0.291075	1.21537e-08	1.68567e-07
ISAcde1	0.965206	3.00587	0.290553	0.000508667	0.00267463
ISEfa4	1.1375	3.37592	0.290499	2.78961e-05	0.000183257
ICE_SsaL22_fda	1.19553	3.38281	0.290229	2.73255e-05	0.000184654
Tn6246	1.1849	3.57206	0.28982	3.42815e-05	0.000229533
ISPfe1	0.580738	1.77422	0.289552	2.10148e-05	0.000149835
ISMlu14	0.847873	2.45419	0.289293	6.82019e-05	0.000407754
ISPye3	0.58188	1.82836	0.28896	5.48477e-05	0.000351979
ISCap2	1.10614	3.29219	0.28866	0.000164424	0.000871987
ICE_SsaB35_rpsI	1.28113	3.87827	0.288431	0.000150055	0.000799856
ISXcd1	0.581151	1.73233	0.288235	9.6247e-05	0.000558714
ISBlo2	0.661676	2.12027	0.28765	0.000309438	0.00173271
Tn511	0.484379	1.55393	0.287399	0.000103211	0.000652148
ICEAcaSM.3	1.02529	2.99144	0.287165	2.40093e-06	1.99922e-05
ICESag37	1.05345	2.54	0.287156	0.000757064	0.00386931
ISS1W	1.32073	4.16151	0.285801	0.000261843	0.00129469
ISPko1	0.637558	1.88287	0.285606	4.00015e-05	0.000235669
ICE(Tn4371)6042	0.498592	1.49171	0.285161	0.000684073	0.00359223
ISStin2	1.4006	4.3418	0.284378	0.000130225	0.000697776
ICESpnD39-1	1.68029	5.13077	0.284112	0.000557649	0.00241798
ISLhe30	0.994089	2.95886	0.284002	4.69287e-05	0.000292251
ICESpn11876	1.51065	5.03543	0.283536	1.68105e-05	0.000118621
ISLll1	0.940258	3.00642	0.283519	1.84817e-05	0.000128905
TnGBS2.6	1.40171	4.48279	0.282988	1.64295e-05	0.000113965
Tn6107	1.23513	4.3249	0.282703	2.56322e-05	0.000172182
ISLh1	1.04166	3.04069	0.282301	3.48381e-05	0.000229458
ISNesp1	1.08585	3.25319	0.281759	0.000159693	0.000901966
ICE_SsaL64_fda	1.42556	4.66256	0.281455	0.00081321	0.00361952
ISSsu11	1.50354	4.81101	0.280936	9.3243e-05	0.000543368
TnGBS2.5	1.26525	3.9566	0.280126	1.56285e-05	0.000107262
ICE-emm12	1.17964	3.82232	0.279696	2.64192e-06	2.20349e-05
ISApu2	1.17388	3.52114	0.279692	4.95159e-05	0.00031569
ISNha9	0.747631	2.26637	0.279576	0.000117981	0.000666591
ISNml4	0.728809	2.20272	0.2793	0.000117809	0.000687833
ISSpl1	1.14644	3.45119	0.278857	5.06533e-05	0.000310092
ISRgn1	1.01963	3.13913	0.278271	0.000245533	0.00123793
Tn6106	1.39919	4.26731	0.277246	6.67461e-06	5.34409e-05
IS614	0.992042	2.91735	0.276376	2.40513e-05	0.000169637
ISPa100	0.838437	2.71637	0.276155	0.000626889	0.00328472
ICESp1108	1.43984	4.53737	0.275972	0.000425069	0.00205785
ISAzo17	0.991338	3.15469	0.275778	0.000167196	0.000951941
ISMtsp13	0.737912	2.25376	0.275702	7.41394e-05	0.000414291
ISBf7	1.12684	3.48297	0.274115	0.000172261	0.000824163
ICESanJ4206	1.05173	2.7599	0.274043	1.58242e-05	0.000113793
ISAzo2	1.09948	3.39864	0.273808	7.10315e-05	0.000426051
ISAeca5	0.903379	2.8643	0.273231	0.000112203	0.000674378
ISAlsp1	0.762043	2.62747	0.27238	0.000286107	0.00160742
ISMlu2	0.685369	2.13966	0.271089	0.000103046	0.000605719
Tn6256	0.521186	1.72523	0.270543	0.000104973	0.000663257
ISDeac1	0.944898	2.83534	0.26946	0.00132756	0.0057668
ISSth6	0.915592	2.82381	0.269435	0.000204362	0.00111955
ISLdl4	1.04793	3.32099	0.268357	0.00010836	0.000593936
ISBlo17	1.04041	3.2104	0.268207	0.000179602	0.000993222
IS982	1.10622	3.6694	0.268145	3.65304e-05	0.000237703
ISGasp1	1.07001	3.31898	0.268009	8.03323e-05	0.000472247
ISS1S	1.25025	4.1882	0.26728	0.000286248	0.00149702
ISAeme1	0.832651	2.91808	0.266719	0.000344385	0.00189809
ICE(Tn4371)6067	0.497617	1.69769	0.266519	0.000263933	0.0015238
ISStma14	0.60805	1.88883	0.265697	0.00052384	0.00261136
ISLla3	1.14323	3.72339	0.26519	0.000112681	0.000636801
ISStrsp1	1.03059	3.34277	0.265139	0.00025391	0.00131634
ICEHso2336-1	0.9682	3.09753	0.264278	0.000853114	0.00431977
CIME_Nem_tRNAThr	1.36996	4.54603	0.263366	0.00320071	0.00995731
ISRhsp3	0.952857	2.98984	0.262862	0.00051961	0.00228962
ISKpn1	0.72688	2.55317	0.262772	0.000969205	0.00478394
ISPpn1	0.671956	2.12607	0.262396	0.000672451	0.00327272
Tn1806	1.31926	4.51646	0.26145	0.000411161	0.00195278
ISCbo6	0.919238	2.93336	0.260814	0.00260886	0.0109049
ISStso1	1.21159	3.95229	0.260159	0.000379256	0.00184601
ISPye9	0.698813	2.31396	0.259788	0.000202532	0.00113603
ICEMcSym(1271)-alpha	1.76713	7.7587	0.259787	3.24931e-05	0.000199723
ISKki2	1.13186	3.7593	0.259679	0.000962595	0.00403931
CIME_Nem_rpmG	1.15918	3.86552	0.258941	0.000151133	0.00076339
ISPaes3	0.787917	2.56061	0.258699	0.000106938	0.00062502
ISAau2	0.854918	2.78287	0.257592	0.00039279	0.00198883
ICESp23FST81	1.38553	4.76753	0.257482	0.000988573	0.00402011
ISStan1	1.17315	3.96982	0.256421	0.00409704	0.0120173
Tn5721	1.25554	4.20345	0.256399	0.00111817	0.00461027
ICESgal1	1.17849	4.15596	0.256231	4.90955e-05	0.000307039
ISRso7	0.725734	2.32376	0.255961	3.0417e-05	0.000197646
ISRhru4	0.741439	2.35385	0.255657	8.91461e-05	0.000510029
ISAmu1	0.813894	2.62864	0.255443	0.000908192	0.00447492
ISAzo32	0.990394	3.33394	0.254867	0.00128583	0.00506788
ISSmu2	0.851452	2.85099	0.253614	0.000445055	0.00217865
ISPye20	0.758578	2.4396	0.252175	0.000331511	0.0017001
ISDde1	1.10379	3.9506	0.251707	0.000356079	0.00179932
ICE_Sag2603_rplL	1.29386	3.52576	0.251644	0.000217305	0.00125352
ISMefo1	1.25128	4.3235	0.251135	0.000132984	0.000728811
ISBlo3	0.747254	2.41407	0.250248	0.00461717	0.0184249
ISAeme23	0.768375	2.87899	0.249937	0.000849358	0.00432091
ICESpn8140	0.948082	3.03822	0.249566	0.00165902	0.00739582
ISPa25	0.888595	3.07627	0.24926	0.000313686	0.00170754
Tn2000	0.999668	3.44718	0.248887	6.72357e-05	0.000421448
Tn6204	0.902923	2.95704	0.248465	0.000530447	0.00281639
ISSsp4	0.564324	2.05255	0.247827	0.000846708	0.00410836
ISKpn42	0.826361	2.83387	0.247636	0.000402915	0.00212255
Tn6093	0.554554	2.03638	0.246866	0.000402034	0.00222214
ICEFma29328-1	1.10136	4.16446	0.246839	2.68368e-05	0.000177033
ISLpl2	1.11725	3.85772	0.246774	0.000583881	0.00282728
CTnPi3	0.982763	3.18397	0.246577	9.98811e-06	7.40961e-05
ISAs20	0.744286	2.72136	0.24639	0.00064834	0.00340563
ISD1	1.1395	3.81831	0.246101	0.00129387	0.0049688
ISPak1	0.603729	2.11295	0.24597	0.000150105	0.00085154
Tn6275	0.520945	1.9601	0.245649	0.000687784	0.00353047
ISPhae1	0.997468	3.47247	0.245396	0.000675291	0.00301168
ICEBglBSR3-1	0.448208	1.57308	0.244863	0.000788799	0.00391472
ISXo17	0.72476	2.413	0.244366	0.000230268	0.00119566
ISS1X	1.20673	4.45401	0.243593	0.000179239	0.00103774
ICE_SsaN20_rpsI	1.07252	3.66887	0.243493	7.73661e-05	0.000476844
ISTesp2	0.86956	2.93607	0.243369	0.000489854	0.00244664
ISBith1	1.10209	4.01011	0.242944	0.000995139	0.00453241
ISUnCu17	0.929743	3.34135	0.242901	0.00112808	0.00534806
Tn4371	0.430586	1.68032	0.242678	0.00102199	0.00514968
ISStin10	0.874191	2.94378	0.242628	0.0001868	0.00102798
ISArsp12	0.76648	2.5936	0.242439	0.000190615	0.00106423
ISSoc9	0.984768	3.49613	0.242091	0.00167677	0.00722829
ISAe1	0.986532	3.55795	0.241953	0.00124582	0.00534584
ISKpn25	0.604653	2.27755	0.241928	0.000641382	0.0033276
ISSod2	1.06713	3.72739	0.241819	0.000119931	0.00069491
ISVapa3	0.677917	2.34967	0.24111	0.000892707	0.00416493
CTn2	1.03841	3.53358	0.241103	0.000198848	0.00106973
ISPye53	0.541323	1.95805	0.240969	0.000251996	0.00143384
ICESpn11930-2	1.39954	5.20979	0.240854	0.00258895	0.00992311
ISAve1	0.827157	2.91848	0.24067	0.00122306	0.00547227
MTnPi7	0.845539	2.76064	0.24066	9.21532e-05	0.000565952
ISBlo8	0.790733	2.63807	0.240586	0.000774686	0.00376419
ISBad1	0.690579	2.42465	0.239532	0.00201766	0.00914048
ISPlc1	0.604037	2.17423	0.23892	0.000698182	0.0034558
ISSsu12	1.11155	3.95501	0.236989	0.000390753	0.00203333
ISS1D	1.17716	4.23414	0.236965	0.0029003	0.0109406
ICESauMu3-1	1.69968	7.21723	0.236797	6.78736e-05	0.000401437
Tn6297	0.447254	1.74483	0.236242	3.07621e-05	0.00021723
ISStma2	1.05888	3.88134	0.23566	0.00150792	0.00611122
ISKpn28	0.693034	2.59584	0.234673	0.000812852	0.00404881
ISMno31	0.805245	2.75207	0.233636	0.00193732	0.00726712
IS1165	0.94875	3.51519	0.233452	0.0020867	0.00892961
ISKpn3	0.663072	2.65113	0.232785	0.0014122	0.00685634
ISAav2	0.664224	2.71802	0.232646	0.00506576	0.021234
Tn6263	0.751484	2.31014	0.232532	0.00184824	0.00857013
ISCc3	0.560104	2.17534	0.232173	0.000198847	0.00115836
ISSpo7	0.50828	1.9269	0.231272	0.000724785	0.00366906
ICE_2603_tRNALys	1.16658	4.39766	0.231138	0.000503437	0.00260398
ISLpl3	1.14697	4.13741	0.23091	0.00231162	0.00895115
ISSpwi2	0.669399	2.37871	0.230692	0.00610677	0.023586
ISStrs1	0.863907	3.00173	0.230426	0.00075117	0.00357694
ISPa96	0.697341	2.54676	0.229859	0.00210321	0.00912065
ISKpn43	0.662251	2.65895	0.2293	0.000115017	0.000713262
ISRhsp8	0.673096	2.49023	0.228848	0.00135304	0.00610404
ICE(Tn4371)6038	0.550749	2.288	0.227994	0.00327821	0.0145373
Tn6247	1.34604	5.39813	0.227325	0.0159632	0.0398472
ISAs27	0.705902	2.83417	0.226535	0.00131698	0.00642654
ISNieu2	1.10331	4.07121	0.226076	0.0105038	0.0277488
IS1086	0.78742	2.83005	0.22546	0.000478201	0.00235452
ISPye57	0.476634	1.8141	0.225218	0.00159419	0.00747892
Tn5530	0.734354	3.13232	0.22508	0.00253521	0.0115614
ISL3	0.997858	3.73367	0.224608	0.00154923	0.00643275
Tn6248	1.27242	5.04473	0.224603	0.0072655	0.0215791
IS712	1.09875	4.15665	0.224397	0.0062741	0.0179359
ISStin5	1.0432	4.03884	0.224233	0.00637205	0.0219789
ISPpa8	0.550107	2.25235	0.223812	0.00308287	0.0126095
IS1113	0.93977	3.45745	0.223626	0.00235132	0.00926518
ISStin9	1.07428	4.13926	0.222718	0.00783816	0.024433
ISAeme16	0.609626	2.49683	0.221001	0.00029001	0.00163323
ICESpn22664	1.25897	5.15273	0.22031	0.0101853	0.0313022
ICE-GI6	0.374361	1.50352	0.219765	0.00215801	0.010051
Tn6234	0.610932	2.60851	0.219293	0.00307388	0.0137063
ISAs28	0.714433	3.01446	0.218153	0.00355493	0.0154482
ISBlo12	0.67663	2.60267	0.217382	0.00432122	0.0168263
ICEBxeLB400-1	0.322872	1.2772	0.216553	0.0359227	0.108253
ISRme15	0.629586	2.38725	0.214782	0.00528269	0.0177107
ISNeu1	0.93959	3.73737	0.2142	0.00679324	0.0212613
ISBvu2	0.880642	3.32232	0.213905	0.000799783	0.00349323
IS616	1.10875	4.37242	0.213421	0.0113335	0.0374271
ISGbe1	0.599979	2.29133	0.213397	0.00211616	0.00922896
ISBad2	0.612284	2.48644	0.213113	0.00903731	0.0336368
ISBuba1	1.02138	4.12608	0.212363	0.00648242	0.0216835
ISPa91	0.61209	2.67864	0.211881	0.000157232	0.000919136
ISPemu1	1.0491	4.21597	0.211124	0.00317307	0.0120249
Tn6228	0.512395	1.86313	0.209854	0.00304918	0.0129424
ISSer2	0.860892	3.49096	0.209784	0.00348918	0.0129221
ISAs1	0.612561	2.66015	0.209248	0.00509911	0.0212204
MGIVvuTai1	0.646866	2.57431	0.209245	0.00329832	0.0140226
ISOan2	0.512925	2.1176	0.20911	0.00456743	0.0177275
ISBli29	0.712563	2.74028	0.20848	0.00159041	0.00695665
ISMno9	0.559515	2.25196	0.208315	0.00709485	0.0251611
TnGBS1	1.20671	5.13294	0.207764	0.00793717	0.0243877
ISBvi2	0.775815	3.20726	0.207366	0.0071464	0.0261941
ISPa195	0.55446	2.50953	0.207356	0.0065774	0.0263408
ISMlu3	0.503173	2.09215	0.207172	0.00370252	0.0156453
ICEValA056-1	1.43373	6.37028	0.207156	0.00799424	0.0260012
ISFsp3	0.901345	3.52523	0.207113	0.00414745	0.0136646
ISPam4	0.511025	2.01681	0.206545	0.000673813	0.00331474
ISLre2	0.933919	3.89751	0.206155	0.00590392	0.0203844
ISRme16	0.638098	2.51978	0.20595	0.00199413	0.00861861
Tn6271	0.660207	2.57431	0.205605	0.00110719	0.00515334
ISAs18	0.588373	2.76182	0.205204	0.00808388	0.0315876
ICE_SsaB57_fda	0.972856	4.03124	0.205092	0.0060779	0.021835
ISRan1	0.997699	4.1872	0.204802	0.0109107	0.0349798
ISRme4	0.827633	3.2893	0.204432	0.0029429	0.0117586
ISPye2	0.851177	3.43122	0.204162	0.00251966	0.00908184
ISMco6	0.772777	3.53297	0.203958	0.0158938	0.0555005
ISKpn14	0.631182	2.67285	0.203932	0.00608204	0.0236506
TnXax1	0.616142	2.31	0.203254	0.00401833	0.0141285
MTnPi4	0.926431	3.75618	0.202889	0.00601818	0.0207558
ISLga1	0.893196	3.7785	0.202795	0.00695756	0.0248641
ISAzo15	0.997018	4.15088	0.202476	0.0125513	0.0345418
Tn5481	0.962159	4.13403	0.20236	0.0129127	0.0392807
ISBf6	1.0141	4.27808	0.202199	0.00482115	0.016986
ISCac1	0.976319	4.16316	0.200787	0.00647614	0.0219715
ISPa35	0.841842	3.5984	0.200786	0.0136884	0.0381355
ISAzs24	0.68013	2.77563	0.200781	0.00256935	0.0103879
Tn502	0.426992	1.87161	0.200418	0.00497068	0.0206746
Tn6268	0.856544	3.534	0.200058	2.23698e-05	0.000159219
ISS1B	1.03469	4.38121	0.199099	0.00592522	0.0197924
ISBf9	0.923551	4.07591	0.198077	0.0100043	0.0297156
ISPa51	0.891345	3.67501	0.197568	0.0055546	0.0205986
ISPpa1	0.590069	2.52501	0.197039	0.00674262	0.0248136
ISBvi8	0.725421	3.06744	0.195575	0.00390636	0.0141646
ISPst4	0.610302	2.58629	0.195263	0.00776815	0.0292125
ISLpl1	0.716964	3.12973	0.195084	0.00407748	0.0167458
Tn6138	0.549318	2.40835	0.195062	0.0162061	0.0546585
ISMpo10	0.543078	2.45695	0.194713	0.00747372	0.0291564
ISRsp12	0.485359	2.26006	0.194653	0.00459192	0.019072
ISStin8	0.922807	4.01771	0.194494	0.00448608	0.0158488
ICEEcIHE3034-1	1.02592	4.65437	0.194388	0.00845649	0.0308226
Tn6048	0.472966	2.27695	0.194178	0.0330598	0.103398
ISBbi1	0.625458	2.79447	0.194101	0.00270678	0.0120073
IS1081	0.547367	2.43299	0.193046	0.00235157	0.00996474
IS1096	0.498227	2.30759	0.192827	0.0119101	0.0419677
ISBlo15	0.807408	3.48646	0.191576	0.00394242	0.015335
ISRso5	0.733524	3.06661	0.191175	0.00755765	0.0238946
ISPpa5	0.533684	2.36265	0.191068	0.0127916	0.044619
ISSeq1	0.878133	3.96424	0.190174	0.0129111	0.0391021
MTnPi9	0.914182	4.12268	0.189812	0.0228781	0.0591656
ISLhe4	0.847216	3.74194	0.189427	0.00345152	0.013265
ISBsp6	0.902124	4.05534	0.188859	0.00825808	0.0278542
ISAve3	0.630302	2.89443	0.188338	0.0367793	0.106184
MTnPi8	0.845428	4.01264	0.188252	0.0391715	0.0874165
ISUnCu19	0.495084	2.28949	0.188069	0.00107738	0.00526455
ICEPmiCHN3300	1.21469	6.18213	0.188058	0.02018	0.0610359
ISRop1	0.729571	3.11948	0.187023	0.00792989	0.0265663
ISAzs20	0.785883	3.60577	0.186863	0.00656938	0.0225683
ISShes11	0.393116	1.88015	0.186652	0.0160068	0.0569149
ISMlu5	0.419239	2.03145	0.186235	0.0109211	0.0400875
IS51	0.75475	3.30377	0.185504	0.0134196	0.0436449
ISSpn14	0.752595	3.40694	0.185404	0.0143072	0.0425564
ISLjo1	0.823799	3.70872	0.184999	0.0102535	0.0327221
ISRl2	0.708718	3.25021	0.183845	0.0194497	0.0591938
ISXfu1	0.685201	3.10496	0.182404	0.0115313	0.0372482
ISMca4	0.799862	3.7886	0.182391	0.0115018	0.0374037
ISKpn21	0.5076	2.5772	0.182377	0.0120358	0.044464
Tn5036	1.04433	5.12538	0.181535	0.00930947	0.0303148
IS943	0.873434	4.05512	0.181423	0.0339176	0.0825898
ISXc4	0.659302	3.00858	0.181273	0.000317435	0.00169938
ISPye58	0.389485	1.87557	0.18124	0.00304485	0.0131197
ICEAurCol10a-1	0.852431	4.29039	0.180877	0.00228331	0.00935282
ISAs25	0.517361	2.53846	0.18046	0.00604801	0.024585
ISDba1	0.854474	4.05126	0.180402	0.0154866	0.0455437
ISMlu7	0.690704	3.20415	0.180348	0.012465	0.0397678
ISDeba1	0.946337	4.46558	0.180345	0.0447815	0.0958161
ISRm6	0.56474	2.51039	0.179761	0.00917149	0.0293079
ISAeme3	0.669263	3.16813	0.179727	0.00537073	0.0215537
ISBli17	0.742569	3.49108	0.179495	0.0269943	0.0688629
ISAeme8	0.663887	3.27692	0.179282	0.0314068	0.0956571
ISPye8	0.412155	2.05873	0.179032	0.011462	0.0407641
ICEclc(B13)	0.498822	1.83931	0.178276	0.00460305	0.019089
ISSpma1	0.41792	1.99036	0.178172	0.0437386	0.123147
ISMch3	0.645457	2.93849	0.178015	0.00497304	0.0172362
ISMno23	0.758571	3.68452	0.177758	0.0279595	0.0714817
IS1106	0.757057	3.61264	0.177389	0.0213027	0.0601882
Tn6295	0.734314	3.28908	0.177327	0.0181094	0.0510674
ISDar1	0.681596	3.27733	0.177313	0.00365509	0.014775
ISAzo28	0.68646	3.32228	0.177245	0.00355013	0.0140274
ICEMlSym(NZP2037)-beta	0.530292	2.10021	0.176867	0.00192416	0.00847575
ISPmar3	0.652949	2.95439	0.176475	0.00640736	0.0226986
ISKpn24	0.44813	2.2926	0.176218	0.0740177	0.193988
ISDha10	0.688273	3.10821	0.176078	0.0216934	0.0640271
ISSmi2	0.881707	4.19347	0.175809	0.0360056	0.0784058
ISKpn41	0.767461	3.7941	0.175431	0.00973416	0.0328601
ISRsp13	0.584899	2.75153	0.175243	0.0174074	0.0525726
10750-RD.2	0.857244	4.40472	0.175196	0.00822591	0.0283767
ISCldi2	0.836281	4.07919	0.174938	0.0222713	0.0610757
ICE_SsaT93_fda	0.912967	4.47623	0.174474	0.0110583	0.0346125
ICE(Tn4371)6036	0.311779	1.59996	0.174421	0.0178876	0.062193
ISUnCu15	0.485919	2.55332	0.173357	0.00484125	0.0192474
ISLla2	0.77235	3.8176	0.173057	0.0107577	0.0368244
ISRhsp6	0.788613	3.83014	0.173017	0.0187419	0.0504426
ISEc61	0.438575	2.1867	0.172515	0.00596332	0.0232712
IS1068	0.802802	4.29247	0.172492	0.00731489	0.0285858
ISKpn26	0.448699	2.31577	0.172338	0.0424265	0.126524
Tn510	0.744601	3.10078	0.172263	0.00553267	0.0227467
Tn6135	0.407947	2.04587	0.171638	0.0393449	0.116548
ISSpu2	0.569026	2.73547	0.17133	0.00419237	0.0173393
ISSsp5	0.37139	1.92614	0.171005	0.102382	0.242127
ICESpn6BST273	0.483311	2.18848	0.169485	0.266747	0.464641
ISPye40	0.575134	2.7889	0.169459	0.00842693	0.0299441
ISCbt3	0.759421	3.74018	0.169335	0.019509	0.0514541
ISRtr2	0.379301	1.8946	0.169063	0.0135175	0.0456736
ISEcl8	0.727204	3.62022	0.168817	0.031324	0.0758526
Tn163	0.65036	3.27439	0.168795	0.0183223	0.0550634
ISPpa6	0.599418	2.93487	0.168523	0.00467094	0.0180738
ISNme5	0.812107	4.07202	0.168497	0.0320574	0.0832533
ISDeor2	0.690686	3.42642	0.168075	0.0139389	0.0436181
ISRer3	0.441329	2.30506	0.167722	0.016772	0.0565623
ISPye5	0.466804	2.31312	0.167548	0.031064	0.0934644
ISPaes2	0.450764	2.22945	0.16712	0.00729623	0.0272842
IS679	0.474444	2.42638	0.167103	0.0773976	0.197911
ISNwa1	0.745812	3.92285	0.166368	0.0038745	0.0159081
Tn6299	0.29048	1.54432	0.166349	0.101575	0.243296
ISRel5	0.444995	2.18732	0.166183	0.0355327	0.100866
Tn6084	0.964888	5.26465	0.166127	0.0183845	0.0553975
ISStma1	0.746216	3.71615	0.165797	0.0336527	0.0878866
MTnPi3	0.765705	3.90602	0.165747	0.00843715	0.0278492
ISNme1	0.728118	3.92398	0.165515	0.0337219	0.0860648
ICESp2905	0.458273	2.42836	0.16465	0.00921285	0.0351175
ISUnCu1	0.67004	3.62203	0.164636	0.0124177	0.0416703
IS421	0.42432	2.37196	0.164534	0.0990054	0.239241
Tn3411	0.401351	1.93905	0.164417	0.0127787	0.0448066
ISPye10	0.644438	3.22915	0.164197	0.0183467	0.0541788
IS1076	0.721137	3.8728	0.164032	0.00715488	0.0276592
ISPso2	0.411342	2.27034	0.164027	0.0409137	0.118039
ISAs34	0.674882	3.38795	0.163834	0.0354808	0.103705
ISPso3	0.555293	2.67431	0.163661	0.00347023	0.0143538
ISBph3	0.649566	3.32335	0.163653	0.0284808	0.078292
ISBeb3	0.755412	4.01316	0.162978	0.0512387	0.115676
Tn903	0.460745	2.56029	0.16264	0.05577	0.154653
ISMno24	0.525572	2.58088	0.162286	0.0137544	0.0441233
ISBcen23	0.719475	3.75348	0.161816	0.0344479	0.0776992
ISMco4	0.676421	3.74849	0.161755	0.0161106	0.0556143
ISEc30	0.474841	2.59457	0.161752	0.0405603	0.11667
CIME_A909_rpmG	0.944581	5.27569	0.161405	0.0259007	0.0707116
ISPosp6	0.74347	4.02001	0.161234	0.0530671	0.114321
ISMco5	0.657077	3.67445	0.161221	0.0523298	0.144968
ICECroICC168-1	0.435395	2.50183	0.160904	0.072072	0.190327
ICE6180-RD.1	0.65142	3.56798	0.160848	0.0168545	0.0496636
ISRso11	0.661206	3.29893	0.160734	0.0353024	0.0831004
ISMco1	0.638855	3.4504	0.159701	0.0502143	0.140846
ISTesp1	0.639075	3.32325	0.158362	0.032089	0.0838871
ICEAcaTY.2	0.996677	5.67399	0.15817	0.0179965	0.0452302
ISKox1	0.446676	2.64956	0.158042	0.0465156	0.134376
IS1069	0.628313	3.70166	0.158038	0.00328826	0.0144552
ISSham1	0.823266	4.22907	0.158029	0.0389783	0.0935665
ISSoc14	0.688782	3.70279	0.157484	0.046894	0.108754
ISLcr1	0.731924	4.25443	0.157196	0.0534822	0.123225
ISPye25	0.426151	2.23198	0.15672	0.020609	0.0645992
ISEc36	0.790488	4.35882	0.155961	0.0305339	0.0810347
ISAs29	0.527548	2.89398	0.155932	0.0357109	0.107101
ISLhe6	0.671897	3.79912	0.155327	0.0202837	0.0557857
Tn6274	0.397038	2.11737	0.155152	0.0490536	0.135554
Tn2680	0.418447	2.54983	0.15438	0.105783	0.252705
ISPba1	0.835827	4.48396	0.154183	0.0196626	0.052881
ISPna3	0.597141	3.15612	0.153828	0.0164571	0.0495736
ISRle7	0.628577	3.41667	0.153802	0.0360026	0.089562
ISRfr1	0.549063	2.95401	0.153733	0.0421338	0.109954
ISGxy1	0.766469	4.23153	0.153411	0.0772211	0.155285
ISXo1	0.594525	3.21109	0.153236	0.0321791	0.0855908
ISSeq2	0.778684	4.33307	0.153107	0.0210492	0.0606821
ISPye6	0.50141	2.67069	0.152783	0.00967701	0.033986
ISGbe2	0.680923	3.74934	0.152744	0.0544699	0.126138
ISMba16	0.72224	4.19968	0.152144	0.0437769	0.0991515
ISSf1	0.72537	4.40009	0.15168	0.0453513	0.111393
IS427	0.548794	2.94953	0.151195	0.0102501	0.0350025
ISPye60	0.619441	3.26788	0.150868	0.0215924	0.0621885
ISPmar2	0.407289	2.42439	0.150701	0.0603631	0.154946
ICEVchInd5	0.988972	6.31671	0.150463	0.0569279	0.137426
ISKpn49	0.384789	2.33344	0.150111	0.0799945	0.203942
ISHps3	0.780365	4.57901	0.149268	0.0827501	0.161885
ISCbt4	0.605698	3.47046	0.149147	0.0629384	0.15864
Tn4672	0.322405	1.96867	0.148924	0.129008	0.292889
ISCef5	0.701814	4.04578	0.148775	0.0619521	0.135561
ICEPmiCHN905	0.963046	5.87631	0.148019	0.041071	0.102659
ISMco3	0.590697	3.64885	0.148003	0.0328014	0.0987176
ISClsp6	0.702543	4.05907	0.14794	0.0755423	0.15836
MTnPi5	0.698224	4.0305	0.147852	0.0987139	0.186263
ISNsh1	0.705657	4.12548	0.147483	0.116116	0.212855
ISMlu10	0.717763	4.2096	0.147288	0.060997	0.127914
Tn6000	0.646949	3.60825	0.147284	0.021196	0.06901
ISHtu4	0.642249	3.54481	0.147141	0.0319154	0.0810722
ICEKpnHS11286-2	0.566829	2.9471	0.147068	0.00575719	0.0231258
Tn4380	0.378207	1.66789	0.146885	0.180308	0.359159
ISNe7	0.743674	4.22925	0.146491	0.118023	0.207673
ISRjo4	0.590235	3.33247	0.146347	0.040179	0.103034
ISLhe63	0.646797	3.58479	0.146267	0.0346321	0.0861625
ISErh6	0.730748	4.33281	0.146069	0.0588788	0.133092
ISCgr1	0.502449	2.81746	0.145651	0.0784186	0.185539
ISAs17	0.458696	2.82327	0.145636	0.069307	0.18024
ISAzo5	0.652086	3.86396	0.145557	0.0332931	0.0939099
Tn6058	0.860216	5.39446	0.145127	0.0398419	0.0954453
ICEHinB	0.809885	5.23806	0.145088	0.0708505	0.156891
ISBthe5	0.737507	4.17685	0.145007	0.0650671	0.136792
ISPaes1	0.458219	2.61264	0.144921	0.0190848	0.0609229
TnSmu1	0.754235	4.55702	0.144858	0.0791924	0.160802
ISHpa1	0.685309	4.0627	0.144398	0.0673172	0.14393
ISAzo34	0.681582	4.00936	0.144132	0.0389661	0.0997268
ISMba20	0.723673	4.35997	0.144062	0.0591847	0.133883
ISL2	0.709151	4.28753	0.144012	0.0796629	0.162026
ISWz1	0.394533	2.63679	0.14351	0.120678	0.279385
ISAli10	0.450753	2.48931	0.14341	0.0259278	0.0697459
Tn6031	0.332077	2.01126	0.143014	0.0164415	0.057701
ISRm14	0.385506	2.26487	0.1427	0.0763128	0.188132
ISAs2	0.478861	2.86336	0.142669	0.103466	0.247129
ISPa18	0.557074	3.2316	0.142515	0.0426437	0.116771
ISPye7	0.566659	3.25491	0.141013	0.0410579	0.103908
ISRel9	0.631192	3.79837	0.140761	0.0782115	0.168706
ISBma2	0.669964	3.84713	0.140607	0.066545	0.144597
ISCfr27	0.589876	3.53047	0.140136	0.0401378	0.113039
ISVasp3	0.611557	3.88953	0.139946	0.0584546	0.128094
Tn5253	0.8145	5.25036	0.139439	0.106232	0.199774
Tn6233	0.247363	1.59074	0.139387	0.049168	0.141215
ISCysp27	0.676893	3.91171	0.139236	0.0992367	0.183446
ISPp1	0.628927	3.81109	0.138983	0.0431967	0.109643
ISMba9	0.698756	4.34182	0.138818	0.103588	0.197303
ISLxx3	0.542735	3.18317	0.138703	0.0268223	0.0666437
ISAhy2	0.414023	2.81216	0.138641	0.0849922	0.214109
ICECkoBAA-1	0.301254	1.99055	0.13856	0.267456	0.478853
ISL1	0.658482	3.96504	0.13845	0.0898031	0.176663
Tn6188	0.713413	4.74073	0.138157	0.0666331	0.145782
ISS1RS	0.803021	4.8821	0.13791	0.0714756	0.153143
ISCb4	0.635319	4.02479	0.137698	0.0600149	0.139209
ISAeme15	0.416542	2.9169	0.137562	0.0978001	0.238602
IS153	0.552899	3.39327	0.137504	0.0841775	0.19699
ISSlu1	0.632047	3.96645	0.137196	0.0672884	0.151757
ISPna1	0.767491	4.90307	0.137161	0.0876133	0.172224
ICESe2	0.730364	4.84824	0.136845	0.152795	0.274624
ICEPaeLESB58-1	0.247633	1.65019	0.136843	0.042502	0.126718
Tn6272	0.517097	3.13563	0.13675	0.0320717	0.0925386
ISFnu6	0.679564	4.04744	0.13672	0.0721785	0.156922
ISKpn38	0.377904	2.44326	0.136684	0.208557	0.402383
ISEco2	0.665942	4.16386	0.136578	0.129725	0.234596
ISRso19	0.646775	4.02993	0.136425	0.117551	0.216877
ISDge9	0.682567	4.62972	0.1363	0.193322	0.327598
ISMch1	0.555868	3.30466	0.13608	0.033582	0.0888677
ISBli7	0.598737	3.78805	0.135967	0.100374	0.194122
ICEVchHai2	0.864773	6.55475	0.135544	0.00342217	0.0142171
IS406	0.63866	4.10573	0.135169	0.138576	0.239803
ISKpn34	0.390761	2.69205	0.135065	0.169389	0.347353
ISMobv1	0.69189	4.59534	0.135039	0.132034	0.238909
ISPlu5	0.581492	3.69632	0.134523	0.0660009	0.144215
ISMra3	0.63971	4.17262	0.134325	0.0690197	0.156359
ISNieu3	0.691203	4.36993	0.134121	0.119278	0.210928
Tn5467	0.536575	3.3154	0.133756	0.0613262	0.139019
ISEc53	0.405654	2.44674	0.133306	0.108013	0.239012
IS150	0.37366	2.45293	0.13297	0.327332	0.541548
ISPvsp1	0.651231	4.21724	0.132928	0.11082	0.205931
ISSm1	0.353719	2.36185	0.132794	0.0752157	0.191426
ISAs22	0.435626	2.89578	0.132696	0.037094	0.11098
Tn610	0.72822	4.74378	0.132432	0.167721	0.284753
ISDvu4	0.639667	4.2049	0.132301	0.088188	0.170516
ISMav1	0.571973	3.58112	0.132213	0.10832	0.206426
ISRtr4	0.483906	2.86972	0.132183	0.0263106	0.0778472
ISMlu9	0.65439	4.12431	0.131975	0.0669002	0.147469
IS682	0.369378	2.26308	0.131546	0.311887	0.519846
ISPze1	0.532092	3.28653	0.131102	0.0470987	0.116455
ISEc40	0.495455	3.10549	0.130415	0.135002	0.257436
ISKrh1	0.62199	4.03215	0.129054	0.0740407	0.158999
Tn5084	0.581018	3.85881	0.128893	0.0696914	0.161969
ISLxx1	0.578464	3.60548	0.12867	0.0621397	0.135567
ISRhsp7	0.567226	3.55758	0.128612	0.0460654	0.106654
ISKpn8	0.443968	2.90827	0.127941	0.18345	0.36589
ISHne1	0.584342	3.8476	0.127844	0.11632	0.21396
ISRhsp4	0.430536	2.71909	0.127398	0.0130178	0.0429661
ISCpe4	0.659862	4.17209	0.127353	0.118291	0.218312
ISOdsp1	0.628355	4.27103	0.127089	0.15616	0.275017
ISLgar2	0.62473	4.18016	0.126579	0.161981	0.290296
ISPye27	0.593873	3.90562	0.126508	0.095387	0.190318
ISAzo12	0.617617	4.08936	0.126466	0.163046	0.25989
ISStma6	0.586467	3.9983	0.12599	0.126073	0.235581
ISUnCu14	0.309214	2.00879	0.125944	0.0462896	0.125171
IS621	0.331903	2.38449	0.125725	0.528349	0.719897
ISEfm2	0.474536	3.295	0.125405	0.0635455	0.157372
AICEMflv3036	0.450071	2.8187	0.125396	0.00863771	0.0321988
ISMsm5	0.50003	3.23262	0.125211	0.0456835	0.112175
ICESpn11930	0.586497	4.41382	0.125107	0.182057	0.369645
ISAs19	0.43792	3.2281	0.12491	0.121572	0.273678
ISPpa7	0.45333	3.12756	0.124909	0.0744045	0.163602
ISEc10	0.345999	2.29664	0.124618	0.0372903	0.109156
ISAs12	0.416832	2.91042	0.124525	0.0579906	0.160565
Tn6227	0.664853	4.65886	0.124085	0.152131	0.285021
ICE6094	0.644514	4.72589	0.123989	0.125031	0.231261
Tn6092	0.399884	2.50384	0.123779	0.0767238	0.190435
ISPye56	0.363419	2.44436	0.123609	0.0370224	0.103955
ISCpe7	0.633745	4.49027	0.122364	0.13692	0.240231
ISAeme20	0.464898	3.12635	0.122188	0.239594	0.423576
ISXoo13	0.587008	4.11344	0.122092	0.138021	0.242527
ISLxx2	0.551012	3.97229	0.121649	0.192177	0.318795
ISFnu4	0.562742	3.72596	0.121354	0.0857773	0.168978
IS868	0.308173	2.12082	0.121306	0.0407077	0.11246
Tn6126	0.671957	4.76478	0.121097	0.204901	0.335081
ISSpn1	0.592423	4.06827	0.121062	0.0980645	0.184096
ISNme4	0.569015	4.1559	0.120685	0.198974	0.321031
ISMlu8	0.596403	4.18107	0.120611	0.094915	0.194048
ICEMaSym(WSM2073)-beta	0.321087	1.98933	0.120536	0.0273496	0.0816515
ISMrh1	0.367389	2.53272	0.119812	0.0268057	0.0786315
ICEMlSym(NZP2037)-alpha	0.651418	7.65519	0.119777	2.28328e-08	3.12336e-07
ISKpn50	0.300423	2.21661	0.119757	0.196491	0.383762
ISPye13	0.32619	2.27131	0.119456	0.0389791	0.10745
MGIVflInd1	0.363708	2.74168	0.119213	0.299159	0.514382
Tn551	0.792535	6.00612	0.119188	0.189744	0.357574
ISCpi1	0.551545	4.32264	0.118799	0.14025	0.256962
Tn6100	0.645895	4.8798	0.118734	0.149558	0.255571
ISNe2	0.57795	4.16433	0.118268	0.145403	0.257157
ISEic1	0.567395	4.15212	0.117492	0.174948	0.316159
Tn6270	0.308608	2.22943	0.117425	0.159567	0.330159
ISAzbe1	0.55049	4.01507	0.117415	0.153928	0.263833
ISEfa15	0.547596	3.87863	0.117333	0.0846769	0.183404
ISCaje6	0.557914	4.13212	0.116498	0.189086	0.324009
ISRusp1	0.480884	3.36472	0.116432	0.0686807	0.147228
ISEc45	0.360859	2.61411	0.116325	0.155573	0.316698
ISEc78	0.275669	2.31953	0.115913	0.117327	0.271293
ISSmi3	0.54409	3.8989	0.115844	0.106411	0.197272
ISPlge2	0.575325	4.06169	0.115824	0.177966	0.320437
ISSod9	0.412449	3.08087	0.11582	0.327539	0.51612
ISAtu7	0.500666	3.80337	0.11573	0.0979363	0.202236
ISMco2	0.511772	4.02112	0.115664	0.0816764	0.192759
ISShsp2	0.536951	3.83076	0.115145	0.117084	0.222161
ISS1Z	0.5771	4.34285	0.115012	0.225703	0.349584
ISRsp2	0.510261	3.7541	0.114622	0.148949	0.269574
ISMva3	0.476912	3.4469	0.114603	0.0599255	0.141265
ISEch12	0.364585	2.70787	0.114366	0.190083	0.368044
ISUnCu6	0.541703	4.07887	0.114316	0.173644	0.288679
ISPlge4	0.462451	3.48789	0.113997	0.102695	0.21955
ISLsa1	0.477942	3.49157	0.113931	0.136128	0.277611
ISBt3	0.405141	2.70522	0.113761	0.0360474	0.0884995
SGI1-L	0.67478	5.3347	0.1131	0.176254	0.313704
ISBrsp7	0.549213	4.10778	0.113091	0.177791	0.294483
ISBcen26	0.541436	4.07937	0.112852	0.155388	0.26833
ISPam3	0.281112	2.06778	0.112812	0.0705544	0.170453
ISEc81	0.452208	3.20861	0.112622	0.147733	0.287753
CMGETZ080501	1.03929	9.50554	0.111994	0.124106	0.267609
ISNha8	0.4986	3.6776	0.111972	0.11999	0.223575
Tn5403	0.378779	2.82999	0.111925	0.147444	0.321037
ISButh1	0.538326	4.2171	0.111482	0.147833	0.271525
ISRtr1	0.275048	2.03123	0.111254	0.0724813	0.178468
IS1066	0.530122	4.1593	0.110709	0.175939	0.298716
ISEc13	0.372163	2.74676	0.110357	0.150519	0.301248
ISRm3	0.527515	4.03716	0.110356	0.150886	0.268515
ISBj11	0.494387	3.8621	0.110267	0.150716	0.267699
Tn5394	0.319079	2.39739	0.109871	0.134652	0.281789
ISAeme9	0.419883	3.28271	0.109799	0.235946	0.419651
ISAs3	0.386459	3.19533	0.109675	0.347801	0.55304
ISEc5	0.275606	2.28656	0.109635	0.620887	0.780316
Tn6222	0.603387	5.05606	0.109604	0.171788	0.313041
ISDge10	0.544499	4.13725	0.10923	0.140855	0.260063
ISMac20	0.538024	4.31031	0.109171	0.228308	0.34872
ISNosp1	0.509589	3.92914	0.108849	0.13838	0.237119
ISEc41	0.455917	3.40294	0.108664	0.166391	0.30462
ISDge4	0.558906	4.3477	0.108579	0.160615	0.290029
ISCac2	0.518742	4.21512	0.108504	0.282073	0.417229
ISRm1	0.39842	2.87294	0.108066	0.131602	0.267735
ICEPmu1	0.336212	2.67045	0.107852	0.049855	0.142815
ISSen6	0.467552	3.84499	0.107704	0.124147	0.232789
IS999	0.388587	3.08873	0.107238	0.210276	0.362661
MITEKpn1	0.443095	3.52447	0.107184	0.0912009	0.198965
ISStma12	0.497041	3.76608	0.107117	0.20595	0.342104
Tn6032	0.390947	2.97293	0.107091	0.0581665	0.143778
ISP2	0.498525	4.11501	0.106753	0.158135	0.287523
ISBma1	0.481328	3.81667	0.106633	0.217372	0.342782
ICEHpaT3T1	0.584726	5.17253	0.105627	0.180214	0.321401
ISNml1	0.552236	4.29249	0.105469	0.159431	0.288092
Tn6134	0.331113	2.55768	0.105413	0.223017	0.395122
ISLjo2	0.53312	4.12529	0.105374	0.203376	0.331212
ISPye35	0.495801	4.09208	0.105316	0.180545	0.310566
ISMma20	0.509068	4.37126	0.104939	0.174509	0.295678
Tn917	0.546044	4.55282	0.104743	0.20802	0.326795
ISLgar1	0.506234	4.16094	0.1044	0.139516	0.259072
ISPam1	0.452442	3.68724	0.104334	0.192115	0.338393
ISBrsp1	0.504144	3.93551	0.104251	0.189878	0.309835
ISNGR8	0.505532	3.74288	0.104109	0.196569	0.326072
IS426	0.312722	2.34824	0.104007	0.0737684	0.172457
ISPosp2	0.458521	3.90839	0.103942	0.178582	0.307967
IS692	0.392092	2.93772	0.103679	0.162397	0.310384
ISMsm6	0.464473	3.91708	0.103623	0.137048	0.241906
Tn6072	0.39136	3.282	0.103461	0.0656125	0.174494
ISEc47	0.338141	2.65468	0.103284	0.39193	0.60017
IS1110	0.45963	3.76477	0.102468	0.164759	0.297934
LpcGI-2	0.590924	5.21206	0.102435	0.137938	0.255537
Tn6026	0.470908	3.11829	0.102198	0.0154775	0.05429
Tn6108	0.259098	2.25618	0.101926	0.214673	0.413308
ISSer1	0.464861	3.89438	0.101753	0.192375	0.330301
ISLhe10	0.515978	4.34216	0.101355	0.183297	0.33094
Tn6137	0.48544	4.12863	0.101332	0.219411	0.365453
ISPana1	0.475926	3.98022	0.101182	0.165123	0.296627
Tn6300	0.591493	5.25706	0.10108	0.252685	0.419578
ISCsp3	0.36698	3.04664	0.101054	0.060717	0.145907
ISXau4	0.372645	2.76771	0.100879	0.12783	0.258808
ISMsi1	0.451856	3.92363	0.100746	0.172041	0.28941
ISSty2	0.380756	3.04667	0.100658	0.145154	0.300505
ICEPdaSpa1	0.40955	2.45173	0.100557	0.392026	0.591651
ISAzs30	0.480791	4.00424	0.0989816	0.217317	0.34044
ISPse1	0.442804	3.80866	0.0980861	0.230705	0.377966
ISRel7	0.489147	4.00071	0.0980647	0.236802	0.372046
Tn6202	0.550369	5.35293	0.0977828	0.241919	0.399181
ISLrh3	0.482994	4.12301	0.0977505	0.267725	0.416185
ISAhy1	0.355734	3.08706	0.097624	0.387238	0.582221
ISRj2	0.494148	4.16825	0.0972502	0.272016	0.412752
IS102	0.392047	3.34909	0.097114	0.165024	0.317322
ISNeu2	0.462454	3.95398	0.097003	0.320357	0.460067
ICEPm1	0.523581	4.96061	0.09659	0.0301129	0.0866753
Tn2010	0.589738	6.13602	0.0965067	0.127421	0.245045
ISAs35	0.428584	3.71157	0.096428	0.182768	0.319862
ISLca2	0.456339	3.92661	0.0961493	0.187222	0.322855
ICESpsED99-1	0.523595	4.73957	0.0961297	0.179159	0.308606
Tn6181	0.417262	2.80741	0.0959981	0.2936	0.497832
ISShsp3	0.283156	2.56097	0.0950942	0.12293	0.261754
ISSpal1	0.399154	3.46533	0.0950208	0.109005	0.213966
ISAs21	0.330651	3.17591	0.0947022	0.227557	0.429834
ISRsp1	0.364972	3.11122	0.0942182	0.162805	0.311009
ISLhe11	0.441926	4.37889	0.0941895	0.239573	0.386796
ICESde3396	0.632759	6.03761	0.0941768	0.0190254	0.0524927
ICEKp1	0.219457	2.08398	0.0939022	0.861258	0.930869
Tn2012	0.33675	2.89763	0.093852	0.136649	0.273648
Tn6109	0.232542	2.24764	0.0937485	0.573159	0.757035
ISMaq7	0.399996	3.40269	0.0933382	0.181342	0.320881
ISPmi1	0.438542	4.21614	0.0931976	0.281212	0.418553
ISMtsp8	0.464206	4.03384	0.0931463	0.222319	0.35973
ISGpo1	0.436406	3.77632	0.0930828	0.248395	0.404359
ISCpe5	0.463172	4.37807	0.0930427	0.278094	0.412828
ISStma7	0.459627	4.17759	0.0929541	0.312285	0.463987
ICEVchBan8	0.601349	6.50714	0.0928909	0.0540397	0.140397
Tn6010	0.393384	3.35819	0.0927619	0.199287	0.376801
ISRel19	0.364425	3.15444	0.0925019	0.0898449	0.195762
GIE492	0.283639	2.4592	0.092104	0.659989	0.801749
ISLhe13	0.457351	4.24165	0.0919361	0.19102	0.325297
ISBj3	0.406154	3.6404	0.0919156	0.15924	0.290016
ISAeme12	0.357522	3.3807	0.0918757	0.248121	0.436445
ISPna6	0.569476	5.26639	0.0917628	0.182209	0.308136
ISXoo4	0.441943	4.20558	0.0917616	0.205771	0.329227
ICEVchBan9	0.270469	2.10951	0.0915303	0.318689	0.530718
IS1070	0.384823	3.46076	0.0909631	0.260709	0.441236
TnSgallo2.3	0.486816	4.68221	0.0908318	0.325059	0.462248
ISPpa4	0.344687	3.19137	0.090678	0.146984	0.271705
ISAtu5	0.342894	3.0517	0.0905822	0.0818528	0.18375
ISPpa2	0.299541	2.53281	0.0898913	0.0939884	0.206714
ISBce21	0.453054	4.22567	0.0895772	0.312071	0.460857
ICESpnP1031-1	0.451929	4.63534	0.0889439	0.289775	0.435979
ISPbe2	0.384931	3.45324	0.0888296	0.134772	0.257021
ISLhe1	0.443314	4.29102	0.0884389	0.227355	0.359569
ISPye18	0.458997	4.33661	0.0880344	0.297717	0.441592
ISLhe5	0.415989	4.12188	0.0879347	0.205053	0.335793
ICEPmiChn1	0.565533	6.21292	0.0873379	0.27047	0.429854
ISMba1	0.440827	4.32245	0.0871193	0.25209	0.393371
ISLrh2	0.434526	4.22776	0.0867558	0.219799	0.364273
ISEc46	0.313154	2.89865	0.0866518	0.30681	0.49764
ISArch4	0.451781	4.44082	0.0866462	0.203954	0.327213
Tn6133	0.409985	3.84973	0.0864665	0.258855	0.410927
2096-RD.1	0.463182	4.4852	0.0864639	0.354523	0.50602
ISPrmu1	0.421235	4.40794	0.0859835	0.289933	0.41958
ISAcba1	0.37217	3.54235	0.0859761	0.179691	0.310486
ISPye59	0.300503	2.81834	0.0855373	0.139095	0.272437
ISEnfa1	0.400812	4.04134	0.0854503	0.363812	0.512587
ISMmi1	0.43225	4.06438	0.0848825	0.29483	0.443338
ISAau4	0.4512	4.6065	0.0845309	0.405952	0.569676
ISHps4	0.459596	4.64243	0.0844382	0.289698	0.426988
Tn4001	0.514076	5.3568	0.084262	0.257641	0.399515
ISFsp15	0.408903	4.06693	0.0842136	0.295167	0.438749
ISEc42	0.323493	2.92768	0.0839255	0.236865	0.399237
ISCfr26	0.234661	2.56972	0.0836192	0.229764	0.426143
IS881	0.285175	2.86395	0.0834491	0.393233	0.593766
ISNml2	0.404741	3.74102	0.083386	0.221739	0.383775
ISCc4	0.362676	3.57985	0.0833202	0.243208	0.383301
IS600	0.280329	2.75738	0.0826627	0.318129	0.5205
ISEc38	0.220509	2.34203	0.0825682	0.847382	0.921978
ISEc1	0.206456	2.31602	0.0822899	0.614373	0.78407
ISXac3	0.403397	4.06215	0.0822217	0.226556	0.367299
IS204	0.422858	4.31044	0.0821025	0.275532	0.416678
ISCth8	0.41584	4.44149	0.081964	0.260554	0.388293
ISPye30	0.40213	3.94854	0.0817421	0.279641	0.426208
ICESpnSPN8332	0.469912	5.48714	0.0814313	0.235537	0.38136
ISSgsp1	0.210509	2.41716	0.0813299	0.672586	0.816235
ISPeth3	0.386296	4.30639	0.0812839	0.270725	0.403097
ISVch3	0.4202	4.40865	0.0810529	0.264784	0.404168
MTnPi10	0.396133	4.30848	0.0808894	0.383131	0.532121
ISMma3	0.430196	4.44896	0.0808757	0.244986	0.371587
ISBusp2	0.389595	4.02154	0.0806639	0.244146	0.384206
IS4	0.19863	2.07991	0.0805264	0.574956	0.749272
ISErsp1	0.24877	2.44399	0.0804451	0.335465	0.522923
TnSang2.1	0.408374	4.59059	0.0801553	0.312885	0.452811
ISCbo8	0.393722	4.07918	0.0799423	0.315735	0.466289
tISCpe8	0.389655	4.12003	0.0796818	0.246338	0.386852
ISEcl10	0.287835	3.11238	0.0793298	0.285903	0.466631
ISMba6	0.388003	4.32966	0.0791457	0.258798	0.403312
ISBmu9	0.382219	4.18044	0.0790686	0.327459	0.471186
ISMsi2	0.29109	2.79593	0.0790217	0.278213	0.459411
ISShsp1	0.378465	3.80012	0.0790113	0.3436	0.500183
ISBba1	0.373771	3.98828	0.0790081	0.356813	0.503024
ISBj5_B	0.379184	4.05582	0.0788308	0.333343	0.487335
ISSau4	0.410656	4.1438	0.0787244	0.305524	0.450513
ISKpn10	0.269059	2.97954	0.0785976	0.449117	0.646369
CTnPg2	0.317489	3.13748	0.0783657	0.0934014	0.220023
ISSme2	0.34282	3.69373	0.0779531	0.21109	0.341722
ISVasp2	0.380001	4.26746	0.0772438	0.305984	0.462831
ISRhsp1	0.362198	3.98661	0.0757982	0.328419	0.478948
ISMma15	0.378016	4.31857	0.0756725	0.287464	0.426007
ICEPmiCHN2407	0.565742	6.86508	0.0755402	0.12828	0.269106
ISArsp6	0.413683	4.83576	0.0754482	0.353804	0.513547
10270-RD.1	0.389306	4.31404	0.0754341	0.33496	0.474953
Tn6011	0.194149	2.22068	0.0753578	0.559332	0.747736
ISSpo4	0.326172	3.45495	0.075119	0.214344	0.359839
ISMasp6	0.367297	3.95709	0.074848	0.297575	0.443525
ISNml3	0.314567	3.39552	0.074661	0.466581	0.638142
ISSwo3	0.38486	4.47621	0.0744476	0.270216	0.40913
Tn1000	0.188337	2.28868	0.0737727	0.457575	0.659089
IS407	0.371068	4.29692	0.0735137	0.301757	0.448266
ISMac3	0.351897	4.36905	0.0734721	0.245522	0.385944
ISTeha1	0.350061	4.24152	0.0733322	0.373112	0.526213
ICEEcoUMN026-1	0.161143	2.19023	0.0731778	0.615284	0.787728
ISPye17	0.241508	2.76476	0.0728478	0.253965	0.407784
Tn6191	0.349994	4.14801	0.0726841	0.355873	0.501879
ISArsp14	0.377759	4.51811	0.0724223	0.444338	0.598008
ISMsm10	0.302388	3.49102	0.0722717	0.330696	0.494362
ISDvu3	0.350627	4.25891	0.0720986	0.362773	0.524983
ISFsp14	0.337478	3.87368	0.0715813	0.391362	0.549434
ISLdl3	0.362157	4.21351	0.0715541	0.330096	0.481822
ISMsm2	0.343374	3.92941	0.0713742	0.435224	0.588998
Tn6273	0.323472	3.72628	0.0713607	0.338906	0.498805
IS3	0.333091	3.86325	0.0711033	0.372208	0.580118
ISPa86	0.231022	2.77926	0.0704996	0.399324	0.573606
ISEc33	0.186546	2.44958	0.0700849	0.467456	0.670937
ISMsm3	0.231372	2.78639	0.0699303	0.407098	0.5814
ISKox3	0.221275	2.6961	0.0698361	0.650231	0.801173
IS16	0.332329	4.22843	0.069523	0.316266	0.476814
ISEc75	0.331009	4.26143	0.0689998	0.354934	0.507776
IS693	0.252662	2.89515	0.0689059	0.365694	0.534342
ISEc19	0.273345	3.37531	0.0688495	0.686168	0.825072
ISKpn33	0.208157	2.64824	0.0686339	0.376556	0.569908
ISMba7	0.337606	4.28759	0.0685555	0.456277	0.600116
IS609	0.169685	2.27188	0.0685314	0.871996	0.93648
ISAs5	0.363236	4.75104	0.0684236	0.456728	0.61226
ISMma8	0.356727	4.35359	0.0684018	0.327376	0.47406
ISEc44	0.253522	3.03508	0.0683089	0.402317	0.576645
ISMma21	0.338257	4.16031	0.0682862	0.239938	0.384166
IS629	0.16296	2.27713	0.0681218	0.594795	0.767399
ISXo9	0.323935	4.17008	0.0680837	0.381003	0.528868
ISCgl2	0.338799	4.06044	0.0680534	0.293581	0.435683
ISDeba2	0.34753	4.25654	0.0678765	0.364318	0.510799
Tn6062	0.187846	2.46381	0.0677406	0.872399	0.938618
PAGI-2	0.317177	4.34939	0.0677297	0.0195993	0.0614885
ISBath1	0.361904	4.49656	0.0677093	0.341138	0.493345
SPI-7	0.185642	2.37446	0.0675247	0.476464	0.681286
ICESpnJJA-1	0.33243	4.51767	0.067332	0.414221	0.573382
ISMhu8	0.351287	4.6385	0.0672925	0.346433	0.502153
ISEfa11	0.337679	4.23775	0.0670571	0.372273	0.521706
ISBm2	0.206466	2.71376	0.0666562	0.435406	0.609024
ISMpa1	0.282356	3.58676	0.0661673	0.285247	0.445816
ISMba13	0.343379	4.46614	0.0661617	0.290605	0.432351
ISMamg1	0.312154	4.00094	0.065987	0.345051	0.492758
ISKpn20	0.225202	2.7902	0.0658058	0.376933	0.573687
ISSfr1	0.309883	3.9101	0.0657955	0.270591	0.408761
ISEc69	0.31397	4.24031	0.0651076	0.419268	0.572989
ISRel3	0.262966	3.33843	0.064969	0.315562	0.480441
ISEc43	0.184056	2.51627	0.0646988	0.71382	0.841669
ISMma16	0.313732	4.36371	0.0644829	0.419955	0.559207
ISMba19	0.338072	4.31502	0.0641695	0.399079	0.554435
IS298	0.295985	3.87204	0.0641274	0.302441	0.459303
ISMra5	0.277965	4.05891	0.0635089	0.387292	0.544202
ISNeu3	0.311852	4.25346	0.0632578	0.389641	0.527107
ISEc27	0.164787	2.32445	0.0631599	0.70946	0.844973
ISFnu5	0.314882	4.11291	0.0630181	0.432594	0.574133
ISRsp3	0.227769	3.05603	0.0628693	0.2608	0.435715
ISPepr5	0.3042	4.28668	0.0625818	0.348956	0.493232
ISMav7	0.20586	2.79004	0.0625558	0.445216	0.614788
ICEApl2	0.422394	5.95683	0.0623958	0.167214	0.302821
ISKpn37	0.209438	2.8289	0.0622085	0.514435	0.679219
ISMma7	0.318167	4.34355	0.0621988	0.410442	0.553123
ISSen3	0.203122	2.77434	0.0619556	0.533036	0.7167
ICEAviDJ-1	0.108546	1.56534	0.0619505	0.775702	0.885331
ICESe4	0.233425	2.6834	0.0617021	0.236021	0.429451
ISCap3	0.325322	4.43484	0.0615394	0.35756	0.504447
ISYps8	0.311791	4.52522	0.0614431	0.426662	0.578439
Tn6091	0.167375	2.46697	0.060832	0.458578	0.656415
TnGBS2.4	0.292169	4.54958	0.060692	0.346883	0.487151
ISMac8	0.284341	4.28571	0.0606153	0.361027	0.503167
ISRso8	0.285516	4.18163	0.0603441	0.402241	0.55493
ISNov3	0.277174	4.2859	0.0603404	0.450941	0.594941
ISMma11	0.340162	4.41264	0.0600398	0.287934	0.437821
ISMac9	0.309976	4.32931	0.0599844	0.376466	0.522954
ISMac16	0.299992	4.30124	0.059908	0.385175	0.535495
ICESpnR6-1	0.327028	5.01925	0.0596185	0.33487	0.490244
ISEfa10	0.260581	3.57175	0.059453	0.366307	0.534168
ISMst1	0.30655	4.31897	0.0594368	0.34938	0.493407
ISRpa2	0.24734	3.37258	0.0593742	0.196853	0.342733
ISDvu2	0.288724	4.10794	0.0593077	0.452114	0.598443
ICECdiM120-1	0.326729	4.66867	0.0592577	0.361877	0.497751
Tn3434	0.206413	3.0757	0.0590657	0.384896	0.595675
ISSwo2	0.310372	4.50743	0.0590131	0.319708	0.457278
IS1141	0.238657	3.05496	0.0590081	0.290539	0.452687
ISCp1	0.296634	4.32057	0.058868	0.482799	0.638343
ISChba1	0.294281	4.42065	0.0587689	0.399523	0.551762
ISPst12	0.214573	3.12058	0.0586831	0.203175	0.376945
ISPa11	0.298367	4.17505	0.0585935	0.37789	0.527445
ISMch6	0.314287	4.04078	0.0583947	0.391754	0.540664
ISLhe7	0.283257	4.26702	0.0583574	0.378046	0.54205
ISSwo1	0.290218	4.26211	0.0580082	0.398207	0.555433
ISRhru5	0.273842	4.11771	0.0579302	0.413206	0.554747
ISEc26	0.189297	2.7972	0.0578329	0.632696	0.781591
ICEEc1	0.349698	5.95374	0.0577908	0.195892	0.378219
ISBli14	0.291671	4.18376	0.0574247	0.395138	0.539893
MITEEc1	0.157318	2.42599	0.0572504	0.723308	0.844243
ISAs16	0.23056	3.38888	0.057204	0.250512	0.420417
ISMamg2	0.258826	3.74468	0.0569726	0.354756	0.517234
ISAzs10	0.294166	4.1165	0.0569618	0.459089	0.605093
ISRel8	0.259804	3.85039	0.0569462	0.335562	0.493293
ISNha10	0.308634	4.21457	0.0569387	0.353679	0.505764
IS1062	0.242093	3.68856	0.0569337	0.473997	0.665343
ISMgi5	0.21474	3.05628	0.0567278	0.107698	0.223844
ISLhe60	0.28111	4.49569	0.0565077	0.437355	0.595269
ISMba18	0.28765	4.21029	0.056321	0.396547	0.561076
ISSep2	0.297565	4.12423	0.0562815	0.4104	0.561077
ISEcl1	0.170053	2.70536	0.0561997	0.766878	0.880097
ISRel13	0.279257	4.03608	0.0561938	0.377866	0.51557
ISMhu1	0.30154	4.47693	0.0561818	0.368009	0.531342
Tn6254	0.294344	4.56344	0.0559375	0.629476	0.775611
ISMac25	0.287185	4.30882	0.0559233	0.382377	0.534636
ISMsm11	0.239794	3.90069	0.0557462	0.396071	0.557801
Tn4003	0.26224	4.20667	0.0557308	0.376843	0.536818
ISDge11	0.272837	4.2814	0.0552601	0.477513	0.627627
ISCth10	0.254213	4.09034	0.0552423	0.374979	0.532511
IS1132	0.255373	4.10836	0.0552388	0.371678	0.522012
ISLjo5	0.271988	4.09506	0.0549307	0.37475	0.51776
ISRjo1	0.286187	4.04699	0.0549077	0.397719	0.551736
ISAzo13	0.286298	4.60553	0.054808	0.3344	0.479781
ISApl1	0.300929	4.68258	0.05455	0.329545	0.486978
IS30	0.136333	2.23823	0.0543362	0.90361	0.953299
ISMac19	0.261349	4.3898	0.0542539	0.419339	0.571552
ISMepa1	0.260574	4.34492	0.0540192	0.446931	0.583658
ISRce2	0.260567	3.9488	0.0539181	0.414568	0.565834
ISMt2	0.258543	4.12424	0.0537437	0.373811	0.541082
ISLhe61	0.269482	3.94112	0.0535488	0.407529	0.551768
ISClte1	0.256251	4.11123	0.0531713	0.482764	0.631261
ISMma14	0.291365	4.76619	0.0530855	0.268953	0.408776
Tn2008	0.17381	2.54783	0.0529715	0.75934	0.868806
ISEfa5	0.28065	4.33293	0.052865	0.402532	0.560539
ISRm31	0.238525	3.9131	0.0528369	0.429945	0.583477
ISBth19	0.253974	4.26734	0.0528142	0.390649	0.546591
ISUnCu23	0.289966	4.33624	0.0527318	0.42681	0.579488
ISMno22	0.242072	3.58915	0.0526177	0.403603	0.552974
ISDra1	0.266294	4.22056	0.0524365	0.46812	0.623072
ISMysp3	0.211755	3.34713	0.0523288	0.41056	0.585136
ICEHin1056	0.236015	3.65808	0.0522958	0.516037	0.702149
ISRle12	0.249451	3.99345	0.0522716	0.434938	0.584082
ICEValHN492	0.353984	6.24981	0.052102	0.426597	0.596719
ISNimo1	0.273229	4.28514	0.0519773	0.391283	0.546802
ISAwo1	0.251245	4.2648	0.0514967	0.401598	0.551612
ISDeor1	0.258939	4.3577	0.0514321	0.369415	0.533041
ISDge18	0.25259	4.29075	0.0513451	0.479329	0.628761
ISMgi1	0.225641	3.53299	0.0510435	0.433338	0.59657
ISAtu4	0.191547	2.75167	0.0510069	0.274497	0.433363
ISPepr6	0.248605	4.25964	0.0509614	0.447699	0.601564
ISEc11	0.250605	3.89959	0.0509111	0.350768	0.513879
ISPha2	0.227776	3.45935	0.050816	0.329578	0.482692
ISSha1	0.25138	4.1956	0.0508047	0.481693	0.620588
Tn6277	0.159486	2.53336	0.0508047	0.385739	0.570843
ISMov1	0.274272	4.50198	0.050619	0.406875	0.564964
IS66	0.150081	2.25979	0.0505477	0.523376	0.679335
ISEic2	0.182349	2.87168	0.0501796	0.756306	0.866619
ISMhu7	0.256248	4.49286	0.0498826	0.454052	0.615769
ISCbo9	0.240894	3.92161	0.0495921	0.32904	0.487311
ISMysp5	0.239622	3.94523	0.0495586	0.47069	0.633465
ISMhu6	0.233299	4.4152	0.0493797	0.414158	0.577544
ISAcc1	0.263785	4.65196	0.0493303	0.356532	0.50684
ISAs13	0.172397	3.061	0.0491717	0.356889	0.557497
ISAnsp11	0.236001	4.246	0.0490829	0.42757	0.584371
ISAac3	0.252379	4.36633	0.0488796	0.442701	0.580115
ISDge19	0.246525	4.28008	0.0487572	0.457151	0.612706
ISEc17	0.151951	2.7632	0.048656	0.428356	0.616916
ISMsi3	0.220404	4.14112	0.0485091	0.450707	0.598066
IS866	0.201111	3.51544	0.0484847	0.310492	0.487068
ISBj6_B	0.237326	4.31651	0.0484546	0.35864	0.509375
ISMtsp5	0.239372	4.36229	0.0484389	0.510461	0.65374
ISGur15	0.23021	4.29281	0.0482877	0.435286	0.585681
ISSfl10	0.188334	3.12867	0.0482355	0.538948	0.706355
ISMsm9	0.226318	4.01558	0.0481102	0.449138	0.598135
ISSep3	0.241966	4.23707	0.047736	0.454761	0.60277
ISSau3	0.21549	4.1468	0.0473343	0.514626	0.664612
ISLca4	0.235243	4.25663	0.0472832	0.450761	0.601511
IS630	0.163597	2.85917	0.0469188	0.537772	0.698113
ISCfr14	0.147063	2.61755	0.0468942	0.781299	0.881969
ICEPmiCHN1809	0.257705	4.70456	0.046793	0.382379	0.566389
ISCgl3	0.226305	4.19575	0.0464694	0.435191	0.588843
ISMex28	0.233005	4.28532	0.0464662	0.443447	0.582788
ISEcl3	0.219209	3.91257	0.0463829	0.475509	0.637177
ICEEc2	0.111516	1.90239	0.0463807	0.852215	0.925876
ISGau7	0.237136	4.39278	0.0462152	0.406124	0.548548
ISMgi3	0.227228	4.17534	0.0459307	0.488092	0.647821
ISGsu1	0.22472	4.30597	0.045683	0.423618	0.585453
ICEPmiChn2	0.17441	2.33977	0.04526	0.72935	0.848149
ISPosp5	0.226698	4.37277	0.0451765	0.427623	0.581348
ISSeq10	0.237733	4.44987	0.0451429	0.471044	0.630766
ISGau8	0.209101	4.25223	0.0447647	0.484583	0.627794
ISAtu3	0.12651	2.50908	0.0446582	0.39759	0.569234
ISPa64	0.144307	2.7251	0.0446129	0.510777	0.675968
IS6120	0.134981	2.56989	0.0446074	0.419985	0.611335
ISAcc2	0.233438	4.50858	0.04417	0.431194	0.573294
ISMma17	0.242685	4.30519	0.0440191	0.439517	0.602293
ISMma4	0.214411	4.3735	0.0437821	0.397774	0.551491
MITEAeme2	0.218311	4.22381	0.0430866	0.477775	0.623289
ISHamu1	0.211006	4.21694	0.0429766	0.4414	0.594034
ISAfl1	0.226611	4.4161	0.0429213	0.462614	0.611092
ISRso9	0.20408	4.18432	0.0426123	0.476747	0.624417
ISBm3	0.213048	4.10992	0.0423653	0.499266	0.650182
ISMlu13	0.222832	4.37187	0.0421272	0.448752	0.607295
ISMba2	0.211822	4.28121	0.0418586	0.37509	0.532058
ICESpnTw19F14-1	0.30976	6.92533	0.0418309	0.483082	0.645561
ISAs10	0.209701	4.2649	0.0418082	0.498955	0.652887
ISMlu12	0.206879	4.28394	0.0415163	0.400251	0.558194
ISAtu1	0.191695	3.63868	0.0414711	0.438111	0.588047
Tn6075	0.219183	4.89145	0.0413275	0.17794	0.350842
ISSsp126	0.177533	3.52153	0.041245	0.505956	0.665631
ISMeva1	0.191427	4.38597	0.0410267	0.433257	0.585273
IMEAcaSM.1	0.227632	4.85547	0.0409782	0.413645	0.567136
ISLke1	0.210072	4.36438	0.0409302	0.479361	0.625478
ISMtsp19	0.189417	4.29043	0.0409174	0.450447	0.60096
ISAnsp5	0.210759	4.33956	0.0407137	0.469829	0.623218
ISAzs28	0.14621	2.87382	0.0406905	0.461144	0.619182
Tn6125	0.195981	4.55312	0.0405312	0.498605	0.649707
ISRme9	0.188716	4.32624	0.0405201	0.460593	0.603027
ISEam1	0.109791	2.57942	0.0404248	0.751691	0.865171
ISDge5	0.206174	4.41745	0.0403003	0.497031	0.635427
ISMhu5	0.210489	4.63624	0.0402853	0.446956	0.609713
ISAzs25	0.205111	4.2686	0.0402257	0.454376	0.601103
ISEf1	0.155685	3.26271	0.0400827	0.65947	0.799521
ISMsm12	0.181166	3.95899	0.0399906	0.516625	0.667397
ISLxx4	0.183333	4.01878	0.0396026	0.446655	0.610173
IS511	0.0902399	1.92857	0.039527	0.551778	0.727603
IS666	0.11967	2.5065	0.0394988	0.716261	0.841068
Tn6306	0.0995887	2.43994	0.0392529	0.722837	0.851873
ISMgi4	0.171129	3.9074	0.0391334	0.481768	0.638064
ISRle11	0.153853	2.83844	0.0389895	0.334718	0.50374
ISAve4	0.155377	3.50524	0.0388825	0.723312	0.841698
ISMac17	0.193722	4.29047	0.0387889	0.447034	0.591508
Tn6060	0.206545	5.02682	0.0387535	0.455783	0.6334
Tn6190	0.228332	4.6606	0.0382966	0.368465	0.511579
ISMex40	0.183243	4.19216	0.0382605	0.482151	0.635041
ISMma1	0.204013	4.44186	0.0382352	0.431261	0.582568
ISGme6	0.209674	4.12162	0.0377985	0.430653	0.58436
ISMsm7	0.149638	3.44895	0.0377348	0.438134	0.599913
ISRhtr1	0.17709	4.05574	0.0374596	0.509842	0.652172
ISRm5	0.199667	4.22171	0.037418	0.465419	0.611965
ISMra4	0.189026	4.22724	0.0370509	0.482851	0.634078
ISBli33	0.180015	4.30577	0.0370138	0.466215	0.614489
Tn5801	0.220521	5.85321	0.0368012	0.435557	0.592331
ISP1	0.194004	4.35074	0.0367032	0.472232	0.617956
ISRle6	0.162303	3.74443	0.0366395	0.43909	0.594266
ISEc52	0.0993672	2.4206	0.0366151	0.832413	0.915966
ISGur14	0.17788	4.24631	0.036607	0.481664	0.619993
CMGEYY060816	0.333088	9.31477	0.0365207	0.716392	0.837849
TnDra1	0.174985	4.30202	0.036108	0.542977	0.687281
ISEcB1	0.112742	2.67024	0.0357953	0.558744	0.716659
ISCap1	0.194486	4.62094	0.0356402	0.458031	0.609661
ISSen4	0.112759	2.53106	0.0356229	0.842274	0.922172
ISMno13	0.154041	3.87925	0.0353957	0.432002	0.592105
Tn5070	0.139871	3.25061	0.0347688	0.520369	0.692895
ISTth6	0.165627	4.20473	0.0346942	0.480932	0.6312
ISNGR9	0.166604	4.11997	0.034358	0.497207	0.651008
ISAeme18	0.164704	3.93484	0.0341904	0.467793	0.644832
ISAba15	0.104619	2.8046	0.0340296	0.563108	0.747262
ISCef7	0.169419	4.23345	0.0339427	0.508248	0.65851
ISAeme14	0.16219	4.0903	0.0339216	0.585323	0.737548
ISMma10	0.168133	4.39022	0.0337684	0.420165	0.577746
ISEhe2	0.148612	3.34929	0.0336302	0.615086	0.762213
IS640	0.0790969	2.24332	0.03355	0.79502	0.893411
ISRm2	0.117492	2.96806	0.0333475	0.254969	0.425318
IS986	0.155647	4.20514	0.033044	0.45553	0.604322
ICEVpaCan1	0.126707	2.94856	0.0329831	0.725971	0.846485
ISRpa9	0.160496	4.3966	0.0329264	0.487349	0.633312
Tn2921	0.102381	2.85933	0.0327946	0.304113	0.51522
ISEc32	0.1297	3.40473	0.0326092	0.550816	0.711704
ISLmo9	0.149995	4.32843	0.0324428	0.479922	0.637373
ISMsi5	0.135702	3.86088	0.0323644	0.492544	0.647164
ISPye55	0.133676	3.72905	0.0321715	0.538264	0.69712
ISRtr3	0.161423	4.24821	0.032066	0.493639	0.652239
ISBli2	0.152379	4.21723	0.0319558	0.475165	0.61881
ISLca1	0.160688	4.28161	0.0318324	0.495508	0.652262
ISDge12	0.160201	4.34121	0.0317817	0.486697	0.632416
ISCrsp1	0.158132	4.43129	0.0317492	0.779428	0.87861
ISMav2	0.153139	4.20405	0.0316486	0.503468	0.662055
ISLhe2	0.119648	3.32171	0.0314219	0.459641	0.624869
ISMva2	0.144309	4.20481	0.0312265	0.52011	0.672757
ISStma4	0.153984	4.20032	0.0312048	0.521351	0.672309
MGIVchHai6	0.0555597	1.50598	0.0309982	0.334435	0.547188
ISAzca2	0.0962409	2.4054	0.0309128	0.52999	0.682188
ISAzs33	0.142853	3.97376	0.0308471	0.434256	0.588532
ISMha4	0.153151	4.33266	0.0308054	0.489571	0.632738
ISMma2	0.151413	4.40447	0.0307725	0.470603	0.619493
ISMba8	0.183309	4.41037	0.0305431	0.432946	0.58817
ISMno15	0.142797	4.23487	0.0303872	0.442499	0.597573
ISKpn2	0.0954054	2.62117	0.030307	0.582002	0.735372
ICEMlSym(NZP2037)-gamma	0.145199	4.22314	0.030192	0.530442	0.682115
ISAeme7	0.129029	3.48748	0.0301249	0.520446	0.689581
Tn6217	0.199073	5.73635	0.0300755	0.569575	0.72551
ISApu1	0.155447	4.27197	0.0300687	0.446701	0.60662
ISMba12	0.155938	4.46611	0.0299721	0.484931	0.639243
R391	0.114164	2.45458	0.0299439	0.617743	0.774074
ISLhe9	0.14376	4.30656	0.0297044	0.467603	0.605512
ISMac10	0.151501	4.21207	0.0296754	0.434603	0.590057
ISAs23	0.130611	3.53393	0.0296163	0.750291	0.862279
ISMac24	0.154123	4.19211	0.0294509	0.482262	0.636819
ISAau1	0.15506	4.5316	0.0290768	0.51529	0.665979
ISAzo23	0.159564	4.18049	0.0290066	0.486138	0.640934
ISAtc3	0.161974	4.51034	0.0286731	0.476498	0.633984
ISEfm1	0.13185	3.63501	0.0283836	0.404279	0.575709
ISMha1	0.148461	4.22813	0.0283645	0.448405	0.607769
ISVpa4	0.156493	4.56578	0.0282665	0.521473	0.67589
Tn559	0.172976	5.26678	0.0282516	0.621609	0.766798
SXT(MO10)	0.206538	7.19955	0.0279047	0.667164	0.801322
ISPan1	0.116241	3.33579	0.0274117	0.48017	0.649771
ICEPalBan1	0.186831	6.43967	0.0273172	0.61503	0.758473
ISPfe2	0.136343	4.36642	0.0272745	0.486491	0.645067
ISGsu7	0.14425	4.40617	0.0269109	0.402058	0.562221
ISBvi6	0.137969	4.28702	0.0266721	0.421584	0.583997
ISKpn47	0.103079	3.15607	0.0266253	0.497641	0.667645
ISCef6	0.142497	4.36553	0.0264437	0.498302	0.652158
ISGka5	0.138049	4.39777	0.0264013	0.540814	0.690767
IST2	0.137073	4.36363	0.0260114	0.543214	0.696604
ISXo5	0.118504	4.19278	0.0259961	0.518881	0.673786
ISButh3	0.140544	4.30089	0.0258886	0.528951	0.68499
ICEAcaSM.1	0.161382	5.2454	0.0258514	0.345714	0.504356
ISNme3	0.134847	4.44067	0.0257003	0.475829	0.629831
ISMgi2	0.0949268	3.41021	0.0255912	0.513904	0.668673
IS5	0.0636372	2.30752	0.0254495	0.834184	0.917368
ISRel15	0.0804829	2.48973	0.025116	0.454754	0.63479
ISMba4	0.122683	4.36584	0.0246934	0.556208	0.699456
ISMpo3	0.113558	4.08825	0.024165	0.537982	0.689505
ISTth4	0.126186	4.28773	0.0240169	0.478707	0.635077
ISPsy16	0.107005	4.15778	0.0238172	0.524419	0.671042
ISDge13	0.104729	4.33784	0.0238048	0.54154	0.684283
ISMac7	0.118589	4.32827	0.0237174	0.493924	0.646112
ISMac5	0.110082	4.32955	0.023717	0.526834	0.677938
ISKpn12	0.0560768	2.04666	0.0237099	0.56389	0.738557
ISEsa1	0.0602449	2.41906	0.0233729	0.759818	0.87059
ISMma18	0.109495	4.34841	0.0229517	0.49274	0.646523
ISMk1	0.111609	4.18797	0.0225594	0.461466	0.614163
ISRel16	0.0930095	3.72353	0.02247	0.439883	0.596277
ISMipa1	0.129909	5.02038	0.02241	0.489657	0.651227
ICEAcaTY.1	0.106297	4.61067	0.0221829	0.48006	0.626717
ICEVchMex1	0.111511	2.86358	0.0221451	0.530557	0.705327
ISLsa2	0.107652	4.43853	0.0218271	0.521714	0.67568
ISMac18	0.109961	4.29717	0.0215947	0.513875	0.666904
ISCja2	0.1172	4.21725	0.0215504	0.535265	0.681345
ISGur9	0.108598	4.19355	0.0210107	0.523983	0.680718
ISBli30	0.0948317	4.28659	0.0207678	0.50448	0.646528
ISNha3	0.107058	4.24541	0.020586	0.497051	0.64724
ISRde1	0.100587	4.08974	0.0202727	0.512676	0.664533
ISCth3	0.112373	4.14366	0.0202298	0.503968	0.657235
ISLbu1	0.109073	4.44202	0.0201514	0.49067	0.637398
ISNiha1	0.0988987	4.32503	0.01997	0.483483	0.646106
ISMma5	0.116396	4.5236	0.0199146	0.434002	0.590783
ISRo1	0.0985837	3.8838	0.0199043	0.488598	0.648746
ISPlu2	0.0985789	4.18763	0.0198034	0.53507	0.690758
ISAeca1	0.0988676	4.02915	0.0197356	0.613945	0.750062
CTnPg3	0.104856	4.50909	0.0194512	0.542439	0.691342
ISLhe66	0.0918012	4.28076	0.0194253	0.509435	0.661481
ISGur5	0.10063	4.16368	0.0193412	0.53157	0.678828
ICESpn9409	0.140033	6.3745	0.0192738	0.586244	0.727731
ISXfu2	0.0896457	4.19658	0.0191394	0.538413	0.685473
ISTfe1	0.101679	4.63034	0.0189162	0.472665	0.625923
ISKde1	0.0942348	4.14053	0.0189032	0.512188	0.663707
ISRer1	0.09637	4.3646	0.0188682	0.513854	0.664288
ISBli35	0.0869712	4.01973	0.0187238	0.514299	0.660972
ISMin1	0.0979567	4.24413	0.018639	0.513886	0.66766
ISGsp3	0.113118	4.28762	0.0185222	0.522061	0.674886
[truncated: 2,459 more rows]

[truncated: 4 more sheets: ARG - cluster 1, ARG - cluster 2, ARG - cluster 3, ARG - cluster 4]
