# Supplementary material for: Importance of mobile genetic elements for dissemination of antimicrobial resistance in metagenomic sewage samples across the world
Source: PLoS One. 2023 Oct 19;18(10):e0293169. doi: 10.1371/journal.pone.0293169 (PMC10586675; doi:10.1371/journal.pone.0293169)
Supplement: S4 Appendix — (XLSX) [file pone.0293169.s016.xlsx]

## Sheet: Sheet1
MGE group	ARG group	genus	corr_args	pval_args	corr_genus	pval_genus	mge_type	amr_gene_allele
insertion_sequence_IS1595	blaOXA-280_1_APPZ01000001	Acidovorax	0.6496	0.001	0.7529	0.001	insertion_sequence	blaOXA-280
insertion_sequence_IS1595	blaOXA-280_1_APPZ01000001	Bergeyella	0.6496	0.001	0.6743	0.001	insertion_sequence	blaOXA-280
insertion_sequence_IS1595	blaOXA-280_1_APPZ01000001	Chryseobacterium	0.6496	0.001	0.637	0.001	insertion_sequence	blaOXA-280
insertion_sequence_IS1595	blaOXA-280_1_APPZ01000001	Cloacibacterium	0.6496	0.001	0.6155	0.001	insertion_sequence	blaOXA-280
insertion_sequence_IS1595	blaOXA-280_1_APPZ01000001	Comamonas	0.6496	0.001	0.6246	0.001	insertion_sequence	blaOXA-280
insertion_sequence_IS1595	blaOXA-280_1_APPZ01000001	Delftia	0.6496	0.001	0.7558	0.001	insertion_sequence	blaOXA-280
insertion_sequence_IS3	tet(39)_1_KT346360	Acinetobacter	0.6325	0.001	0.8073	0.001	insertion_sequence	tet(39)
insertion_sequence_IS3	tet(39)_1_KT346360	Arsenophonus	0.6325	0.001	0.6094	0.001	insertion_sequence	tet(39)
insertion_sequence_IS3	tet(39)_1_KT346360	Francisella	0.6325	0.001	0.6685	0.001	insertion_sequence	tet(39)
insertion_sequence_IS3	tet(39)_1_KT346360	Klebsiella	0.6325	0.001	0.7107	0.001	insertion_sequence	tet(39)
insertion_sequence_IS3	tet(39)_1_KT346360	Serratia	0.6325	0.001	0.6651	0.001	insertion_sequence	tet(39)
insertion_sequence_IS3	blaOXA-280_1_APPZ01000001	Acinetobacter	0.6471	0.001	0.8073	0.001	insertion_sequence	blaOXA-280
insertion_sequence_IS3	blaOXA-280_1_APPZ01000001	Arsenophonus	0.6471	0.001	0.6094	0.001	insertion_sequence	blaOXA-280
insertion_sequence_IS3	blaOXA-280_1_APPZ01000001	Francisella	0.6471	0.001	0.6685	0.001	insertion_sequence	blaOXA-280
insertion_sequence_IS3	blaOXA-280_1_APPZ01000001	Klebsiella	0.6471	0.001	0.7107	0.001	insertion_sequence	blaOXA-280
insertion_sequence_IS3	blaOXA-280_1_APPZ01000001	Serratia	0.6471	0.001	0.6651	0.001	insertion_sequence	blaOXA-280
insertion_sequence_IS66	blaOXA-280_1_APPZ01000001	Acinetobacter	0.6008	0.001	0.6989	0.001	insertion_sequence	blaOXA-280
insertion_sequence_IS66	blaOXA-280_1_APPZ01000001	Arsenophonus	0.6008	0.001	0.6252	0.001	insertion_sequence	blaOXA-280
insertion_sequence_IS66	blaOXA-280_1_APPZ01000001	Klebsiella	0.6008	0.001	0.6311	0.001	insertion_sequence	blaOXA-280
insertion_sequence_IS66	blaOXA-280_1_APPZ01000001	Serratia	0.6008	0.001	0.6005	0.001	insertion_sequence	blaOXA-280
insertion_sequence_IS66	tet(39)_1_KT346360	Acinetobacter	0.6347	0.001	0.6989	0.001	insertion_sequence	tet(39)
insertion_sequence_IS66	tet(39)_1_KT346360	Arsenophonus	0.6347	0.001	0.6252	0.001	insertion_sequence	tet(39)
insertion_sequence_IS66	tet(39)_1_KT346360	Klebsiella	0.6347	0.001	0.6311	0.001	insertion_sequence	tet(39)
insertion_sequence_IS66	tet(39)_1_KT346360	Serratia	0.6347	0.001	0.6005	0.001	insertion_sequence	tet(39)
insertion_sequence_IS701	mph(E)_1_DQ839391	Acinetobacter	0.6188	0.001	0.7274	0.001	insertion_sequence	mph(E)
insertion_sequence_IS701	tet(39)_1_KT346360	Acinetobacter	0.6975	0.001	0.7274	0.001	insertion_sequence	tet(39)
insertion_sequence_IS701	blaOXA-280_1_APPZ01000001	Acinetobacter	0.7631	0.001	0.7274	0.001	insertion_sequence	blaOXA-280
insertion_sequence_IS701	msr(E)_1_FR751518	Acinetobacter	0.6242	0.001	0.7274	0.001	insertion_sequence	msr(E)
insertion_sequence_ISL3	msr(D)_2_AF274302	Streptococcus	0.601	0.001	0.8082	0.001	insertion_sequence	msr(D)
Tn2503_cluster	oqxB_1_EU370913	Arsenophonus	0.6514	0.001	0.6902	0.001	unit_transposon	oqxB
Tn2503_cluster	oqxB_1_EU370913	Citrobacter	0.6514	0.001	0.6219	0.001	unit_transposon	oqxB
Tn2503_cluster	oqxB_1_EU370913	Enterobacter	0.6514	0.001	0.7139	0.001	unit_transposon	oqxB
Tn2503_cluster	oqxB_1_EU370913	Erwinia	0.6514	0.001	0.798	0.001	unit_transposon	oqxB
Tn2503_cluster	oqxB_1_EU370913	Escherichia	0.6514	0.001	0.7179	0.001	unit_transposon	oqxB
Tn2503_cluster	oqxB_1_EU370913	Salmonella	0.6514	0.001	0.7256	0.001	unit_transposon	oqxB
Tn2503_cluster	oqxB_1_EU370913	Shigella	0.6514	0.001	0.7293	0.001	unit_transposon	oqxB
Tn2503_cluster	oqxB_1_EU370913	Sphingorhabdus	0.6514	0.001	0.6084	0.001	unit_transposon	oqxB
Tn6285_cluster	oqxB_1_EU370913	Arsenophonus	0.601	0.001	0.6153	0.001	unit_transposon	oqxB
Tn6285_cluster	oqxB_1_EU370913	Citrobacter	0.601	0.001	0.6244	0.001	unit_transposon	oqxB
Tn6285_cluster	oqxB_1_EU370913	Enterobacter	0.601	0.001	0.6762	0.001	unit_transposon	oqxB
Tn6285_cluster	oqxB_1_EU370913	Erwinia	0.601	0.001	0.6307	0.001	unit_transposon	oqxB
Tn6285_cluster	oqxB_1_EU370913	Escherichia	0.601	0.001	0.7318	0.001	unit_transposon	oqxB
Tn6285_cluster	oqxB_1_EU370913	Salmonella	0.601	0.001	0.7222	0.001	unit_transposon	oqxB
Tn6285_cluster	oqxB_1_EU370913	Shigella	0.601	0.001	0.6913	0.001	unit_transposon	oqxB
Tn6285_cluster	oqxB_1_EU370913	Sphingorhabdus	0.601	0.001	0.6464	0.001	unit_transposon	oqxB
Tn6163_cluster	ant(3'')-Ii-aac(6')-IId_1_AF453998	Acidovorax	0.6671	0.001	0.6659	0.001	unit_transposon	ant(3'')-Ii-aac(6')-IId
Tn6163_cluster	ant(3'')-Ii-aac(6')-IId_1_AF453998	Ottowia	0.6671	0.001	0.6537	0.001	unit_transposon	ant(3'')-Ii-aac(6')-IId
Tn6163_cluster	ant(3'')-Ii-aac(6')-IId_1_AF453998	Propionivibrio	0.6671	0.001	0.6465	0.001	unit_transposon	ant(3'')-Ii-aac(6')-IId
Tn6163_cluster	ant(3'')-Ii-aac(6')-IId_1_AF453998	Pseudoxanthomonas	0.6671	0.001	0.6489	0.001	unit_transposon	ant(3'')-Ii-aac(6')-IId
Tn6163_cluster	ant(3'')-Ii-aac(6')-IId_1_AF453998	Thermomonas	0.6671	0.001	0.6162	0.001	unit_transposon	ant(3'')-Ii-aac(6')-IId
Tn6163_cluster	ant(3'')-Ii-aac(6')-IId_1_AF453998	Xanthomonas	0.6671	0.001	0.6147	0.001	unit_transposon	ant(3'')-Ii-aac(6')-IId
Tn6181_cluster	mdf(A)_1_Y08743	Arsenophonus	0.7399	0.001	0.6338	0.001	unit_transposon	mdf(A)
Tn6181_cluster	mdf(A)_1_Y08743	Enterobacter	0.7399	0.001	0.6334	0.001	unit_transposon	mdf(A)
Tn6181_cluster	mdf(A)_1_Y08743	Erwinia	0.7399	0.001	0.7278	0.001	unit_transposon	mdf(A)
Tn6181_cluster	mdf(A)_1_Y08743	Escherichia	0.7399	0.001	0.8372	0.001	unit_transposon	mdf(A)
Tn6181_cluster	mdf(A)_1_Y08743	Salmonella	0.7399	0.001	0.8097	0.001	unit_transposon	mdf(A)
Tn6181_cluster	mdf(A)_1_Y08743	Shigella	0.7399	0.001	0.8246	0.001	unit_transposon	mdf(A)
Tn6181_cluster	oqxB_1_EU370913	Arsenophonus	0.6441	0.001	0.6338	0.001	unit_transposon	oqxB
Tn6181_cluster	oqxB_1_EU370913	Enterobacter	0.6441	0.001	0.6334	0.001	unit_transposon	oqxB
Tn6181_cluster	oqxB_1_EU370913	Erwinia	0.6441	0.001	0.7278	0.001	unit_transposon	oqxB
Tn6181_cluster	oqxB_1_EU370913	Escherichia	0.6441	0.001	0.8372	0.001	unit_transposon	oqxB
Tn6181_cluster	oqxB_1_EU370913	Salmonella	0.6441	0.001	0.8097	0.001	unit_transposon	oqxB
Tn6181_cluster	oqxB_1_EU370913	Shigella	0.6441	0.001	0.8246	0.001	unit_transposon	oqxB
Tn6167_cluster	mph(E)_1_DQ839391	Acinetobacter	0.6587	0.001	0.7492	0.001	unit_transposon	mph(E)
Tn6167_cluster	mph(E)_1_DQ839391	Delftia	0.6587	0.001	0.6141	0.001	unit_transposon	mph(E)
Tn6167_cluster	mph(E)_1_DQ839391	Empedobacter	0.6587	0.001	0.6125	0.001	unit_transposon	mph(E)
Tn6167_cluster	mph(E)_1_DQ839391	Leptotrichia	0.6587	0.001	0.6084	0.001	unit_transposon	mph(E)
Tn6167_cluster	mph(E)_1_DQ839391	Trichococcus	0.6587	0.001	0.6016	0.001	unit_transposon	mph(E)
Tn6167_cluster	mph(E)_1_DQ839391	Vitreoscilla	0.6587	0.001	0.6873	0.001	unit_transposon	mph(E)
Tn6167_cluster	blaOXA-280_1_APPZ01000001	Acinetobacter	0.7721	0.001	0.7492	0.001	unit_transposon	blaOXA-280
Tn6167_cluster	blaOXA-280_1_APPZ01000001	Delftia	0.7721	0.001	0.6141	0.001	unit_transposon	blaOXA-280
Tn6167_cluster	blaOXA-280_1_APPZ01000001	Empedobacter	0.7721	0.001	0.6125	0.001	unit_transposon	blaOXA-280
Tn6167_cluster	blaOXA-280_1_APPZ01000001	Leptotrichia	0.7721	0.001	0.6084	0.001	unit_transposon	blaOXA-280
Tn6167_cluster	blaOXA-280_1_APPZ01000001	Trichococcus	0.7721	0.001	0.6016	0.001	unit_transposon	blaOXA-280
Tn6167_cluster	blaOXA-280_1_APPZ01000001	Vitreoscilla	0.7721	0.001	0.6873	0.001	unit_transposon	blaOXA-280
Tn6167_cluster	msr(E)_1_FR751518	Acinetobacter	0.6621	0.001	0.7492	0.001	unit_transposon	msr(E)
Tn6167_cluster	msr(E)_1_FR751518	Delftia	0.6621	0.001	0.6141	0.001	unit_transposon	msr(E)
Tn6167_cluster	msr(E)_1_FR751518	Empedobacter	0.6621	0.001	0.6125	0.001	unit_transposon	msr(E)
Tn6167_cluster	msr(E)_1_FR751518	Leptotrichia	0.6621	0.001	0.6084	0.001	unit_transposon	msr(E)
Tn6167_cluster	msr(E)_1_FR751518	Trichococcus	0.6621	0.001	0.6016	0.001	unit_transposon	msr(E)
Tn6167_cluster	msr(E)_1_FR751518	Vitreoscilla	0.6621	0.001	0.6873	0.001	unit_transposon	msr(E)
Tn6167_cluster	tet(39)_1_KT346360	Acinetobacter	0.6731	0.001	0.7492	0.001	unit_transposon	tet(39)
Tn6167_cluster	tet(39)_1_KT346360	Delftia	0.6731	0.001	0.6141	0.001	unit_transposon	tet(39)
Tn6167_cluster	tet(39)_1_KT346360	Empedobacter	0.6731	0.001	0.6125	0.001	unit_transposon	tet(39)
Tn6167_cluster	tet(39)_1_KT346360	Leptotrichia	0.6731	0.001	0.6084	0.001	unit_transposon	tet(39)
Tn6167_cluster	tet(39)_1_KT346360	Trichococcus	0.6731	0.001	0.6016	0.001	unit_transposon	tet(39)
Tn6167_cluster	tet(39)_1_KT346360	Vitreoscilla	0.6731	0.001	0.6873	0.001	unit_transposon	tet(39)
Tn6171_cluster	blaOXA-280_1_APPZ01000001	Acinetobacter	0.7987	0.001	0.8811	0.001	unit_transposon	blaOXA-280
Tn6171_cluster	blaOXA-280_1_APPZ01000001	Francisella	0.7987	0.001	0.6002	0.001	unit_transposon	blaOXA-280
Tn6171_cluster	tet(39)_1_KT346360	Acinetobacter	0.761	0.001	0.8811	0.001	unit_transposon	tet(39)
Tn6171_cluster	tet(39)_1_KT346360	Francisella	0.761	0.001	0.6002	0.001	unit_transposon	tet(39)
Tn6171_cluster	msr(E)_1_FR751518	Acinetobacter	0.6275	0.001	0.8811	0.001	unit_transposon	msr(E)
Tn6171_cluster	msr(E)_1_FR751518	Francisella	0.6275	0.001	0.6002	0.001	unit_transposon	msr(E)
Tn6171_cluster	mph(E)_1_DQ839391	Acinetobacter	0.6225	0.001	0.8811	0.001	unit_transposon	mph(E)
Tn6171_cluster	mph(E)_1_DQ839391	Francisella	0.6225	0.001	0.6002	0.001	unit_transposon	mph(E)
cime_other	erm(B)_18_X66468	Agathobacter	0.6485	0.001	0.6282	0.001	cime	erm(B)
cime_other	erm(B)_18_X66468	Akkermansia	0.6485	0.001	0.6424	0.001	cime	erm(B)
cime_other	erm(B)_18_X66468	Anaerostipes	0.6485	0.001	0.7551	0.001	cime	erm(B)
cime_other	erm(B)_18_X66468	Bifidobacterium	0.6485	0.001	0.6897	0.001	cime	erm(B)
cime_other	erm(B)_18_X66468	Blautia	0.6485	0.001	0.7067	0.001	cime	erm(B)
cime_other	erm(B)_18_X66468	Catenibacterium	0.6485	0.001	0.7311	0.001	cime	erm(B)
cime_other	erm(B)_18_X66468	Collinsella	0.6485	0.001	0.6965	0.001	cime	erm(B)
cime_other	erm(B)_18_X66468	Coprococcus	0.6485	0.001	0.6531	0.001	cime	erm(B)
cime_other	erm(B)_18_X66468	Dialister	0.6485	0.001	0.6547	0.001	cime	erm(B)
cime_other	erm(B)_18_X66468	Dorea	0.6485	0.001	0.6893	0.001	cime	erm(B)
cime_other	erm(B)_18_X66468	Faecalibacterium	0.6485	0.001	0.6942	0.001	cime	erm(B)
cime_other	erm(B)_18_X66468	Fusicatenibacter	0.6485	0.001	0.6497	0.001	cime	erm(B)
cime_other	erm(B)_18_X66468	Holdemanella	0.6485	0.001	0.7253	0.001	cime	erm(B)
cime_other	erm(B)_18_X66468	Lachnoclostridium	0.6485	0.001	0.6633	0.001	cime	erm(B)
cime_other	erm(B)_18_X66468	Roseburia	0.6485	0.001	0.6574	0.001	cime	erm(B)
cime_other	erm(B)_18_X66468	Ruminococcus	0.6485	0.001	0.6752	0.001	cime	erm(B)
cime_other	erm(B)_18_X66468	Streptococcus	0.6485	0.001	0.7393	0.001	cime	erm(B)
cime_other	erm(B)_18_X66468	Subdoligranulum	0.6485	0.001	0.7188	0.001	cime	erm(B)
cime_other	ant(6)-Ia_3_KF864551	Agathobacter	0.6005	0.001	0.6282	0.001	cime	ant(6)-Ia
cime_other	ant(6)-Ia_3_KF864551	Akkermansia	0.6005	0.001	0.6424	0.001	cime	ant(6)-Ia
cime_other	ant(6)-Ia_3_KF864551	Anaerostipes	0.6005	0.001	0.7551	0.001	cime	ant(6)-Ia
cime_other	ant(6)-Ia_3_KF864551	Bifidobacterium	0.6005	0.001	0.6897	0.001	cime	ant(6)-Ia
cime_other	ant(6)-Ia_3_KF864551	Blautia	0.6005	0.001	0.7067	0.001	cime	ant(6)-Ia
cime_other	ant(6)-Ia_3_KF864551	Catenibacterium	0.6005	0.001	0.7311	0.001	cime	ant(6)-Ia
cime_other	ant(6)-Ia_3_KF864551	Collinsella	0.6005	0.001	0.6965	0.001	cime	ant(6)-Ia
cime_other	ant(6)-Ia_3_KF864551	Coprococcus	0.6005	0.001	0.6531	0.001	cime	ant(6)-Ia
cime_other	ant(6)-Ia_3_KF864551	Dialister	0.6005	0.001	0.6547	0.001	cime	ant(6)-Ia
cime_other	ant(6)-Ia_3_KF864551	Dorea	0.6005	0.001	0.6893	0.001	cime	ant(6)-Ia
cime_other	ant(6)-Ia_3_KF864551	Faecalibacterium	0.6005	0.001	0.6942	0.001	cime	ant(6)-Ia
cime_other	ant(6)-Ia_3_KF864551	Fusicatenibacter	0.6005	0.001	0.6497	0.001	cime	ant(6)-Ia
cime_other	ant(6)-Ia_3_KF864551	Holdemanella	0.6005	0.001	0.7253	0.001	cime	ant(6)-Ia
cime_other	ant(6)-Ia_3_KF864551	Lachnoclostridium	0.6005	0.001	0.6633	0.001	cime	ant(6)-Ia
cime_other	ant(6)-Ia_3_KF864551	Roseburia	0.6005	0.001	0.6574	0.001	cime	ant(6)-Ia
cime_other	ant(6)-Ia_3_KF864551	Ruminococcus	0.6005	0.001	0.6752	0.001	cime	ant(6)-Ia
cime_other	ant(6)-Ia_3_KF864551	Streptococcus	0.6005	0.001	0.7393	0.001	cime	ant(6)-Ia
cime_other	ant(6)-Ia_3_KF864551	Subdoligranulum	0.6005	0.001	0.7188	0.001	cime	ant(6)-Ia
DeltaCIME308_cluster	erm(B)_18_X66468	Lactococcus	0.7277	0.001	0.7534	0.001	cime	erm(B)
DeltaCIME308_cluster	erm(B)_18_X66468	Leptotrichia	0.7277	0.001	0.6723	0.001	cime	erm(B)
DeltaCIME308_cluster	erm(B)_18_X66468	Sebaldella	0.7277	0.001	0.6068	0.001	cime	erm(B)
DeltaCIME308_cluster	erm(B)_18_X66468	Streptococcus	0.7277	0.001	0.7952	0.001	cime	erm(B)
DeltaCIME308_cluster	erm(B)_18_X66468	Vitreoscilla	0.7277	0.001	0.6257	0.001	cime	erm(B)
DeltaCIME308_cluster	msr(D)_2_AF274302	Lactococcus	0.6193	0.001	0.7534	0.001	cime	msr(D)
DeltaCIME308_cluster	msr(D)_2_AF274302	Leptotrichia	0.6193	0.001	0.6723	0.001	cime	msr(D)
DeltaCIME308_cluster	msr(D)_2_AF274302	Sebaldella	0.6193	0.001	0.6068	0.001	cime	msr(D)
DeltaCIME308_cluster	msr(D)_2_AF274302	Streptococcus	0.6193	0.001	0.7952	0.001	cime	msr(D)
DeltaCIME308_cluster	msr(D)_2_AF274302	Vitreoscilla	0.6193	0.001	0.6257	0.001	cime	msr(D)
CIME19258_cluster	erm(B)_18_X66468	Streptococcus	0.6766	0.001	0.7986	0.001	cime	erm(B)
CIME19258_cluster	msr(D)_2_AF274302	Streptococcus	0.641	0.001	0.7986	0.001	cime	msr(D)
Tn4555_cluster	tet(Q)_3_U73497	Bacteroides	0.7174	0.001	0.6466	0.001	ime	tet(Q)
Tn4555_cluster	tet(Q)_3_U73497	Prevotella	0.7174	0.001	0.758	0.001	ime	tet(Q)
Tn4555_cluster	tet(Q)_3_U73497	Ruminococcus	0.7174	0.001	0.6184	0.001	ime	tet(Q)
Tn4555_cluster	cfxA6_1_GQ342996	Bacteroides	0.7631	0.001	0.6466	0.001	ime	cfxA6
Tn4555_cluster	cfxA6_1_GQ342996	Prevotella	0.7631	0.001	0.758	0.001	ime	cfxA6
Tn4555_cluster	cfxA6_1_GQ342996	Ruminococcus	0.7631	0.001	0.6184	0.001	ime	cfxA6
SGI1-Pm2CHAMA_cluster	tet(39)_1_KT346360	Acinetobacter	0.707	0.001	0.7877	0.001	ime	tet(39)
SGI1-Pm2CHAMA_cluster	tet(39)_1_KT346360	Chryseobacterium	0.707	0.001	0.6414	0.001	ime	tet(39)
SGI1-Pm2CHAMA_cluster	tet(39)_1_KT346360	Delftia	0.707	0.001	0.607	0.001	ime	tet(39)
SGI1-Pm2CHAMA_cluster	tet(39)_1_KT346360	Vitreoscilla	0.707	0.001	0.6413	0.001	ime	tet(39)
SGI1-Pm2CHAMA_cluster	msr(E)_1_FR751518	Acinetobacter	0.6181	0.001	0.7877	0.001	ime	msr(E)
SGI1-Pm2CHAMA_cluster	msr(E)_1_FR751518	Chryseobacterium	0.6181	0.001	0.6414	0.001	ime	msr(E)
SGI1-Pm2CHAMA_cluster	msr(E)_1_FR751518	Delftia	0.6181	0.001	0.607	0.001	ime	msr(E)
SGI1-Pm2CHAMA_cluster	msr(E)_1_FR751518	Vitreoscilla	0.6181	0.001	0.6413	0.001	ime	msr(E)
SGI1-Pm2CHAMA_cluster	blaOXA-280_1_APPZ01000001	Acinetobacter	0.7559	0.001	0.7877	0.001	ime	blaOXA-280
SGI1-Pm2CHAMA_cluster	blaOXA-280_1_APPZ01000001	Chryseobacterium	0.7559	0.001	0.6414	0.001	ime	blaOXA-280
SGI1-Pm2CHAMA_cluster	blaOXA-280_1_APPZ01000001	Delftia	0.7559	0.001	0.607	0.001	ime	blaOXA-280
SGI1-Pm2CHAMA_cluster	blaOXA-280_1_APPZ01000001	Vitreoscilla	0.7559	0.001	0.6413	0.001	ime	blaOXA-280
SGI1-Pm2CHAMA_cluster	mph(E)_1_DQ839391	Acinetobacter	0.6179	0.001	0.7877	0.001	ime	mph(E)
SGI1-Pm2CHAMA_cluster	mph(E)_1_DQ839391	Chryseobacterium	0.6179	0.001	0.6414	0.001	ime	mph(E)
SGI1-Pm2CHAMA_cluster	mph(E)_1_DQ839391	Delftia	0.6179	0.001	0.607	0.001	ime	mph(E)
SGI1-Pm2CHAMA_cluster	mph(E)_1_DQ839391	Vitreoscilla	0.6179	0.001	0.6413	0.001	ime	mph(E)
Tn4453_cluster	tet(W)_1_DQ060146	Agathobacter	0.6605	0.001	0.6889	0.001	ime	tet(W)
Tn4453_cluster	tet(W)_1_DQ060146	Akkermansia	0.6605	0.001	0.7324	0.001	ime	tet(W)
Tn4453_cluster	tet(W)_1_DQ060146	Anaerostipes	0.6605	0.001	0.7673	0.001	ime	tet(W)
Tn4453_cluster	tet(W)_1_DQ060146	Bifidobacterium	0.6605	0.001	0.6621	0.001	ime	tet(W)
Tn4453_cluster	tet(W)_1_DQ060146	Blautia	0.6605	0.001	0.7658	0.001	ime	tet(W)
Tn4453_cluster	tet(W)_1_DQ060146	Catenibacterium	0.6605	0.001	0.6899	0.001	ime	tet(W)
Tn4453_cluster	tet(W)_1_DQ060146	Collinsella	0.6605	0.001	0.697	0.001	ime	tet(W)
Tn4453_cluster	tet(W)_1_DQ060146	Coprococcus	0.6605	0.001	0.6922	0.001	ime	tet(W)
Tn4453_cluster	tet(W)_1_DQ060146	Dialister	0.6605	0.001	0.6952	0.001	ime	tet(W)
Tn4453_cluster	tet(W)_1_DQ060146	Dorea	0.6605	0.001	0.6949	0.001	ime	tet(W)
Tn4453_cluster	tet(W)_1_DQ060146	Faecalibacterium	0.6605	0.001	0.8568	0.001	ime	tet(W)
Tn4453_cluster	tet(W)_1_DQ060146	Fusicatenibacter	0.6605	0.001	0.6447	0.001	ime	tet(W)
Tn4453_cluster	tet(W)_1_DQ060146	Holdemanella	0.6605	0.001	0.6749	0.001	ime	tet(W)
Tn4453_cluster	tet(W)_1_DQ060146	Lachnoclostridium	0.6605	0.001	0.692	0.001	ime	tet(W)
Tn4453_cluster	tet(W)_1_DQ060146	Monoglobus	0.6605	0.001	0.6628	0.001	ime	tet(W)
Tn4453_cluster	tet(W)_1_DQ060146	Phascolarctobacterium	0.6605	0.001	0.6534	0.001	ime	tet(W)
Tn4453_cluster	tet(W)_1_DQ060146	Roseburia	0.6605	0.001	0.7068	0.001	ime	tet(W)
Tn4453_cluster	tet(W)_1_DQ060146	Ruminococcus	0.6605	0.001	0.8075	0.001	ime	tet(W)
Tn4453_cluster	tet(W)_1_DQ060146	Subdoligranulum	0.6605	0.001	0.7771	0.001	ime	tet(W)
Tn4453_cluster	ant(6)-Ia_3_KF864551	Agathobacter	0.6725	0.001	0.6889	0.001	ime	ant(6)-Ia
Tn4453_cluster	ant(6)-Ia_3_KF864551	Akkermansia	0.6725	0.001	0.7324	0.001	ime	ant(6)-Ia
Tn4453_cluster	ant(6)-Ia_3_KF864551	Anaerostipes	0.6725	0.001	0.7673	0.001	ime	ant(6)-Ia
Tn4453_cluster	ant(6)-Ia_3_KF864551	Bifidobacterium	0.6725	0.001	0.6621	0.001	ime	ant(6)-Ia
Tn4453_cluster	ant(6)-Ia_3_KF864551	Blautia	0.6725	0.001	0.7658	0.001	ime	ant(6)-Ia
Tn4453_cluster	ant(6)-Ia_3_KF864551	Catenibacterium	0.6725	0.001	0.6899	0.001	ime	ant(6)-Ia
Tn4453_cluster	ant(6)-Ia_3_KF864551	Collinsella	0.6725	0.001	0.697	0.001	ime	ant(6)-Ia
Tn4453_cluster	ant(6)-Ia_3_KF864551	Coprococcus	0.6725	0.001	0.6922	0.001	ime	ant(6)-Ia
Tn4453_cluster	ant(6)-Ia_3_KF864551	Dialister	0.6725	0.001	0.6952	0.001	ime	ant(6)-Ia
Tn4453_cluster	ant(6)-Ia_3_KF864551	Dorea	0.6725	0.001	0.6949	0.001	ime	ant(6)-Ia
Tn4453_cluster	ant(6)-Ia_3_KF864551	Faecalibacterium	0.6725	0.001	0.8568	0.001	ime	ant(6)-Ia
Tn4453_cluster	ant(6)-Ia_3_KF864551	Fusicatenibacter	0.6725	0.001	0.6447	0.001	ime	ant(6)-Ia
Tn4453_cluster	ant(6)-Ia_3_KF864551	Holdemanella	0.6725	0.001	0.6749	0.001	ime	ant(6)-Ia
Tn4453_cluster	ant(6)-Ia_3_KF864551	Lachnoclostridium	0.6725	0.001	0.692	0.001	ime	ant(6)-Ia
Tn4453_cluster	ant(6)-Ia_3_KF864551	Monoglobus	0.6725	0.001	0.6628	0.001	ime	ant(6)-Ia
Tn4453_cluster	ant(6)-Ia_3_KF864551	Phascolarctobacterium	0.6725	0.001	0.6534	0.001	ime	ant(6)-Ia
Tn4453_cluster	ant(6)-Ia_3_KF864551	Roseburia	0.6725	0.001	0.7068	0.001	ime	ant(6)-Ia
Tn4453_cluster	ant(6)-Ia_3_KF864551	Ruminococcus	0.6725	0.001	0.8075	0.001	ime	ant(6)-Ia
Tn4453_cluster	ant(6)-Ia_3_KF864551	Subdoligranulum	0.6725	0.001	0.7771	0.001	ime	ant(6)-Ia
Tn4453_cluster	erm(B)_18_X66468	Agathobacter	0.6374	0.001	0.6889	0.001	ime	erm(B)
Tn4453_cluster	erm(B)_18_X66468	Akkermansia	0.6374	0.001	0.7324	0.001	ime	erm(B)
Tn4453_cluster	erm(B)_18_X66468	Anaerostipes	0.6374	0.001	0.7673	0.001	ime	erm(B)
Tn4453_cluster	erm(B)_18_X66468	Bifidobacterium	0.6374	0.001	0.6621	0.001	ime	erm(B)
Tn4453_cluster	erm(B)_18_X66468	Blautia	0.6374	0.001	0.7658	0.001	ime	erm(B)
Tn4453_cluster	erm(B)_18_X66468	Catenibacterium	0.6374	0.001	0.6899	0.001	ime	erm(B)
Tn4453_cluster	erm(B)_18_X66468	Collinsella	0.6374	0.001	0.697	0.001	ime	erm(B)
Tn4453_cluster	erm(B)_18_X66468	Coprococcus	0.6374	0.001	0.6922	0.001	ime	erm(B)
Tn4453_cluster	erm(B)_18_X66468	Dialister	0.6374	0.001	0.6952	0.001	ime	erm(B)
Tn4453_cluster	erm(B)_18_X66468	Dorea	0.6374	0.001	0.6949	0.001	ime	erm(B)
Tn4453_cluster	erm(B)_18_X66468	Faecalibacterium	0.6374	0.001	0.8568	0.001	ime	erm(B)
Tn4453_cluster	erm(B)_18_X66468	Fusicatenibacter	0.6374	0.001	0.6447	0.001	ime	erm(B)
Tn4453_cluster	erm(B)_18_X66468	Holdemanella	0.6374	0.001	0.6749	0.001	ime	erm(B)
Tn4453_cluster	erm(B)_18_X66468	Lachnoclostridium	0.6374	0.001	0.692	0.001	ime	erm(B)
Tn4453_cluster	erm(B)_18_X66468	Monoglobus	0.6374	0.001	0.6628	0.001	ime	erm(B)
Tn4453_cluster	erm(B)_18_X66468	Phascolarctobacterium	0.6374	0.001	0.6534	0.001	ime	erm(B)
Tn4453_cluster	erm(B)_18_X66468	Roseburia	0.6374	0.001	0.7068	0.001	ime	erm(B)
Tn4453_cluster	erm(B)_18_X66468	Ruminococcus	0.6374	0.001	0.8075	0.001	ime	erm(B)
Tn4453_cluster	erm(B)_18_X66468	Subdoligranulum	0.6374	0.001	0.7771	0.001	ime	erm(B)
PGI1-PmPEL_cluster	msr(E)_1_FR751518	Acinetobacter	0.6662	0.001	0.8272	0.001	ime	msr(E)
PGI1-PmPEL_cluster	msr(E)_1_FR751518	Chryseobacterium	0.6662	0.001	0.6169	0.001	ime	msr(E)
PGI1-PmPEL_cluster	msr(E)_1_FR751518	Delftia	0.6662	0.001	0.6236	0.001	ime	msr(E)
PGI1-PmPEL_cluster	msr(E)_1_FR751518	Empedobacter	0.6662	0.001	0.6081	0.001	ime	msr(E)
PGI1-PmPEL_cluster	msr(E)_1_FR751518	Vitreoscilla	0.6662	0.001	0.6012	0.001	ime	msr(E)
PGI1-PmPEL_cluster	tet(39)_1_KT346360	Acinetobacter	0.7657	0.001	0.8272	0.001	ime	tet(39)
PGI1-PmPEL_cluster	tet(39)_1_KT346360	Chryseobacterium	0.7657	0.001	0.6169	0.001	ime	tet(39)
PGI1-PmPEL_cluster	tet(39)_1_KT346360	Delftia	0.7657	0.001	0.6236	0.001	ime	tet(39)
PGI1-PmPEL_cluster	tet(39)_1_KT346360	Empedobacter	0.7657	0.001	0.6081	0.001	ime	tet(39)
PGI1-PmPEL_cluster	tet(39)_1_KT346360	Vitreoscilla	0.7657	0.001	0.6012	0.001	ime	tet(39)
PGI1-PmPEL_cluster	blaOXA-280_1_APPZ01000001	Acinetobacter	0.7949	0.001	0.8272	0.001	ime	blaOXA-280
PGI1-PmPEL_cluster	blaOXA-280_1_APPZ01000001	Chryseobacterium	0.7949	0.001	0.6169	0.001	ime	blaOXA-280
PGI1-PmPEL_cluster	blaOXA-280_1_APPZ01000001	Delftia	0.7949	0.001	0.6236	0.001	ime	blaOXA-280
PGI1-PmPEL_cluster	blaOXA-280_1_APPZ01000001	Empedobacter	0.7949	0.001	0.6081	0.001	ime	blaOXA-280
PGI1-PmPEL_cluster	blaOXA-280_1_APPZ01000001	Vitreoscilla	0.7949	0.001	0.6012	0.001	ime	blaOXA-280
PGI1-PmPEL_cluster	mph(E)_1_DQ839391	Acinetobacter	0.6572	0.001	0.8272	0.001	ime	mph(E)
PGI1-PmPEL_cluster	mph(E)_1_DQ839391	Chryseobacterium	0.6572	0.001	0.6169	0.001	ime	mph(E)
PGI1-PmPEL_cluster	mph(E)_1_DQ839391	Delftia	0.6572	0.001	0.6236	0.001	ime	mph(E)
PGI1-PmPEL_cluster	mph(E)_1_DQ839391	Empedobacter	0.6572	0.001	0.6081	0.001	ime	mph(E)
PGI1-PmPEL_cluster	mph(E)_1_DQ839391	Vitreoscilla	0.6572	0.001	0.6012	0.001	ime	mph(E)
Tn6186_cluster	tet(Q)_3_U73497	Bacteroides	0.6097	0.001	0.6236	0.001	composite_transposon	tet(Q)
Tn6186_cluster	tet(Q)_3_U73497	Parabacteroides	0.6097	0.001	0.6119	0.001	composite_transposon	tet(Q)
Tn6186_cluster	tet(Q)_3_U73497	Prevotella	0.6097	0.001	0.6793	0.001	composite_transposon	tet(Q)
Tn6306_cluster	oqxB_1_EU370913	Arsenophonus	0.7004	0.001	0.6917	0.001	composite_transposon	oqxB
Tn6306_cluster	oqxB_1_EU370913	Citrobacter	0.7004	0.001	0.6475	0.001	composite_transposon	oqxB
Tn6306_cluster	oqxB_1_EU370913	Enterobacter	0.7004	0.001	0.7706	0.001	composite_transposon	oqxB
Tn6306_cluster	oqxB_1_EU370913	Erwinia	0.7004	0.001	0.7522	0.001	composite_transposon	oqxB
Tn6306_cluster	oqxB_1_EU370913	Escherichia	0.7004	0.001	0.6999	0.001	composite_transposon	oqxB
Tn6306_cluster	oqxB_1_EU370913	Salmonella	0.7004	0.001	0.7252	0.001	composite_transposon	oqxB
Tn6306_cluster	oqxB_1_EU370913	Shigella	0.7004	0.001	0.6854	0.001	composite_transposon	oqxB
Tn6306_cluster	oqxB_1_EU370913	Sphingorhabdus	0.7004	0.001	0.6455	0.001	composite_transposon	oqxB
ice_CTnDOT/ERL	tet(Q)_3_U73497	Alistipes	0.8039	0.001	0.6197	0.001	ice	tet(Q)
ice_CTnDOT/ERL	tet(Q)_3_U73497	Bacteroides	0.8039	0.001	0.7966	0.001	ice	tet(Q)
ice_CTnDOT/ERL	tet(Q)_3_U73497	Parabacteroides	0.8039	0.001	0.7119	0.001	ice	tet(Q)
ice_CTnDOT/ERL	tet(Q)_3_U73497	Prevotella	0.8039	0.001	0.7509	0.001	ice	tet(Q)
ice_CTnDOT/ERL	tet(Q)_3_U73497	Ruminococcus	0.8039	0.001	0.6537	0.001	ice	tet(Q)
ice_CTnDOT/ERL	cfxA6_1_GQ342996	Alistipes	0.6127	0.001	0.6197	0.001	ice	cfxA6
ice_CTnDOT/ERL	cfxA6_1_GQ342996	Bacteroides	0.6127	0.001	0.7966	0.001	ice	cfxA6
ice_CTnDOT/ERL	cfxA6_1_GQ342996	Parabacteroides	0.6127	0.001	0.7119	0.001	ice	cfxA6
ice_CTnDOT/ERL	cfxA6_1_GQ342996	Prevotella	0.6127	0.001	0.7509	0.001	ice	cfxA6
ice_CTnDOT/ERL	cfxA6_1_GQ342996	Ruminococcus	0.6127	0.001	0.6537	0.001	ice	cfxA6
ice_ICEKp1	oqxB_1_EU370913	Arsenophonus	0.6275	0.001	0.6963	0.001	ice	oqxB
ice_ICEKp1	oqxB_1_EU370913	Citrobacter	0.6275	0.001	0.7221	0.001	ice	oqxB
ice_ICEKp1	oqxB_1_EU370913	Enterobacter	0.6275	0.001	0.7057	0.001	ice	oqxB
ice_ICEKp1	oqxB_1_EU370913	Erwinia	0.6275	0.001	0.7758	0.001	ice	oqxB
ice_ICEKp1	oqxB_1_EU370913	Escherichia	0.6275	0.001	0.8235	0.001	ice	oqxB
ice_ICEKp1	oqxB_1_EU370913	Salmonella	0.6275	0.001	0.7953	0.001	ice	oqxB
ice_ICEKp1	oqxB_1_EU370913	Shigella	0.6275	0.001	0.7684	0.001	ice	oqxB
ice_ICEKp1	oqxB_1_EU370913	Sphingorhabdus	0.6275	0.001	0.6643	0.001	ice	oqxB
ice_ICESa2603	mef(A)_3_AF227520	Catenibacterium	0.7081	0.001	0.6223	0.001	ice	mef(A)
ice_ICESa2603	mef(A)_3_AF227520	Streptococcus	0.7081	0.001	0.882	0.001	ice	mef(A)
ice_ICESa2603	msr(D)_2_AF274302	Catenibacterium	0.7432	0.001	0.6223	0.001	ice	msr(D)
ice_ICESa2603	msr(D)_2_AF274302	Streptococcus	0.7432	0.001	0.882	0.001	ice	msr(D)
ice_ICEYe1	mdf(A)_1_Y08743	Arsenophonus	0.6423	0.001	0.7056	0.001	ice	mdf(A)
ice_ICEYe1	mdf(A)_1_Y08743	Citrobacter	0.6423	0.001	0.6087	0.001	ice	mdf(A)
ice_ICEYe1	mdf(A)_1_Y08743	Enterobacter	0.6423	0.001	0.664	0.001	ice	mdf(A)
ice_ICEYe1	mdf(A)_1_Y08743	Erwinia	0.6423	0.001	0.8047	0.001	ice	mdf(A)
ice_ICEYe1	mdf(A)_1_Y08743	Escherichia	0.6423	0.001	0.8309	0.001	ice	mdf(A)
ice_ICEYe1	mdf(A)_1_Y08743	Salmonella	0.6423	0.001	0.8154	0.001	ice	mdf(A)
ice_ICEYe1	mdf(A)_1_Y08743	Shigella	0.6423	0.001	0.809	0.001	ice	mdf(A)
ice_ICEYe1	oqxB_1_EU370913	Arsenophonus	0.6473	0.001	0.7056	0.001	ice	oqxB
ice_ICEYe1	oqxB_1_EU370913	Citrobacter	0.6473	0.001	0.6087	0.001	ice	oqxB
ice_ICEYe1	oqxB_1_EU370913	Enterobacter	0.6473	0.001	0.664	0.001	ice	oqxB
ice_ICEYe1	oqxB_1_EU370913	Erwinia	0.6473	0.001	0.8047	0.001	ice	oqxB
ice_ICEYe1	oqxB_1_EU370913	Escherichia	0.6473	0.001	0.8309	0.001	ice	oqxB
ice_ICEYe1	oqxB_1_EU370913	Salmonella	0.6473	0.001	0.8154	0.001	ice	oqxB
ice_ICEYe1	oqxB_1_EU370913	Shigella	0.6473	0.001	0.809	0.001	ice	oqxB
ice_ICEclc	ant(3'')-Ii-aac(6')-IId_1_AF453998	Acidovorax	0.6318	0.001	0.7424	0.001	ice	ant(3'')-Ii-aac(6')-IId
ice_ICEclc	ant(3'')-Ii-aac(6')-IId_1_AF453998	Delftia	0.6318	0.001	0.6783	0.001	ice	ant(3'')-Ii-aac(6')-IId
ice_ICEclc	ant(3'')-Ii-aac(6')-IId_1_AF453998	Diaphorobacter	0.6318	0.001	0.6256	0.001	ice	ant(3'')-Ii-aac(6')-IId
ice_ICEclc	ant(3'')-Ii-aac(6')-IId_1_AF453998	Neisseria	0.6318	0.001	0.6921	0.001	ice	ant(3'')-Ii-aac(6')-IId
ice_ICEclc	ant(3'')-Ii-aac(6')-IId_1_AF453998	Ottowia	0.6318	0.001	0.6669	0.001	ice	ant(3'')-Ii-aac(6')-IId
ice_ICEclc	ant(3'')-Ii-aac(6')-IId_1_AF453998	Pseudoxanthomonas	0.6318	0.001	0.687	0.001	ice	ant(3'')-Ii-aac(6')-IId
ice_ICEclc	ant(3'')-Ii-aac(6')-IId_1_AF453998	Xanthomonas	0.6318	0.001	0.6258	0.001	ice	ant(3'')-Ii-aac(6')-IId
ice_SPI-7	mdf(A)_1_Y08743	Arsenophonus	0.6339	0.001	0.7776	0.001	ice	mdf(A)
ice_SPI-7	mdf(A)_1_Y08743	Citrobacter	0.6339	0.001	0.6378	0.001	ice	mdf(A)
ice_SPI-7	mdf(A)_1_Y08743	Enterobacter	0.6339	0.001	0.8044	0.001	ice	mdf(A)
ice_SPI-7	mdf(A)_1_Y08743	Erwinia	0.6339	0.001	0.8053	0.001	ice	mdf(A)
ice_SPI-7	mdf(A)_1_Y08743	Escherichia	0.6339	0.001	0.8486	0.001	ice	mdf(A)
ice_SPI-7	mdf(A)_1_Y08743	Salmonella	0.6339	0.001	0.8352	0.001	ice	mdf(A)
ice_SPI-7	mdf(A)_1_Y08743	Shigella	0.6339	0.001	0.8134	0.001	ice	mdf(A)
ice_SPI-7	mdf(A)_1_Y08743	Sphingorhabdus	0.6339	0.001	0.6423	0.001	ice	mdf(A)
ice_SPI-7	oqxB_1_EU370913	Arsenophonus	0.7243	0.001	0.7776	0.001	ice	oqxB
ice_SPI-7	oqxB_1_EU370913	Citrobacter	0.7243	0.001	0.6378	0.001	ice	oqxB
ice_SPI-7	oqxB_1_EU370913	Enterobacter	0.7243	0.001	0.8044	0.001	ice	oqxB
ice_SPI-7	oqxB_1_EU370913	Erwinia	0.7243	0.001	0.8053	0.001	ice	oqxB
ice_SPI-7	oqxB_1_EU370913	Escherichia	0.7243	0.001	0.8486	0.001	ice	oqxB
ice_SPI-7	oqxB_1_EU370913	Salmonella	0.7243	0.001	0.8352	0.001	ice	oqxB
ice_SPI-7	oqxB_1_EU370913	Shigella	0.7243	0.001	0.8134	0.001	ice	oqxB
ice_SPI-7	oqxB_1_EU370913	Sphingorhabdus	0.7243	0.001	0.6423	0.001	ice	oqxB
ice_Tn1207.3	msr(D)_2_AF274302	Streptococcus	0.6191	0.001	0.7094	0.001	ice	msr(D)
ice_Tn5253	msr(D)_2_AF274302	Acetobacterium	0.6643	0.001	0.6443	0.001	ice	msr(D)
ice_Tn5253	msr(D)_2_AF274302	Lactobacillus	0.6643	0.001	0.6138	0.001	ice	msr(D)
ice_Tn5253	msr(D)_2_AF274302	Lactococcus	0.6643	0.001	0.6205	0.001	ice	msr(D)
ice_Tn5253	msr(D)_2_AF274302	Streptococcus	0.6643	0.001	0.7181	0.001	ice	msr(D)
ice_Tn5253	msr(D)_2_AF274302	Trichococcus	0.6643	0.001	0.7152	0.001	ice	msr(D)
ice_Tn5253	mef(A)_3_AF227520	Acetobacterium	0.6665	0.001	0.6443	0.001	ice	mef(A)
ice_Tn5253	mef(A)_3_AF227520	Lactobacillus	0.6665	0.001	0.6138	0.001	ice	mef(A)
ice_Tn5253	mef(A)_3_AF227520	Lactococcus	0.6665	0.001	0.6205	0.001	ice	mef(A)
ice_Tn5253	mef(A)_3_AF227520	Streptococcus	0.6665	0.001	0.7181	0.001	ice	mef(A)
ice_Tn5253	mef(A)_3_AF227520	Trichococcus	0.6665	0.001	0.7152	0.001	ice	mef(A)
ice_Tn5253	erm(B)_18_X66468	Acetobacterium	0.8582	0.001	0.6443	0.001	ice	erm(B)
ice_Tn5253	erm(B)_18_X66468	Lactobacillus	0.8582	0.001	0.6138	0.001	ice	erm(B)
ice_Tn5253	erm(B)_18_X66468	Lactococcus	0.8582	0.001	0.6205	0.001	ice	erm(B)
ice_Tn5253	erm(B)_18_X66468	Streptococcus	0.8582	0.001	0.7181	0.001	ice	erm(B)
ice_Tn5253	erm(B)_18_X66468	Trichococcus	0.8582	0.001	0.7152	0.001	ice	erm(B)
ice_Tn5801	msr(D)_2_AF274302	Lactococcus	0.676	0.001	0.6119	0.001	ice	msr(D)
ice_Tn5801	msr(D)_2_AF274302	Streptococcus	0.676	0.001	0.7524	0.001	ice	msr(D)
ice_Tn5801	erm(B)_18_X66468	Lactococcus	0.7045	0.001	0.6119	0.001	ice	erm(B)
ice_Tn5801	erm(B)_18_X66468	Streptococcus	0.7045	0.001	0.7524	0.001	ice	erm(B)
ice_Tn5801	mef(A)_3_AF227520	Lactococcus	0.6479	0.001	0.6119	0.001	ice	mef(A)
ice_Tn5801	mef(A)_3_AF227520	Streptococcus	0.6479	0.001	0.7524	0.001	ice	mef(A)
ice_Tn916	tet(W)_1_DQ060146	Agathobacter	0.7972	0.001	0.7685	0.001	ice	tet(W)
ice_Tn916	tet(W)_1_DQ060146	Akkermansia	0.7972	0.001	0.7182	0.001	ice	tet(W)
ice_Tn916	tet(W)_1_DQ060146	Anaerostipes	0.7972	0.001	0.8339	0.001	ice	tet(W)
ice_Tn916	tet(W)_1_DQ060146	Bifidobacterium	0.7972	0.001	0.8068	0.001	ice	tet(W)
ice_Tn916	tet(W)_1_DQ060146	Blautia	0.7972	0.001	0.8748	0.001	ice	tet(W)
ice_Tn916	tet(W)_1_DQ060146	Catenibacterium	0.7972	0.001	0.809	0.001	ice	tet(W)
ice_Tn916	tet(W)_1_DQ060146	Clostridioides	0.7972	0.001	0.6476	0.001	ice	tet(W)
ice_Tn916	tet(W)_1_DQ060146	Collinsella	0.7972	0.001	0.8193	0.001	ice	tet(W)
ice_Tn916	tet(W)_1_DQ060146	Coprococcus	0.7972	0.001	0.7421	0.001	ice	tet(W)
ice_Tn916	tet(W)_1_DQ060146	Dialister	0.7972	0.001	0.8054	0.001	ice	tet(W)
ice_Tn916	tet(W)_1_DQ060146	Dorea	0.7972	0.001	0.7965	0.001	ice	tet(W)
ice_Tn916	tet(W)_1_DQ060146	Erysipelatoclostridium	0.7972	0.001	0.6509	0.001	ice	tet(W)
ice_Tn916	tet(W)_1_DQ060146	Faecalibacterium	0.7972	0.001	0.817	0.001	ice	tet(W)
ice_Tn916	tet(W)_1_DQ060146	Fusicatenibacter	0.7972	0.001	0.7438	0.001	ice	tet(W)
ice_Tn916	tet(W)_1_DQ060146	Holdemanella	0.7972	0.001	0.8084	0.001	ice	tet(W)
ice_Tn916	tet(W)_1_DQ060146	Lachnoclostridium	0.7972	0.001	0.7858	0.001	ice	tet(W)
ice_Tn916	tet(W)_1_DQ060146	Lachnospira	0.7972	0.001	0.6508	0.001	ice	tet(W)
ice_Tn916	tet(W)_1_DQ060146	Megasphaera	0.7972	0.001	0.6284	0.001	ice	tet(W)
ice_Tn916	tet(W)_1_DQ060146	Monoglobus	0.7972	0.001	0.6975	0.001	ice	tet(W)
ice_Tn916	tet(W)_1_DQ060146	Phascolarctobacterium	0.7972	0.001	0.7187	0.001	ice	tet(W)
ice_Tn916	tet(W)_1_DQ060146	Roseburia	0.7972	0.001	0.7928	0.001	ice	tet(W)
ice_Tn916	tet(W)_1_DQ060146	Ruminococcus	0.7972	0.001	0.8072	0.001	ice	tet(W)
ice_Tn916	tet(W)_1_DQ060146	Streptococcus	0.7972	0.001	0.7187	0.001	ice	tet(W)
ice_Tn916	tet(W)_1_DQ060146	Subdoligranulum	0.7972	0.001	0.8611	0.001	ice	tet(W)
ice_Tn916	tet(40)_1_FJ158002	Agathobacter	0.6536	0.001	0.7685	0.001	ice	tet(40)
ice_Tn916	tet(40)_1_FJ158002	Akkermansia	0.6536	0.001	0.7182	0.001	ice	tet(40)
ice_Tn916	tet(40)_1_FJ158002	Anaerostipes	0.6536	0.001	0.8339	0.001	ice	tet(40)
ice_Tn916	tet(40)_1_FJ158002	Bifidobacterium	0.6536	0.001	0.8068	0.001	ice	tet(40)
ice_Tn916	tet(40)_1_FJ158002	Blautia	0.6536	0.001	0.8748	0.001	ice	tet(40)
ice_Tn916	tet(40)_1_FJ158002	Catenibacterium	0.6536	0.001	0.809	0.001	ice	tet(40)
ice_Tn916	tet(40)_1_FJ158002	Clostridioides	0.6536	0.001	0.6476	0.001	ice	tet(40)
ice_Tn916	tet(40)_1_FJ158002	Collinsella	0.6536	0.001	0.8193	0.001	ice	tet(40)
ice_Tn916	tet(40)_1_FJ158002	Coprococcus	0.6536	0.001	0.7421	0.001	ice	tet(40)
ice_Tn916	tet(40)_1_FJ158002	Dialister	0.6536	0.001	0.8054	0.001	ice	tet(40)
ice_Tn916	tet(40)_1_FJ158002	Dorea	0.6536	0.001	0.7965	0.001	ice	tet(40)
ice_Tn916	tet(40)_1_FJ158002	Erysipelatoclostridium	0.6536	0.001	0.6509	0.001	ice	tet(40)
ice_Tn916	tet(40)_1_FJ158002	Faecalibacterium	0.6536	0.001	0.817	0.001	ice	tet(40)
ice_Tn916	tet(40)_1_FJ158002	Fusicatenibacter	0.6536	0.001	0.7438	0.001	ice	tet(40)
ice_Tn916	tet(40)_1_FJ158002	Holdemanella	0.6536	0.001	0.8084	0.001	ice	tet(40)
ice_Tn916	tet(40)_1_FJ158002	Lachnoclostridium	0.6536	0.001	0.7858	0.001	ice	tet(40)
ice_Tn916	tet(40)_1_FJ158002	Lachnospira	0.6536	0.001	0.6508	0.001	ice	tet(40)
ice_Tn916	tet(40)_1_FJ158002	Megasphaera	0.6536	0.001	0.6284	0.001	ice	tet(40)
ice_Tn916	tet(40)_1_FJ158002	Monoglobus	0.6536	0.001	0.6975	0.001	ice	tet(40)
ice_Tn916	tet(40)_1_FJ158002	Phascolarctobacterium	0.6536	0.001	0.7187	0.001	ice	tet(40)
ice_Tn916	tet(40)_1_FJ158002	Roseburia	0.6536	0.001	0.7928	0.001	ice	tet(40)
ice_Tn916	tet(40)_1_FJ158002	Ruminococcus	0.6536	0.001	0.8072	0.001	ice	tet(40)
ice_Tn916	tet(40)_1_FJ158002	Streptococcus	0.6536	0.001	0.7187	0.001	ice	tet(40)
ice_Tn916	tet(40)_1_FJ158002	Subdoligranulum	0.6536	0.001	0.8611	0.001	ice	tet(40)
ice_Tn916	ant(6)-Ia_3_KF864551	Agathobacter	0.734	0.001	0.7685	0.001	ice	ant(6)-Ia
ice_Tn916	ant(6)-Ia_3_KF864551	Akkermansia	0.734	0.001	0.7182	0.001	ice	ant(6)-Ia
ice_Tn916	ant(6)-Ia_3_KF864551	Anaerostipes	0.734	0.001	0.8339	0.001	ice	ant(6)-Ia
ice_Tn916	ant(6)-Ia_3_KF864551	Bifidobacterium	0.734	0.001	0.8068	0.001	ice	ant(6)-Ia
ice_Tn916	ant(6)-Ia_3_KF864551	Blautia	0.734	0.001	0.8748	0.001	ice	ant(6)-Ia
ice_Tn916	ant(6)-Ia_3_KF864551	Catenibacterium	0.734	0.001	0.809	0.001	ice	ant(6)-Ia
ice_Tn916	ant(6)-Ia_3_KF864551	Clostridioides	0.734	0.001	0.6476	0.001	ice	ant(6)-Ia
ice_Tn916	ant(6)-Ia_3_KF864551	Collinsella	0.734	0.001	0.8193	0.001	ice	ant(6)-Ia
ice_Tn916	ant(6)-Ia_3_KF864551	Coprococcus	0.734	0.001	0.7421	0.001	ice	ant(6)-Ia
ice_Tn916	ant(6)-Ia_3_KF864551	Dialister	0.734	0.001	0.8054	0.001	ice	ant(6)-Ia
ice_Tn916	ant(6)-Ia_3_KF864551	Dorea	0.734	0.001	0.7965	0.001	ice	ant(6)-Ia
ice_Tn916	ant(6)-Ia_3_KF864551	Erysipelatoclostridium	0.734	0.001	0.6509	0.001	ice	ant(6)-Ia
ice_Tn916	ant(6)-Ia_3_KF864551	Faecalibacterium	0.734	0.001	0.817	0.001	ice	ant(6)-Ia
ice_Tn916	ant(6)-Ia_3_KF864551	Fusicatenibacter	0.734	0.001	0.7438	0.001	ice	ant(6)-Ia
ice_Tn916	ant(6)-Ia_3_KF864551	Holdemanella	0.734	0.001	0.8084	0.001	ice	ant(6)-Ia
ice_Tn916	ant(6)-Ia_3_KF864551	Lachnoclostridium	0.734	0.001	0.7858	0.001	ice	ant(6)-Ia
ice_Tn916	ant(6)-Ia_3_KF864551	Lachnospira	0.734	0.001	0.6508	0.001	ice	ant(6)-Ia
ice_Tn916	ant(6)-Ia_3_KF864551	Megasphaera	0.734	0.001	0.6284	0.001	ice	ant(6)-Ia
ice_Tn916	ant(6)-Ia_3_KF864551	Monoglobus	0.734	0.001	0.6975	0.001	ice	ant(6)-Ia
ice_Tn916	ant(6)-Ia_3_KF864551	Phascolarctobacterium	0.734	0.001	0.7187	0.001	ice	ant(6)-Ia
ice_Tn916	ant(6)-Ia_3_KF864551	Roseburia	0.734	0.001	0.7928	0.001	ice	ant(6)-Ia
ice_Tn916	ant(6)-Ia_3_KF864551	Ruminococcus	0.734	0.001	0.8072	0.001	ice	ant(6)-Ia
ice_Tn916	ant(6)-Ia_3_KF864551	Streptococcus	0.734	0.001	0.7187	0.001	ice	ant(6)-Ia
ice_Tn916	ant(6)-Ia_3_KF864551	Subdoligranulum	0.734	0.001	0.8611	0.001	ice	ant(6)-Ia
ice_Tn916	erm(B)_18_X66468	Agathobacter	0.6438	0.001	0.7685	0.001	ice	erm(B)
ice_Tn916	erm(B)_18_X66468	Akkermansia	0.6438	0.001	0.7182	0.001	ice	erm(B)
ice_Tn916	erm(B)_18_X66468	Anaerostipes	0.6438	0.001	0.8339	0.001	ice	erm(B)
ice_Tn916	erm(B)_18_X66468	Bifidobacterium	0.6438	0.001	0.8068	0.001	ice	erm(B)
ice_Tn916	erm(B)_18_X66468	Blautia	0.6438	0.001	0.8748	0.001	ice	erm(B)
ice_Tn916	erm(B)_18_X66468	Catenibacterium	0.6438	0.001	0.809	0.001	ice	erm(B)
ice_Tn916	erm(B)_18_X66468	Clostridioides	0.6438	0.001	0.6476	0.001	ice	erm(B)
ice_Tn916	erm(B)_18_X66468	Collinsella	0.6438	0.001	0.8193	0.001	ice	erm(B)
ice_Tn916	erm(B)_18_X66468	Coprococcus	0.6438	0.001	0.7421	0.001	ice	erm(B)
ice_Tn916	erm(B)_18_X66468	Dialister	0.6438	0.001	0.8054	0.001	ice	erm(B)
ice_Tn916	erm(B)_18_X66468	Dorea	0.6438	0.001	0.7965	0.001	ice	erm(B)
ice_Tn916	erm(B)_18_X66468	Erysipelatoclostridium	0.6438	0.001	0.6509	0.001	ice	erm(B)
ice_Tn916	erm(B)_18_X66468	Faecalibacterium	0.6438	0.001	0.817	0.001	ice	erm(B)
ice_Tn916	erm(B)_18_X66468	Fusicatenibacter	0.6438	0.001	0.7438	0.001	ice	erm(B)
ice_Tn916	erm(B)_18_X66468	Holdemanella	0.6438	0.001	0.8084	0.001	ice	erm(B)
ice_Tn916	erm(B)_18_X66468	Lachnoclostridium	0.6438	0.001	0.7858	0.001	ice	erm(B)
ice_Tn916	erm(B)_18_X66468	Lachnospira	0.6438	0.001	0.6508	0.001	ice	erm(B)
ice_Tn916	erm(B)_18_X66468	Megasphaera	0.6438	0.001	0.6284	0.001	ice	erm(B)
ice_Tn916	erm(B)_18_X66468	Monoglobus	0.6438	0.001	0.6975	0.001	ice	erm(B)
ice_Tn916	erm(B)_18_X66468	Phascolarctobacterium	0.6438	0.001	0.7187	0.001	ice	erm(B)
ice_Tn916	erm(B)_18_X66468	Roseburia	0.6438	0.001	0.7928	0.001	ice	erm(B)
ice_Tn916	erm(B)_18_X66468	Ruminococcus	0.6438	0.001	0.8072	0.001	ice	erm(B)
ice_Tn916	erm(B)_18_X66468	Streptococcus	0.6438	0.001	0.7187	0.001	ice	erm(B)
ice_Tn916	erm(B)_18_X66468	Subdoligranulum	0.6438	0.001	0.8611	0.001	ice	erm(B)
ice_Tn916	tet(O/32/O)_4_AIOQ01000025	Agathobacter	0.7234	0.001	0.7685	0.001	ice	tet(O/32/O)
ice_Tn916	tet(O/32/O)_4_AIOQ01000025	Akkermansia	0.7234	0.001	0.7182	0.001	ice	tet(O/32/O)
ice_Tn916	tet(O/32/O)_4_AIOQ01000025	Anaerostipes	0.7234	0.001	0.8339	0.001	ice	tet(O/32/O)
ice_Tn916	tet(O/32/O)_4_AIOQ01000025	Bifidobacterium	0.7234	0.001	0.8068	0.001	ice	tet(O/32/O)
ice_Tn916	tet(O/32/O)_4_AIOQ01000025	Blautia	0.7234	0.001	0.8748	0.001	ice	tet(O/32/O)
ice_Tn916	tet(O/32/O)_4_AIOQ01000025	Catenibacterium	0.7234	0.001	0.809	0.001	ice	tet(O/32/O)
ice_Tn916	tet(O/32/O)_4_AIOQ01000025	Clostridioides	0.7234	0.001	0.6476	0.001	ice	tet(O/32/O)
ice_Tn916	tet(O/32/O)_4_AIOQ01000025	Collinsella	0.7234	0.001	0.8193	0.001	ice	tet(O/32/O)
ice_Tn916	tet(O/32/O)_4_AIOQ01000025	Coprococcus	0.7234	0.001	0.7421	0.001	ice	tet(O/32/O)
ice_Tn916	tet(O/32/O)_4_AIOQ01000025	Dialister	0.7234	0.001	0.8054	0.001	ice	tet(O/32/O)
ice_Tn916	tet(O/32/O)_4_AIOQ01000025	Dorea	0.7234	0.001	0.7965	0.001	ice	tet(O/32/O)
ice_Tn916	tet(O/32/O)_4_AIOQ01000025	Erysipelatoclostridium	0.7234	0.001	0.6509	0.001	ice	tet(O/32/O)
ice_Tn916	tet(O/32/O)_4_AIOQ01000025	Faecalibacterium	0.7234	0.001	0.817	0.001	ice	tet(O/32/O)
ice_Tn916	tet(O/32/O)_4_AIOQ01000025	Fusicatenibacter	0.7234	0.001	0.7438	0.001	ice	tet(O/32/O)
ice_Tn916	tet(O/32/O)_4_AIOQ01000025	Holdemanella	0.7234	0.001	0.8084	0.001	ice	tet(O/32/O)
ice_Tn916	tet(O/32/O)_4_AIOQ01000025	Lachnoclostridium	0.7234	0.001	0.7858	0.001	ice	tet(O/32/O)
ice_Tn916	tet(O/32/O)_4_AIOQ01000025	Lachnospira	0.7234	0.001	0.6508	0.001	ice	tet(O/32/O)
ice_Tn916	tet(O/32/O)_4_AIOQ01000025	Megasphaera	0.7234	0.001	0.6284	0.001	ice	tet(O/32/O)
ice_Tn916	tet(O/32/O)_4_AIOQ01000025	Monoglobus	0.7234	0.001	0.6975	0.001	ice	tet(O/32/O)
ice_Tn916	tet(O/32/O)_4_AIOQ01000025	Phascolarctobacterium	0.7234	0.001	0.7187	0.001	ice	tet(O/32/O)
ice_Tn916	tet(O/32/O)_4_AIOQ01000025	Roseburia	0.7234	0.001	0.7928	0.001	ice	tet(O/32/O)
ice_Tn916	tet(O/32/O)_4_AIOQ01000025	Ruminococcus	0.7234	0.001	0.8072	0.001	ice	tet(O/32/O)
ice_Tn916	tet(O/32/O)_4_AIOQ01000025	Streptococcus	0.7234	0.001	0.7187	0.001	ice	tet(O/32/O)
ice_Tn916	tet(O/32/O)_4_AIOQ01000025	Subdoligranulum	0.7234	0.001	0.8611	0.001	ice	tet(O/32/O)
ICE_Sag2603_rplL_cluster	msr(D)_2_AF274302	Streptococcus	0.6001	0.001	0.7811	0.001	ice	msr(D)
ICE_Sag2603_rplL_cluster	erm(B)_18_X66468	Streptococcus	0.6321	0.001	0.7811	0.001	ice	erm(B)
CTnHyb_cluster	tet(Q)_3_U73497	Agathobacter	0.7175	0.001	0.61	0.001	ice	tet(Q)
CTnHyb_cluster	tet(Q)_3_U73497	Bacteroides	0.7175	0.001	0.6733	0.001	ice	tet(Q)
CTnHyb_cluster	tet(Q)_3_U73497	Blautia	0.7175	0.001	0.6007	0.001	ice	tet(Q)
CTnHyb_cluster	tet(Q)_3_U73497	Faecalibacterium	0.7175	0.001	0.6077	0.001	ice	tet(Q)
CTnHyb_cluster	tet(Q)_3_U73497	Lachnoclostridium	0.7175	0.001	0.632	0.001	ice	tet(Q)
CTnHyb_cluster	tet(Q)_3_U73497	Prevotella	0.7175	0.001	0.7377	0.001	ice	tet(Q)
CTnHyb_cluster	tet(Q)_3_U73497	Roseburia	0.7175	0.001	0.6812	0.001	ice	tet(Q)
CTnHyb_cluster	tet(Q)_3_U73497	Ruminococcus	0.7175	0.001	0.7202	0.001	ice	tet(Q)
CTnHyb_cluster	cfxA6_1_GQ342996	Agathobacter	0.6718	0.001	0.61	0.001	ice	cfxA6
CTnHyb_cluster	cfxA6_1_GQ342996	Bacteroides	0.6718	0.001	0.6733	0.001	ice	cfxA6
CTnHyb_cluster	cfxA6_1_GQ342996	Blautia	0.6718	0.001	0.6007	0.001	ice	cfxA6
CTnHyb_cluster	cfxA6_1_GQ342996	Faecalibacterium	0.6718	0.001	0.6077	0.001	ice	cfxA6
CTnHyb_cluster	cfxA6_1_GQ342996	Lachnoclostridium	0.6718	0.001	0.632	0.001	ice	cfxA6
CTnHyb_cluster	cfxA6_1_GQ342996	Prevotella	0.6718	0.001	0.7377	0.001	ice	cfxA6
CTnHyb_cluster	cfxA6_1_GQ342996	Roseburia	0.6718	0.001	0.6812	0.001	ice	cfxA6
CTnHyb_cluster	cfxA6_1_GQ342996	Ruminococcus	0.6718	0.001	0.7202	0.001	ice	cfxA6
Tn6076_cluster	oqxB_1_EU370913	Arsenophonus	0.6737	0.001	0.6754	0.001	ice	oqxB
Tn6076_cluster	oqxB_1_EU370913	Enterobacter	0.6737	0.001	0.7559	0.001	ice	oqxB
Tn6076_cluster	oqxB_1_EU370913	Erwinia	0.6737	0.001	0.7	0.001	ice	oqxB
Tn6076_cluster	oqxB_1_EU370913	Escherichia	0.6737	0.001	0.7175	0.001	ice	oqxB
Tn6076_cluster	oqxB_1_EU370913	Salmonella	0.6737	0.001	0.7065	0.001	ice	oqxB
Tn6076_cluster	oqxB_1_EU370913	Shigella	0.6737	0.001	0.6862	0.001	ice	oqxB
Tn6076_cluster	oqxB_1_EU370913	Sphingorhabdus	0.6737	0.001	0.6352	0.001	ice	oqxB
Tn6076_cluster	oqxA_1_EU370913	Arsenophonus	0.6074	0.001	0.6754	0.001	ice	oqxA
Tn6076_cluster	oqxA_1_EU370913	Enterobacter	0.6074	0.001	0.7559	0.001	ice	oqxA
Tn6076_cluster	oqxA_1_EU370913	Erwinia	0.6074	0.001	0.7	0.001	ice	oqxA
Tn6076_cluster	oqxA_1_EU370913	Escherichia	0.6074	0.001	0.7175	0.001	ice	oqxA
Tn6076_cluster	oqxA_1_EU370913	Salmonella	0.6074	0.001	0.7065	0.001	ice	oqxA
Tn6076_cluster	oqxA_1_EU370913	Shigella	0.6074	0.001	0.6862	0.001	ice	oqxA
Tn6076_cluster	oqxA_1_EU370913	Sphingorhabdus	0.6074	0.001	0.6352	0.001	ice	oqxA
ICE_SagNEM316_rplL_cluster	erm(B)_18_X66468	Lactococcus	0.6307	0.001	0.6008	0.001	ice	erm(B)
ICE_SagNEM316_rplL_cluster	erm(B)_18_X66468	Streptococcus	0.6307	0.001	0.7112	0.001	ice	erm(B)
ICEKpnHS11286-2_cluster	oqxA_1_EU370913	Enterobacter	0.6526	0.001	0.6407	0.001	ice	oqxA
ICEKpnHS11286-2_cluster	oqxA_1_EU370913	Escherichia	0.6526	0.001	0.653	0.001	ice	oqxA
ICEKpnHS11286-2_cluster	oqxA_1_EU370913	Salmonella	0.6526	0.001	0.6102	0.001	ice	oqxA
ICEKpnHS11286-2_cluster	oqxB_1_EU370913	Enterobacter	0.6277	0.001	0.6407	0.001	ice	oqxB
ICEKpnHS11286-2_cluster	oqxB_1_EU370913	Escherichia	0.6277	0.001	0.653	0.001	ice	oqxB
ICEKpnHS11286-2_cluster	oqxB_1_EU370913	Salmonella	0.6277	0.001	0.6102	0.001	ice	oqxB
ICEEcUMNK88_cluster	mdf(A)_1_Y08743	Erwinia	0.6954	0.001	0.6133	0.001	ice	mdf(A)
ICEEcUMNK88_cluster	mdf(A)_1_Y08743	Escherichia	0.6954	0.001	0.7711	0.001	ice	mdf(A)
ICEEcUMNK88_cluster	mdf(A)_1_Y08743	Salmonella	0.6954	0.001	0.7212	0.001	ice	mdf(A)
ICEEcUMNK88_cluster	mdf(A)_1_Y08743	Shigella	0.6954	0.001	0.7135	0.001	ice	mdf(A)
Tn6103_cluster	erm(B)_18_X66468	Agathobacter	0.6096	0.001	0.7582	0.001	ice	erm(B)
Tn6103_cluster	erm(B)_18_X66468	Akkermansia	0.6096	0.001	0.7693	0.001	ice	erm(B)
Tn6103_cluster	erm(B)_18_X66468	Anaerostipes	0.6096	0.001	0.8347	0.001	ice	erm(B)
Tn6103_cluster	erm(B)_18_X66468	Bifidobacterium	0.6096	0.001	0.7626	0.001	ice	erm(B)
Tn6103_cluster	erm(B)_18_X66468	Blautia	0.6096	0.001	0.8434	0.001	ice	erm(B)
Tn6103_cluster	erm(B)_18_X66468	Catenibacterium	0.6096	0.001	0.7818	0.001	ice	erm(B)
Tn6103_cluster	erm(B)_18_X66468	Collinsella	0.6096	0.001	0.7915	0.001	ice	erm(B)
Tn6103_cluster	erm(B)_18_X66468	Coprococcus	0.6096	0.001	0.7531	0.001	ice	erm(B)
Tn6103_cluster	erm(B)_18_X66468	Dialister	0.6096	0.001	0.8184	0.001	ice	erm(B)
Tn6103_cluster	erm(B)_18_X66468	Dorea	0.6096	0.001	0.7889	0.001	ice	erm(B)
Tn6103_cluster	erm(B)_18_X66468	Erysipelatoclostridium	0.6096	0.001	0.629	0.001	ice	erm(B)
Tn6103_cluster	erm(B)_18_X66468	Faecalibacterium	0.6096	0.001	0.8818	0.001	ice	erm(B)
Tn6103_cluster	erm(B)_18_X66468	Fusicatenibacter	0.6096	0.001	0.7537	0.001	ice	erm(B)
Tn6103_cluster	erm(B)_18_X66468	Holdemanella	0.6096	0.001	0.7773	0.001	ice	erm(B)
Tn6103_cluster	erm(B)_18_X66468	Lachnoclostridium	0.6096	0.001	0.7548	0.001	ice	erm(B)
Tn6103_cluster	erm(B)_18_X66468	Lachnospira	0.6096	0.001	0.6231	0.001	ice	erm(B)
Tn6103_cluster	erm(B)_18_X66468	Monoglobus	0.6096	0.001	0.6957	0.001	ice	erm(B)
Tn6103_cluster	erm(B)_18_X66468	Phascolarctobacterium	0.6096	0.001	0.6983	0.001	ice	erm(B)
Tn6103_cluster	erm(B)_18_X66468	Roseburia	0.6096	0.001	0.763	0.001	ice	erm(B)
Tn6103_cluster	erm(B)_18_X66468	Ruminococcus	0.6096	0.001	0.7896	0.001	ice	erm(B)
Tn6103_cluster	erm(B)_18_X66468	Streptococcus	0.6096	0.001	0.6344	0.001	ice	erm(B)
Tn6103_cluster	erm(B)_18_X66468	Subdoligranulum	0.6096	0.001	0.8633	0.001	ice	erm(B)
Tn6103_cluster	ant(6)-Ia_3_KF864551	Agathobacter	0.7352	0.001	0.7582	0.001	ice	ant(6)-Ia
Tn6103_cluster	ant(6)-Ia_3_KF864551	Akkermansia	0.7352	0.001	0.7693	0.001	ice	ant(6)-Ia
Tn6103_cluster	ant(6)-Ia_3_KF864551	Anaerostipes	0.7352	0.001	0.8347	0.001	ice	ant(6)-Ia
Tn6103_cluster	ant(6)-Ia_3_KF864551	Bifidobacterium	0.7352	0.001	0.7626	0.001	ice	ant(6)-Ia
Tn6103_cluster	ant(6)-Ia_3_KF864551	Blautia	0.7352	0.001	0.8434	0.001	ice	ant(6)-Ia
Tn6103_cluster	ant(6)-Ia_3_KF864551	Catenibacterium	0.7352	0.001	0.7818	0.001	ice	ant(6)-Ia
Tn6103_cluster	ant(6)-Ia_3_KF864551	Collinsella	0.7352	0.001	0.7915	0.001	ice	ant(6)-Ia
Tn6103_cluster	ant(6)-Ia_3_KF864551	Coprococcus	0.7352	0.001	0.7531	0.001	ice	ant(6)-Ia
Tn6103_cluster	ant(6)-Ia_3_KF864551	Dialister	0.7352	0.001	0.8184	0.001	ice	ant(6)-Ia
Tn6103_cluster	ant(6)-Ia_3_KF864551	Dorea	0.7352	0.001	0.7889	0.001	ice	ant(6)-Ia
Tn6103_cluster	ant(6)-Ia_3_KF864551	Erysipelatoclostridium	0.7352	0.001	0.629	0.001	ice	ant(6)-Ia
Tn6103_cluster	ant(6)-Ia_3_KF864551	Faecalibacterium	0.7352	0.001	0.8818	0.001	ice	ant(6)-Ia
Tn6103_cluster	ant(6)-Ia_3_KF864551	Fusicatenibacter	0.7352	0.001	0.7537	0.001	ice	ant(6)-Ia
Tn6103_cluster	ant(6)-Ia_3_KF864551	Holdemanella	0.7352	0.001	0.7773	0.001	ice	ant(6)-Ia
Tn6103_cluster	ant(6)-Ia_3_KF864551	Lachnoclostridium	0.7352	0.001	0.7548	0.001	ice	ant(6)-Ia
Tn6103_cluster	ant(6)-Ia_3_KF864551	Lachnospira	0.7352	0.001	0.6231	0.001	ice	ant(6)-Ia
Tn6103_cluster	ant(6)-Ia_3_KF864551	Monoglobus	0.7352	0.001	0.6957	0.001	ice	ant(6)-Ia
Tn6103_cluster	ant(6)-Ia_3_KF864551	Phascolarctobacterium	0.7352	0.001	0.6983	0.001	ice	ant(6)-Ia
Tn6103_cluster	ant(6)-Ia_3_KF864551	Roseburia	0.7352	0.001	0.763	0.001	ice	ant(6)-Ia
Tn6103_cluster	ant(6)-Ia_3_KF864551	Ruminococcus	0.7352	0.001	0.7896	0.001	ice	ant(6)-Ia
Tn6103_cluster	ant(6)-Ia_3_KF864551	Streptococcus	0.7352	0.001	0.6344	0.001	ice	ant(6)-Ia
Tn6103_cluster	ant(6)-Ia_3_KF864551	Subdoligranulum	0.7352	0.001	0.8633	0.001	ice	ant(6)-Ia
Tn6103_cluster	tet(W)_1_DQ060146	Agathobacter	0.7664	0.001	0.7582	0.001	ice	tet(W)
Tn6103_cluster	tet(W)_1_DQ060146	Akkermansia	0.7664	0.001	0.7693	0.001	ice	tet(W)
Tn6103_cluster	tet(W)_1_DQ060146	Anaerostipes	0.7664	0.001	0.8347	0.001	ice	tet(W)
Tn6103_cluster	tet(W)_1_DQ060146	Bifidobacterium	0.7664	0.001	0.7626	0.001	ice	tet(W)
Tn6103_cluster	tet(W)_1_DQ060146	Blautia	0.7664	0.001	0.8434	0.001	ice	tet(W)
Tn6103_cluster	tet(W)_1_DQ060146	Catenibacterium	0.7664	0.001	0.7818	0.001	ice	tet(W)
Tn6103_cluster	tet(W)_1_DQ060146	Collinsella	0.7664	0.001	0.7915	0.001	ice	tet(W)
Tn6103_cluster	tet(W)_1_DQ060146	Coprococcus	0.7664	0.001	0.7531	0.001	ice	tet(W)
Tn6103_cluster	tet(W)_1_DQ060146	Dialister	0.7664	0.001	0.8184	0.001	ice	tet(W)
Tn6103_cluster	tet(W)_1_DQ060146	Dorea	0.7664	0.001	0.7889	0.001	ice	tet(W)
Tn6103_cluster	tet(W)_1_DQ060146	Erysipelatoclostridium	0.7664	0.001	0.629	0.001	ice	tet(W)
Tn6103_cluster	tet(W)_1_DQ060146	Faecalibacterium	0.7664	0.001	0.8818	0.001	ice	tet(W)
Tn6103_cluster	tet(W)_1_DQ060146	Fusicatenibacter	0.7664	0.001	0.7537	0.001	ice	tet(W)
Tn6103_cluster	tet(W)_1_DQ060146	Holdemanella	0.7664	0.001	0.7773	0.001	ice	tet(W)
Tn6103_cluster	tet(W)_1_DQ060146	Lachnoclostridium	0.7664	0.001	0.7548	0.001	ice	tet(W)
Tn6103_cluster	tet(W)_1_DQ060146	Lachnospira	0.7664	0.001	0.6231	0.001	ice	tet(W)
Tn6103_cluster	tet(W)_1_DQ060146	Monoglobus	0.7664	0.001	0.6957	0.001	ice	tet(W)
Tn6103_cluster	tet(W)_1_DQ060146	Phascolarctobacterium	0.7664	0.001	0.6983	0.001	ice	tet(W)
Tn6103_cluster	tet(W)_1_DQ060146	Roseburia	0.7664	0.001	0.763	0.001	ice	tet(W)
Tn6103_cluster	tet(W)_1_DQ060146	Ruminococcus	0.7664	0.001	0.7896	0.001	ice	tet(W)
Tn6103_cluster	tet(W)_1_DQ060146	Streptococcus	0.7664	0.001	0.6344	0.001	ice	tet(W)
Tn6103_cluster	tet(W)_1_DQ060146	Subdoligranulum	0.7664	0.001	0.8633	0.001	ice	tet(W)
Tn6103_cluster	tet(O/32/O)_4_AIOQ01000025	Agathobacter	0.6365	0.001	0.7582	0.001	ice	tet(O/32/O)
Tn6103_cluster	tet(O/32/O)_4_AIOQ01000025	Akkermansia	0.6365	0.001	0.7693	0.001	ice	tet(O/32/O)
Tn6103_cluster	tet(O/32/O)_4_AIOQ01000025	Anaerostipes	0.6365	0.001	0.8347	0.001	ice	tet(O/32/O)
Tn6103_cluster	tet(O/32/O)_4_AIOQ01000025	Bifidobacterium	0.6365	0.001	0.7626	0.001	ice	tet(O/32/O)
Tn6103_cluster	tet(O/32/O)_4_AIOQ01000025	Blautia	0.6365	0.001	0.8434	0.001	ice	tet(O/32/O)
Tn6103_cluster	tet(O/32/O)_4_AIOQ01000025	Catenibacterium	0.6365	0.001	0.7818	0.001	ice	tet(O/32/O)
Tn6103_cluster	tet(O/32/O)_4_AIOQ01000025	Collinsella	0.6365	0.001	0.7915	0.001	ice	tet(O/32/O)
Tn6103_cluster	tet(O/32/O)_4_AIOQ01000025	Coprococcus	0.6365	0.001	0.7531	0.001	ice	tet(O/32/O)
Tn6103_cluster	tet(O/32/O)_4_AIOQ01000025	Dialister	0.6365	0.001	0.8184	0.001	ice	tet(O/32/O)
Tn6103_cluster	tet(O/32/O)_4_AIOQ01000025	Dorea	0.6365	0.001	0.7889	0.001	ice	tet(O/32/O)
Tn6103_cluster	tet(O/32/O)_4_AIOQ01000025	Erysipelatoclostridium	0.6365	0.001	0.629	0.001	ice	tet(O/32/O)
Tn6103_cluster	tet(O/32/O)_4_AIOQ01000025	Faecalibacterium	0.6365	0.001	0.8818	0.001	ice	tet(O/32/O)
Tn6103_cluster	tet(O/32/O)_4_AIOQ01000025	Fusicatenibacter	0.6365	0.001	0.7537	0.001	ice	tet(O/32/O)
Tn6103_cluster	tet(O/32/O)_4_AIOQ01000025	Holdemanella	0.6365	0.001	0.7773	0.001	ice	tet(O/32/O)
Tn6103_cluster	tet(O/32/O)_4_AIOQ01000025	Lachnoclostridium	0.6365	0.001	0.7548	0.001	ice	tet(O/32/O)
Tn6103_cluster	tet(O/32/O)_4_AIOQ01000025	Lachnospira	0.6365	0.001	0.6231	0.001	ice	tet(O/32/O)
Tn6103_cluster	tet(O/32/O)_4_AIOQ01000025	Monoglobus	0.6365	0.001	0.6957	0.001	ice	tet(O/32/O)
Tn6103_cluster	tet(O/32/O)_4_AIOQ01000025	Phascolarctobacterium	0.6365	0.001	0.6983	0.001	ice	tet(O/32/O)
Tn6103_cluster	tet(O/32/O)_4_AIOQ01000025	Roseburia	0.6365	0.001	0.763	0.001	ice	tet(O/32/O)
Tn6103_cluster	tet(O/32/O)_4_AIOQ01000025	Ruminococcus	0.6365	0.001	0.7896	0.001	ice	tet(O/32/O)
Tn6103_cluster	tet(O/32/O)_4_AIOQ01000025	Streptococcus	0.6365	0.001	0.6344	0.001	ice	tet(O/32/O)
Tn6103_cluster	tet(O/32/O)_4_AIOQ01000025	Subdoligranulum	0.6365	0.001	0.8633	0.001	ice	tet(O/32/O)
ICESp1116_cluster	erm(B)_18_X66468	Lactococcus	0.6762	0.001	0.6317	0.001	ice	erm(B)
ICESp1116_cluster	erm(B)_18_X66468	Streptococcus	0.6762	0.001	0.7186	0.001	ice	erm(B)
CMGETZ080501_cluster	mef(A)_3_AF227520	Streptococcus	0.6683	0.001	0.8107	0.001	ice	mef(A)
CMGETZ080501_cluster	msr(D)_2_AF274302	Streptococcus	0.6716	0.001	0.8107	0.001	ice	msr(D)
ICESag37741_cluster	mef(A)_3_AF227520	Lactococcus	0.6387	0.001	0.6404	0.001	ice	mef(A)
ICESag37741_cluster	mef(A)_3_AF227520	Streptococcus	0.6387	0.001	0.8556	0.001	ice	mef(A)
ICESag37741_cluster	erm(B)_18_X66468	Lactococcus	0.693	0.001	0.6404	0.001	ice	erm(B)
ICESag37741_cluster	erm(B)_18_X66468	Streptococcus	0.693	0.001	0.8556	0.001	ice	erm(B)
ICESag37741_cluster	msr(D)_2_AF274302	Lactococcus	0.6901	0.001	0.6404	0.001	ice	msr(D)
ICESag37741_cluster	msr(D)_2_AF274302	Streptococcus	0.6901	0.001	0.8556	0.001	ice	msr(D)
ICESluvan_cluster	msr(D)_2_AF274302	Akkermansia	0.6773	0.001	0.6506	0.001	ice	msr(D)
ICESluvan_cluster	msr(D)_2_AF274302	Anaerostipes	0.6773	0.001	0.7262	0.001	ice	msr(D)
ICESluvan_cluster	msr(D)_2_AF274302	Bifidobacterium	0.6773	0.001	0.6535	0.001	ice	msr(D)
ICESluvan_cluster	msr(D)_2_AF274302	Blautia	0.6773	0.001	0.6679	0.001	ice	msr(D)
ICESluvan_cluster	msr(D)_2_AF274302	Catenibacterium	0.6773	0.001	0.6916	0.001	ice	msr(D)
ICESluvan_cluster	msr(D)_2_AF274302	Collinsella	0.6773	0.001	0.6284	0.001	ice	msr(D)
ICESluvan_cluster	msr(D)_2_AF274302	Coprococcus	0.6773	0.001	0.6444	0.001	ice	msr(D)
ICESluvan_cluster	msr(D)_2_AF274302	Dialister	0.6773	0.001	0.657	0.001	ice	msr(D)
ICESluvan_cluster	msr(D)_2_AF274302	Dorea	0.6773	0.001	0.6294	0.001	ice	msr(D)
ICESluvan_cluster	msr(D)_2_AF274302	Faecalibacterium	0.6773	0.001	0.7393	0.001	ice	msr(D)
ICESluvan_cluster	msr(D)_2_AF274302	Fusicatenibacter	0.6773	0.001	0.6214	0.001	ice	msr(D)
ICESluvan_cluster	msr(D)_2_AF274302	Holdemanella	0.6773	0.001	0.6541	0.001	ice	msr(D)
ICESluvan_cluster	msr(D)_2_AF274302	Lachnoclostridium	0.6773	0.001	0.6181	0.001	ice	msr(D)
ICESluvan_cluster	msr(D)_2_AF274302	Monoglobus	0.6773	0.001	0.6128	0.001	ice	msr(D)
ICESluvan_cluster	msr(D)_2_AF274302	Roseburia	0.6773	0.001	0.6176	0.001	ice	msr(D)
ICESluvan_cluster	msr(D)_2_AF274302	Ruminococcus	0.6773	0.001	0.6693	0.001	ice	msr(D)
ICESluvan_cluster	msr(D)_2_AF274302	Streptococcus	0.6773	0.001	0.8631	0.001	ice	msr(D)
ICESluvan_cluster	msr(D)_2_AF274302	Subdoligranulum	0.6773	0.001	0.6873	0.001	ice	msr(D)
ICESluvan_cluster	erm(B)_18_X66468	Akkermansia	0.7518	0.001	0.6506	0.001	ice	erm(B)
ICESluvan_cluster	erm(B)_18_X66468	Anaerostipes	0.7518	0.001	0.7262	0.001	ice	erm(B)
ICESluvan_cluster	erm(B)_18_X66468	Bifidobacterium	0.7518	0.001	0.6535	0.001	ice	erm(B)
ICESluvan_cluster	erm(B)_18_X66468	Blautia	0.7518	0.001	0.6679	0.001	ice	erm(B)
ICESluvan_cluster	erm(B)_18_X66468	Catenibacterium	0.7518	0.001	0.6916	0.001	ice	erm(B)
ICESluvan_cluster	erm(B)_18_X66468	Collinsella	0.7518	0.001	0.6284	0.001	ice	erm(B)
ICESluvan_cluster	erm(B)_18_X66468	Coprococcus	0.7518	0.001	0.6444	0.001	ice	erm(B)
ICESluvan_cluster	erm(B)_18_X66468	Dialister	0.7518	0.001	0.657	0.001	ice	erm(B)
ICESluvan_cluster	erm(B)_18_X66468	Dorea	0.7518	0.001	0.6294	0.001	ice	erm(B)
ICESluvan_cluster	erm(B)_18_X66468	Faecalibacterium	0.7518	0.001	0.7393	0.001	ice	erm(B)
ICESluvan_cluster	erm(B)_18_X66468	Fusicatenibacter	0.7518	0.001	0.6214	0.001	ice	erm(B)
ICESluvan_cluster	erm(B)_18_X66468	Holdemanella	0.7518	0.001	0.6541	0.001	ice	erm(B)
ICESluvan_cluster	erm(B)_18_X66468	Lachnoclostridium	0.7518	0.001	0.6181	0.001	ice	erm(B)
ICESluvan_cluster	erm(B)_18_X66468	Monoglobus	0.7518	0.001	0.6128	0.001	ice	erm(B)
ICESluvan_cluster	erm(B)_18_X66468	Roseburia	0.7518	0.001	0.6176	0.001	ice	erm(B)
ICESluvan_cluster	erm(B)_18_X66468	Ruminococcus	0.7518	0.001	0.6693	0.001	ice	erm(B)
ICESluvan_cluster	erm(B)_18_X66468	Streptococcus	0.7518	0.001	0.8631	0.001	ice	erm(B)
ICESluvan_cluster	erm(B)_18_X66468	Subdoligranulum	0.7518	0.001	0.6873	0.001	ice	erm(B)
ICESluvan_cluster	mef(A)_3_AF227520	Akkermansia	0.6413	0.001	0.6506	0.001	ice	mef(A)
ICESluvan_cluster	mef(A)_3_AF227520	Anaerostipes	0.6413	0.001	0.7262	0.001	ice	mef(A)
ICESluvan_cluster	mef(A)_3_AF227520	Bifidobacterium	0.6413	0.001	0.6535	0.001	ice	mef(A)
ICESluvan_cluster	mef(A)_3_AF227520	Blautia	0.6413	0.001	0.6679	0.001	ice	mef(A)
ICESluvan_cluster	mef(A)_3_AF227520	Catenibacterium	0.6413	0.001	0.6916	0.001	ice	mef(A)
ICESluvan_cluster	mef(A)_3_AF227520	Collinsella	0.6413	0.001	0.6284	0.001	ice	mef(A)
ICESluvan_cluster	mef(A)_3_AF227520	Coprococcus	0.6413	0.001	0.6444	0.001	ice	mef(A)
ICESluvan_cluster	mef(A)_3_AF227520	Dialister	0.6413	0.001	0.657	0.001	ice	mef(A)
ICESluvan_cluster	mef(A)_3_AF227520	Dorea	0.6413	0.001	0.6294	0.001	ice	mef(A)
ICESluvan_cluster	mef(A)_3_AF227520	Faecalibacterium	0.6413	0.001	0.7393	0.001	ice	mef(A)
ICESluvan_cluster	mef(A)_3_AF227520	Fusicatenibacter	0.6413	0.001	0.6214	0.001	ice	mef(A)
ICESluvan_cluster	mef(A)_3_AF227520	Holdemanella	0.6413	0.001	0.6541	0.001	ice	mef(A)
ICESluvan_cluster	mef(A)_3_AF227520	Lachnoclostridium	0.6413	0.001	0.6181	0.001	ice	mef(A)
ICESluvan_cluster	mef(A)_3_AF227520	Monoglobus	0.6413	0.001	0.6128	0.001	ice	mef(A)
ICESluvan_cluster	mef(A)_3_AF227520	Roseburia	0.6413	0.001	0.6176	0.001	ice	mef(A)
ICESluvan_cluster	mef(A)_3_AF227520	Ruminococcus	0.6413	0.001	0.6693	0.001	ice	mef(A)
ICESluvan_cluster	mef(A)_3_AF227520	Streptococcus	0.6413	0.001	0.8631	0.001	ice	mef(A)
ICESluvan_cluster	mef(A)_3_AF227520	Subdoligranulum	0.6413	0.001	0.6873	0.001	ice	mef(A)
CTn9343_cluster	tet(Q)_3_U73497	Alistipes	0.672	0.001	0.6171	0.001	ice	tet(Q)
CTn9343_cluster	tet(Q)_3_U73497	Bacteroides	0.672	0.001	0.7595	0.001	ice	tet(Q)
CTn9343_cluster	tet(Q)_3_U73497	Parabacteroides	0.672	0.001	0.7265	0.001	ice	tet(Q)
CTn9343_cluster	tet(Q)_3_U73497	Prevotella	0.672	0.001	0.6253	0.001	ice	tet(Q)
CTn9343_cluster	tet(Q)_3_U73497	Ruminococcus	0.672	0.001	0.634	0.001	ice	tet(Q)
CTnBST_cluster	tet(W)_1_DQ060146	Agathobacter	0.6741	0.001	0.7092	0.001	ice	tet(W)
CTnBST_cluster	tet(W)_1_DQ060146	Akkermansia	0.6741	0.001	0.6942	0.001	ice	tet(W)
CTnBST_cluster	tet(W)_1_DQ060146	Anaerostipes	0.6741	0.001	0.7327	0.001	ice	tet(W)
CTnBST_cluster	tet(W)_1_DQ060146	Bifidobacterium	0.6741	0.001	0.634	0.001	ice	tet(W)
CTnBST_cluster	tet(W)_1_DQ060146	Blautia	0.6741	0.001	0.7324	0.001	ice	tet(W)
CTnBST_cluster	tet(W)_1_DQ060146	Catenibacterium	0.6741	0.001	0.641	0.001	ice	tet(W)
CTnBST_cluster	tet(W)_1_DQ060146	Collinsella	0.6741	0.001	0.6643	0.001	ice	tet(W)
CTnBST_cluster	tet(W)_1_DQ060146	Coprococcus	0.6741	0.001	0.679	0.001	ice	tet(W)
CTnBST_cluster	tet(W)_1_DQ060146	Dialister	0.6741	0.001	0.6513	0.001	ice	tet(W)
CTnBST_cluster	tet(W)_1_DQ060146	Dorea	0.6741	0.001	0.6903	0.001	ice	tet(W)
CTnBST_cluster	tet(W)_1_DQ060146	Faecalibacterium	0.6741	0.001	0.8371	0.001	ice	tet(W)
CTnBST_cluster	tet(W)_1_DQ060146	Fusicatenibacter	0.6741	0.001	0.6585	0.001	ice	tet(W)
CTnBST_cluster	tet(W)_1_DQ060146	Holdemanella	0.6741	0.001	0.6516	0.001	ice	tet(W)
CTnBST_cluster	tet(W)_1_DQ060146	Lachnoclostridium	0.6741	0.001	0.7197	0.001	ice	tet(W)
CTnBST_cluster	tet(W)_1_DQ060146	Monoglobus	0.6741	0.001	0.6309	0.001	ice	tet(W)
CTnBST_cluster	tet(W)_1_DQ060146	Phascolarctobacterium	0.6741	0.001	0.6856	0.001	ice	tet(W)
CTnBST_cluster	tet(W)_1_DQ060146	Roseburia	0.6741	0.001	0.7398	0.001	ice	tet(W)
CTnBST_cluster	tet(W)_1_DQ060146	Ruminococcus	0.6741	0.001	0.7972	0.001	ice	tet(W)
CTnBST_cluster	tet(W)_1_DQ060146	Subdoligranulum	0.6741	0.001	0.7163	0.001	ice	tet(W)
CTnBST_cluster	ant(6)-Ia_3_KF864551	Agathobacter	0.6945	0.001	0.7092	0.001	ice	ant(6)-Ia
CTnBST_cluster	ant(6)-Ia_3_KF864551	Akkermansia	0.6945	0.001	0.6942	0.001	ice	ant(6)-Ia
CTnBST_cluster	ant(6)-Ia_3_KF864551	Anaerostipes	0.6945	0.001	0.7327	0.001	ice	ant(6)-Ia
CTnBST_cluster	ant(6)-Ia_3_KF864551	Bifidobacterium	0.6945	0.001	0.634	0.001	ice	ant(6)-Ia
CTnBST_cluster	ant(6)-Ia_3_KF864551	Blautia	0.6945	0.001	0.7324	0.001	ice	ant(6)-Ia
CTnBST_cluster	ant(6)-Ia_3_KF864551	Catenibacterium	0.6945	0.001	0.641	0.001	ice	ant(6)-Ia
CTnBST_cluster	ant(6)-Ia_3_KF864551	Collinsella	0.6945	0.001	0.6643	0.001	ice	ant(6)-Ia
CTnBST_cluster	ant(6)-Ia_3_KF864551	Coprococcus	0.6945	0.001	0.679	0.001	ice	ant(6)-Ia
CTnBST_cluster	ant(6)-Ia_3_KF864551	Dialister	0.6945	0.001	0.6513	0.001	ice	ant(6)-Ia
CTnBST_cluster	ant(6)-Ia_3_KF864551	Dorea	0.6945	0.001	0.6903	0.001	ice	ant(6)-Ia
CTnBST_cluster	ant(6)-Ia_3_KF864551	Faecalibacterium	0.6945	0.001	0.8371	0.001	ice	ant(6)-Ia
CTnBST_cluster	ant(6)-Ia_3_KF864551	Fusicatenibacter	0.6945	0.001	0.6585	0.001	ice	ant(6)-Ia
CTnBST_cluster	ant(6)-Ia_3_KF864551	Holdemanella	0.6945	0.001	0.6516	0.001	ice	ant(6)-Ia
CTnBST_cluster	ant(6)-Ia_3_KF864551	Lachnoclostridium	0.6945	0.001	0.7197	0.001	ice	ant(6)-Ia
CTnBST_cluster	ant(6)-Ia_3_KF864551	Monoglobus	0.6945	0.001	0.6309	0.001	ice	ant(6)-Ia
CTnBST_cluster	ant(6)-Ia_3_KF864551	Phascolarctobacterium	0.6945	0.001	0.6856	0.001	ice	ant(6)-Ia
CTnBST_cluster	ant(6)-Ia_3_KF864551	Roseburia	0.6945	0.001	0.7398	0.001	ice	ant(6)-Ia
CTnBST_cluster	ant(6)-Ia_3_KF864551	Ruminococcus	0.6945	0.001	0.7972	0.001	ice	ant(6)-Ia
CTnBST_cluster	ant(6)-Ia_3_KF864551	Subdoligranulum	0.6945	0.001	0.7163	0.001	ice	ant(6)-Ia
