# Supplementary material for: Importance of mobile genetic elements for dissemination of antimicrobial resistance in metagenomic sewage samples across the world
Source: PLoS One. 2023 Oct 19;18(10):e0293169. doi: 10.1371/journal.pone.0293169 (PMC10586675; doi:10.1371/journal.pone.0293169)
Supplement: S5 Appendix — (XLSX) [file pone.0293169.s017.xlsx]

## Sheet: MGE-ARG Correlation
MGE group	ARG group	corr	pval	MGE type	ARG gene name
insertion_sequence_IS1595	blaOXA-280_1_APPZ01000001	0.6496	0.001	insertion_sequence	blaOXA-280
insertion_sequence_IS3	tet(39)_1_KT346360	0.6325	0.001	insertion_sequence	tet(39)
insertion_sequence_IS3	blaOXA-280_1_APPZ01000001	0.6471	0.001	insertion_sequence	blaOXA-280
insertion_sequence_IS66	blaOXA-280_1_APPZ01000001	0.6008	0.001	insertion_sequence	blaOXA-280
insertion_sequence_IS66	tet(39)_1_KT346360	0.6347	0.001	insertion_sequence	tet(39)
insertion_sequence_IS701	mph(E)_1_DQ839391	0.6188	0.001	insertion_sequence	mph(E)
insertion_sequence_IS701	tet(39)_1_KT346360	0.6975	0.001	insertion_sequence	tet(39)
insertion_sequence_IS701	blaOXA-280_1_APPZ01000001	0.7631	0.001	insertion_sequence	blaOXA-280
insertion_sequence_IS701	msr(E)_1_FR751518	0.6242	0.001	insertion_sequence	msr(E)
insertion_sequence_ISL3	msr(D)_2_AF274302	0.601	0.001	insertion_sequence	msr(D)
Tn2503_cluster	oqxB_1_EU370913	0.6514	0.001	unit_transposon	oqxB
Tn6285_cluster	oqxB_1_EU370913	0.601	0.001	unit_transposon	oqxB
Tn6163_cluster	ant(3'')-Ii-aac(6')-IId_1_AF453998	0.6671	0.001	unit_transposon	ant(3'')-Ii-aac(6')-IId
Tn6181_cluster	mdf(A)_1_Y08743	0.7399	0.001	unit_transposon	mdf(A)
Tn6181_cluster	oqxB_1_EU370913	0.6441	0.001	unit_transposon	oqxB
Tn6167_cluster	mph(E)_1_DQ839391	0.6587	0.001	unit_transposon	mph(E)
Tn6167_cluster	blaOXA-280_1_APPZ01000001	0.7721	0.001	unit_transposon	blaOXA-280
Tn6167_cluster	msr(E)_1_FR751518	0.6621	0.001	unit_transposon	msr(E)
Tn6167_cluster	tet(39)_1_KT346360	0.6731	0.001	unit_transposon	tet(39)
Tn6297_cluster	ant(3'')-Ia_1_X02340	0.6418	0.001	unit_transposon	ant(3'')-Ia
Tn6297_cluster	sul1_11_DQ914960	0.6965	0.001	unit_transposon	sul1
Tn6297_cluster	tet(C)_1_NC_003123	0.6237	0.001	unit_transposon	tet(C)
Tn6171_cluster	blaOXA-280_1_APPZ01000001	0.7987	0.001	unit_transposon	blaOXA-280
Tn6171_cluster	tet(39)_1_KT346360	0.761	0.001	unit_transposon	tet(39)
Tn6171_cluster	msr(E)_1_FR751518	0.6275	0.001	unit_transposon	msr(E)
Tn6171_cluster	mph(E)_1_DQ839391	0.6225	0.001	unit_transposon	mph(E)
cime_other	erm(B)_18_X66468	0.6485	0.001	cime	erm(B)
cime_other	ant(6)-Ia_3_KF864551	0.6005	0.001	cime	ant(6)-Ia
DeltaCIME308_cluster	erm(B)_18_X66468	0.7277	0.001	cime	erm(B)
DeltaCIME308_cluster	msr(D)_2_AF274302	0.6193	0.001	cime	msr(D)
CIME19258_cluster	erm(B)_18_X66468	0.6766	0.001	cime	erm(B)
CIME19258_cluster	msr(D)_2_AF274302	0.641	0.001	cime	msr(D)
ime_IS1595	lnu(C)_1_AY928180	0.7371	0.001	ime	lnu(C)
Tn4555_cluster	tet(Q)_3_U73497	0.7174	0.001	ime	tet(Q)
Tn4555_cluster	cfxA6_1_GQ342996	0.7631	0.001	ime	cfxA6
SGI1-Pm2CHAMA_cluster	tet(39)_1_KT346360	0.707	0.001	ime	tet(39)
SGI1-Pm2CHAMA_cluster	msr(E)_1_FR751518	0.6181	0.001	ime	msr(E)
SGI1-Pm2CHAMA_cluster	blaOXA-280_1_APPZ01000001	0.7559	0.001	ime	blaOXA-280
SGI1-Pm2CHAMA_cluster	mph(E)_1_DQ839391	0.6179	0.001	ime	mph(E)
SGI1-PmGUE_cluster	tet(A)_6_AF534183	0.6435	0.001	ime	tet(A)
Tn4453_cluster	tet(W)_1_DQ060146	0.6605	0.001	ime	tet(W)
Tn4453_cluster	ant(6)-Ia_3_KF864551	0.6725	0.001	ime	ant(6)-Ia
Tn4453_cluster	erm(B)_18_X66468	0.6374	0.001	ime	erm(B)
PGI1-PmPEL_cluster	msr(E)_1_FR751518	0.6662	0.001	ime	msr(E)
PGI1-PmPEL_cluster	tet(39)_1_KT346360	0.7657	0.001	ime	tet(39)
PGI1-PmPEL_cluster	blaOXA-280_1_APPZ01000001	0.7949	0.001	ime	blaOXA-280
PGI1-PmPEL_cluster	mph(E)_1_DQ839391	0.6572	0.001	ime	mph(E)
Tn6186_cluster	tet(Q)_3_U73497	0.6097	0.001	composite_transposon	tet(Q)
Tn6306_cluster	oqxB_1_EU370913	0.7004	0.001	composite_transposon	oqxB
Tn6208_cluster	blaOXA-280_1_APPZ01000001	0.6144	0.001	composite_transposon	blaOXA-280
ice_CTnDOT/ERL	tet(Q)_3_U73497	0.8039	0.001	ice	tet(Q)
ice_CTnDOT/ERL	cfxA6_1_GQ342996	0.6127	0.001	ice	cfxA6
ice_ICEKp1	oqxB_1_EU370913	0.6275	0.001	ice	oqxB
ice_ICESa2603	mef(A)_3_AF227520	0.7081	0.001	ice	mef(A)
ice_ICESa2603	msr(D)_2_AF274302	0.7432	0.001	ice	msr(D)
ice_ICEYe1	mdf(A)_1_Y08743	0.6423	0.001	ice	mdf(A)
ice_ICEYe1	oqxB_1_EU370913	0.6473	0.001	ice	oqxB
ice_ICEclc	ant(3'')-Ii-aac(6')-IId_1_AF453998	0.6318	0.001	ice	ant(3'')-Ii-aac(6')-IId
ice_SPI-7	mdf(A)_1_Y08743	0.6339	0.001	ice	mdf(A)
ice_SPI-7	oqxB_1_EU370913	0.7243	0.001	ice	oqxB
ice_Tn1207.3	msr(D)_2_AF274302	0.6191	0.001	ice	msr(D)
ice_Tn5253	msr(D)_2_AF274302	0.6643	0.001	ice	msr(D)
ice_Tn5253	mef(A)_3_AF227520	0.6665	0.001	ice	mef(A)
ice_Tn5253	erm(B)_18_X66468	0.8582	0.001	ice	erm(B)
ice_Tn5801	msr(D)_2_AF274302	0.676	0.001	ice	msr(D)
ice_Tn5801	erm(B)_18_X66468	0.7045	0.001	ice	erm(B)
ice_Tn5801	mef(A)_3_AF227520	0.6479	0.001	ice	mef(A)
ice_Tn916	tet(W)_1_DQ060146	0.7972	0.001	ice	tet(W)
ice_Tn916	tet(40)_1_FJ158002	0.6536	0.001	ice	tet(40)
ice_Tn916	ant(6)-Ia_3_KF864551	0.734	0.001	ice	ant(6)-Ia
ice_Tn916	erm(B)_18_X66468	0.6438	0.001	ice	erm(B)
ice_Tn916	tet(O/32/O)_4_AIOQ01000025	0.7234	0.001	ice	tet(O/32/O)
ICE_Sag2603_rplL_cluster	msr(D)_2_AF274302	0.6001	0.001	ice	msr(D)
ICE_Sag2603_rplL_cluster	erm(B)_18_X66468	0.6321	0.001	ice	erm(B)
ICEPmu1_cluster	sul1_11_DQ914960	0.6215	0.001	ice	sul1
CTnHyb_cluster	tet(Q)_3_U73497	0.7175	0.001	ice	tet(Q)
CTnHyb_cluster	cfxA6_1_GQ342996	0.6718	0.001	ice	cfxA6
Tn6076_cluster	oqxB_1_EU370913	0.6737	0.001	ice	oqxB
Tn6076_cluster	oqxA_1_EU370913	0.6074	0.001	ice	oqxA
ICE_SagNEM316_rplL_cluster	erm(B)_18_X66468	0.6307	0.001	ice	erm(B)
ICEKpnHS11286-2_cluster	oqxA_1_EU370913	0.6526	0.001	ice	oqxA
ICEKpnHS11286-2_cluster	oqxB_1_EU370913	0.6277	0.001	ice	oqxB
ICEEcUMNK88_cluster	mdf(A)_1_Y08743	0.6954	0.001	ice	mdf(A)
Tn6103_cluster	erm(B)_18_X66468	0.6096	0.001	ice	erm(B)
Tn6103_cluster	ant(6)-Ia_3_KF864551	0.7352	0.001	ice	ant(6)-Ia
Tn6103_cluster	tet(W)_1_DQ060146	0.7664	0.001	ice	tet(W)
Tn6103_cluster	tet(O/32/O)_4_AIOQ01000025	0.6365	0.001	ice	tet(O/32/O)
ICESp1116_cluster	erm(B)_18_X66468	0.6762	0.001	ice	erm(B)
ICEKkKWG1_cluster	sul2_7_HM486907	0.6277	0.001	ice	sul2
ICEKkKWG1_cluster	aph(6)-Id_1_M28829	0.8542	0.001	ice	aph(6)-Id
ICEKkKWG1_cluster	aph(3'')-Ib_1_M28829	0.8648	0.001	ice	aph(3'')-Ib
CMGETZ080501_cluster	mef(A)_3_AF227520	0.6683	0.001	ice	mef(A)
CMGETZ080501_cluster	msr(D)_2_AF274302	0.6716	0.001	ice	msr(D)
ICESag37741_cluster	mef(A)_3_AF227520	0.6387	0.001	ice	mef(A)
ICESag37741_cluster	erm(B)_18_X66468	0.693	0.001	ice	erm(B)
ICESag37741_cluster	msr(D)_2_AF274302	0.6901	0.001	ice	msr(D)
ICESluvan_cluster	msr(D)_2_AF274302	0.6773	0.001	ice	msr(D)
ICESluvan_cluster	erm(B)_18_X66468	0.7518	0.001	ice	erm(B)
ICESluvan_cluster	mef(A)_3_AF227520	0.6413	0.001	ice	mef(A)
CTn9343_cluster	tet(Q)_3_U73497	0.672	0.001	ice	tet(Q)
CTnBST_cluster	tet(W)_1_DQ060146	0.6741	0.001	ice	tet(W)
CTnBST_cluster	ant(6)-Ia_3_KF864551	0.6945	0.001	ice	ant(6)-Ia

## Sheet: ARG-ARG Correlation
feature_1	feature_2	corr	pval
ant(3'')-Ia_1_X02340	tet(A)_6_AF534183	0.6118	0.001
ant(6)-Ia_3_KF864551	tet(W)_1_DQ060146	0.6832	0.001
ant(6)-Ia_3_KF864551	tet(O/32/O)_4_AIOQ01000025	0.6024	0.001
aph(3'')-Ib_1_M28829	sul2_7_HM486907	0.6379	0.001
aph(3'')-Ib_1_M28829	aph(6)-Id_1_M28829	0.9648	0.001
aph(6)-Id_1_M28829	ant(3'')-Ia_1_X02340	0.6142	0.001
aph(6)-Id_1_M28829	sul2_7_HM486907	0.638	0.001
blaOXA-368_1_KT736121	ant(3'')-Ii-aac(6')-IId_1_AF453998	0.6191	0.001
blaSHV-100_1_AM941846	oqxA_1_EU370913	0.6328	0.001
blaVIM-48_1_KY362199	sul1_11_DQ914960	0.6044	0.001
cfxA6_1_GQ342996	tet(O/32/O)_4_AIOQ01000025	0.6311	0.001
cfxA6_1_GQ342996	tet(Q)_3_U73497	0.7578	0.001
erm(B)_18_X66468	msr(D)_2_AF274302	0.6559	0.001
erm(B)_18_X66468	mef(A)_3_AF227520	0.6416	0.001
fosA2_1_EU487198	blaCMH-3_1_KX192165	0.6424	0.001
fosA6_1_KU254579	blaSHV-100_1_AM941846	0.6452	0.001
fosA6_1_KU254579	oqxB_1_EU370913	0.6309	0.001
fosA6_1_KU254579	oqxA_1_EU370913	0.6694	0.001
lnu(B)_1_AJ238249	lsa(E)_1_JX560992	0.8431	0.001
mef(A)_3_AF227520	msr(D)_2_AF274302	0.9277	0.001
mph(E)_1_DQ839391	msr(E)_1_FR751518	0.9838	0.001
mph(E)_1_DQ839391	tet(39)_1_KT346360	0.6312	0.001
mph(G)_1_AB571865	mef(C)_1_AB571865	0.8844	0.001
oqxA_1_EU370913	oqxB_1_EU370913	0.7464	0.001
sul1_11_DQ914960	tet(C)_1_NC_003123	0.6223	0.001
sul1_11_DQ914960	ant(3'')-Ia_1_X02340	0.8124	0.001
sul1_11_DQ914960	tet(A)_6_AF534183	0.6769	0.001
sul2_7_HM486907	tet(A)_6_AF534183	0.6164	0.001
sul2_7_HM486907	sul1_11_DQ914960	0.7221	0.001
tet(32)_1_EU722333	tet(O/32/O)_4_AIOQ01000025	0.6587	0.001
tet(32)_1_EU722333	tet(S/M)_1_HM367711	0.6726	0.001
tet(39)_1_KT346360	msr(E)_1_FR751518	0.6364	0.001
tet(40)_1_FJ158002	tet(W)_1_DQ060146	0.7513	0.001
tet(40)_1_FJ158002	tet(O/32/O)_4_AIOQ01000025	0.7408	0.001
tet(O/32/O)_4_AIOQ01000025	tet(S/M)_1_HM367711	0.6139	0.001
tet(W)_1_DQ060146	tet(32)_1_EU722333	0.6354	0.001
tet(W)_1_DQ060146	tet(O/32/O)_4_AIOQ01000025	0.8187	0.001
